# Supplementary material for: The bee tree of life: a supermatrix approach to apoid phylogeny and biogeography
Source: BMC Evol Biol. 2013 Jul 3;13:138. doi: 10.1186/1471-2148-13-138 (PMC3706286; doi:10.1186/1471-2148-13-138)
Supplement: Additional file 1 — Maximum-likelihood estimate of apoid species phylogenies. Phylogenetic estimates of relationships among species based on maximum-likelihood analyses of DNA sequence data, in Newick format. Bootstrap support is based on 100 replicates. [file 1471-2148-13-138-S1.txt]

## Species-level maximum-likelihood estimate (MLE) based on 20 gene alignment, with 100 non-parametric bootstrap replicates
(Tetraloniella_glauca:0.01144544196175900294,(((Thygater_spJS_2010:0.03897542262014171838,((Svastrina_subapicalis:0.02791835999071241858,Florilegus_spJS_2010:0.01919869193512629621)100:0.02067896213433577726,((((((((((Coelioxoides_spJS_2010:0.00488510381764259774,Coelioxoides_waltheriae:0.00544052165832970610)100:0.18332961414069967598,Parepeolus_aterrimus:0.08822907700674335885)26:0.01729022004578447888,((((Rhathymus_spJS_2010:0.00630859880731936620,Rhathymus_unicolor:0.00530403453362633844)100:0.02978487472666327060,Nanorhathymus_spJS_2010:0.04838599782296412743)100:0.06057588133324660895,(Hopliphora_velutina:0.01505599632014428119,(Mesoplia_rufipes:0.04535000138630674443,(Ericrocis_lata:0.02866166959234657530,((Epiclopus_gayi:0.01469428335524603293,Mesonychium_asteria:0.02074910363136232838)100:0.04759607369874352401,(Ctenioschelus_goryi:0.02302781181825901483,Mesocheira_bicolor:0.07532426097463394699)100:0.02434635588725456504)60:0.01104061504784046611)30:0.00681760517974503485)39:0.00852966163185540222)100:0.09413881056453315965)100:0.02207573923811817843,(Osiris_spJS_2010:0.12868012186378860462,((Melectoides_bellus:0.02066786780200612419,(Isepeolus_cortesi:0.01522907516042317638,(Isepeolus_atripilis:0.00712954996002599165,(Isepeolus_luctuosus:0.00402532441469664274,Isepeolus_wagenknechti:0.00397789849132745496)95:0.00432755275752371316)100:0.01447291595981022028)100:0.04656637117695584110)100:0.04795560027982788409,((Epeoloides_pilosula:0.01375510227412814722,Epeoloides_coecutiens:0.01563008059238486097)100:0.06149576621616281019,(Leiopodus_trochantericus:0.02953148610811515834,(Leiopodus_singularis:0.00131582135788575532,(Leiopodus_spJS_2010:0.00057579745367217986,Leiopodus_abnormis:0.00000170818489949483)83:0.00046052785531908001)100:0.05542675774700902419)100:0.09987379895282368081)82:0.01351843437386415249)87:0.01281626093454948934)65:0.01460780700560530485)32:0.00713510514620482612)95:0.01642692320418093210,(((((Nomada_fucata:0.00978653296828200028,Nomada_maculata:0.02679736658595790327)100:0.01914715922086107289,Nomada_signata:0.02513519367740314411)100:0.07042883956261625222,((Hexepeolus_rhodogyne:0.06605198666975410637,(((Neopasites_cressoni:0.02397956329195491051,Biastes_truncatus:0.02568862260589552596)100:0.03721935829009564989,Townsendiella_spJS_2010:0.04653218667278179177)56:0.00754212136216766710,Neolarra_orbiculata:0.06570170428837783516)100:0.00794060100566232677)53:0.00585442494132397493,(((Brachynomada_margaretae:0.05631103423435977751,(Triopasites_penniger:0.03496966866931479345,(Paranomada_velutina:0.02836195005839856412,Brachynomada_spJS_2010:0.03771171619694146243)100:0.02806757335641955550)100:0.01320195772539006253)100:0.08141225093919265965,(Odyneropsis_spJS_2010:0.07154522952822953141,((Epeolus_spJS_2010:0.03386116722341161317,(Epeolus_scutellaris:0.02487883789244931323,Epeolus_variegatus:0.03848249899694693166)60:0.00452129245152241462)100:0.00980899046628457005,((Triepeolus_robustus:0.00000170818489949483,Triepeolus_rozeni:0.00000170818489949483)100:0.03038637025783247347,(Thalestria_spinosa:0.05780450606504942968,(Doeringiella_spJS_2010:0.03018336897222094126,Rhinepeolus_rufiventris:0.04823276041991382546)85:0.00770263427732192311)54:0.00382334323708996907)40:0.00449327422788568017)100:0.02049517457040268484)100:0.04006493362089302152)100:0.01884044254708584429,((Holcopasites_insoletus:0.01220765219424152503,((Holcopasites_minimus:0.00188336838117523922,Holcopasites_stevensi:0.00038136870664425471)100:0.00705573980605670933,((Holcopasites_ruthae:0.00000170818489949483,Holcopasites_arizonicus:0.00162024529982492962)100:0.00850167280471121611,Holcopasites_calliopsidis:0.01366295230691214405)100:0.00353966376137702975)100:0.01283119949561374075)100:0.07345360993747922229,Ammobatoides_luctuosus:0.05456200786992446150)100:0.01426383624484937017)45:0.00669029402230417961)18:0.00455235669514374684)98:0.01367360198756815970,((Oreopasites_barbarae:0.02562372828571107819,(Ammobates_punctatus:0.03263845826829330637,Ammobates_spJS_2010:0.03295094672037286732)51:0.00497675735445509120)100:0.03978990205315408729,(Pasites_maculatus:0.07058442032011286171,Sphecodopsis_capensis:0.04011817027516001444)100:0.03159821707202980362)100:0.07800035977125055475)95:0.01087935404832665598,((Tetralonioidella_spJS_2010:0.04479281983065004635,(Zacosmia_maculata:0.04713395912845361191,((Thyreus_delumbatus:0.00944378203945055519,Thyreus_takaonis:0.00692016129963579380)100:0.07394851946278654942,(Xeromelecta_californica:0.02378834740525901867,Melecta_albifrons:0.01500669226470886276)100:0.01701587184260846056)77:0.00773722939928470944)100:0.01641038825889701638)100:0.07338708639895064056,(Caenoprosopina_holmbergi:0.05435396925924587674,Caenoprosopis_crabronina:0.04280755624224506090)100:0.06268899600157153140)53:0.01295515491733271324)45:0.00769398361347053451)100:0.03255527638100933624,((Pachymelus_peringueyi:0.07417943402538496045,((Amegilla_asserta:0.06113248252445023512,((Anthophora_urbana:0.00312664423936241404,Anthophora_montana:0.00908826218712137368)90:0.00218020436718172278,Anthophora_pacifica:0.01154742456724634422)100:0.02803423315845787744)100:0.03558658783169885154,(Deltoptila_aurulentocaudata:0.05630776232915269547,Habropoda_laboriosa:0.05491115949004479052)35:0.00409921589839663900)54:0.00962066056556881016)100:0.06978505490129982558,((((Fidelia_friesei:0.01322819028236296886,Fidelia_pallidula:0.00913854717827798473)100:0.02207801017690843443,((Fidelia_braunsiana:0.01786383204086935267,Fidelia_ulrikei:0.01664077335424387141)100:0.03657357196865175519,((Fidelia_paradoxa:0.02592234116991976381,(Fidelia_villosa:0.02188466426318970426,Fidelia_kobrowi:0.00811762727327907871)100:0.01133134599040620805)100:0.02583906210990400895,((Fideliopsis_ornata:0.01801545058805963453,Fideliopsis_hessei:0.01443932893761787004)100:0.00911015714507647754,Fideliopsis_major:0.01831149562420963939)100:0.03265695106059325614)40:0.00164596545139622259)65:0.00426490610649370161)100:0.05531965266977897228,((Neofidelia_longirostris:0.01258249124216965879,(Neofidelia_spJS_2010:0.00000170818489949483,Neofidelia_profuga:0.00000170818489949483)100:0.02026327024986035452)100:0.09150404839903633625,((((((Trachusa_byssina:0.02151741966461722180,(Trachusa_larreae:0.02998303770614956995,Trachusa_pubescens:0.01349896439228846605)84:0.00334099229965252684)100:0.01964680854376237712,((((((Notanthidium_steloides:0.02504222921452039716,Epanthidium_bicoloratum:0.04867008601662047712)20:0.00331553768697676575,(Hypanthidium_obscurius:0.02915445264300816838,Duckeanthidium_thielei:0.02366255595275824214)72:0.00503755011476198552)31:0.00152820373948572169,Hypanthidioides_marginata:0.03129628301856388073)26:0.00415648702202702554,Anthodioctes_mapirensis:0.03462145870104400835)100:0.02975218475752752778,((((Rhodanthidium_septemdentatum:0.02060552232454127344,Icteranthidium_ferrugineum:0.04071930581029473833)90:0.00466994054123674642,(Pachyanthidium_benguelense:0.05062810545791807115,(Eoanthidium_turnericum:0.04062207508244670279,Benanthis_madagascariensis:0.02200994510246374880)85:0.00745348372189673109)74:0.00340002015445011558)100:0.00783419811964776794,((Paranthidium_jugatorium:0.01077014431506947284,((Anthidiellum_notatum:0.00239388268954655783,Dianthidium_subparvum:0.00372509303632144115)100:0.01542723932447686436,Dianthidium_arizonicum:0.03746727395475379918)95:0.00420675439262210068)74:0.00327655206495621257,Bathanthidium_binghami:0.00965752284369969689)100:0.01292382191224748442)43:0.00231278831282533560,(Stelis_punctulatissima:0.00989121716830894913,(Stelis_sppaiute:0.00475664422016934714,Stelis_linsleyi:0.01565901133432822528)100:0.00831369447245816455)100:0.02726260826365354759)64:0.00460183497681713842)100:0.00877921114410157820,(Serapista_rufipes:0.08072001133244777193,(Afranthidium_karooense:0.04400056551974019375,(((Anthidium_punctatum:0.00706008473682341684,(Anthidium_porterae:0.02684046277080188309,Anthidium_illustre:0.00392523367141331403)100:0.01807922761385761384)100:0.01113599848811249772,Anthidium_oblongatum:0.02819358510534246409)100:0.01485630023937717370,Pseudoanthidium_scapulare:0.03920872109682534135)63:0.00314396393506775592)32:0.00574845831729953616)100:0.01122924846175813937)100:0.01277150059835940009)100:0.04916304890380638476,(((((Afroheriades_primus:0.02384306214820535938,(Afroheriades_spCJP_2008:0.02106672847461102741,Pseudoheriades_moricei:0.03951822790668897689)46:0.00568586500457642606)60:0.00742000338863411327,Afroheriades_sp1281:0.02002674071802925185)100:0.04506604345289663693,((Megachile_bombiformis:0.03391269402809478362,(((((Megachile_spinotulata:0.00903084825222227709,Megachile_angelarum:0.01691862204791349383)100:0.01302848482186090388,(Megachile_pugnata:0.02086351420930773054,((Megachile_albisecta:0.01755683160048663455,Megachile_fabricator:0.04247824531227858968)51:0.00391308698060692170,(Megachile_mandibularis:0.02166812494088756272,((((Megachile_parallela:0.00932266647382209122,Megachile_nevadensis:0.00939634284066324064)85:0.00159538215623401683,Megachile_sidalceae:0.01450378801459575179)100:0.00423084116262892589,(Megachile_pilidens:0.02508947461480106125,((Megachile_Aethomegachile_spCJP_2011:0.02079694000483781405,(Megachile_maritima:0.00817696034681599307,Megachile_texana:0.00944498523118681224)75:0.00201021455106385489)89:0.00259187739157995187,(Megachile_melanopyga:0.00991224142078135639,(Megachile_zapoteca:0.01045955051734833233,(Megachile_microsoma:0.01120592844881621031,Megachile_Chrysosarus_spCJP_2011:0.00915855135099130288)31:0.00060196320796713305)38:0.00098951297765135083)100:0.00420897478001999985)90:0.00432850588159546749)87:0.00308068120618678817)49:0.00154200643652601939,(Megachile_patellimana:0.02275631065890639654,Megachile_fimbriata:0.02146024485635696782)100:0.00626431911170491264)90:0.00341603656029248592)75:0.00397264023111499557)12:0.00091818601652315262)68:0.00546929365587906467)28:0.00099986846229590653,(((Megachile_sculpturalis:0.01785015750972513901,Megachile_Chelostomoda_spCJP_2011:0.03135791930030261410)46:0.00493038641140849943,(Megachile_maxillosa:0.02206057481640646620,Megachile_parietina:0.02624861950849623551)24:0.00296752492984908014)3:0.00171631638775820213,(Megachile_Largella_spCJP_2011:0.00970807441161883333,Megachile_ericetorum:0.01113445527080048070)100:0.01280480176066058420)3:0.00029541170964934833)25:0.00181521435039529427,(((Megachile_remeata:0.01014951414890440454,(Megachile_Rhodomegachile_spCJP_2011:0.03641830488189423676,Megachile_Hackeriapis_spCJP_2011:0.02407682557728920564)76:0.00492429807752329304)46:0.00221468056462989895,Megachile_aethiops:0.01997387314696900257)73:0.00100153644518878766,Megachile_Austrochile_spCJP_2011:0.01182383117970077328)94:0.00318289735443438122)10:0.00080890028528126994,(Radoszkowskiana_rufiventris:0.02704360712489108087,(Coelioxys_afra:0.05295656922794240301,Coelioxys_alternata:0.03909193501218176381)87:0.01435502463559815145)38:0.00196104278788567302)52:0.00586890393010811029)100:0.01125375989516726703,(Noteriades_spCJP_2011:0.00000170818489949483,Noteriades_spCJP_2008:0.00000170818489949483)100:0.03989294547054423462)100:0.03234782857129447908)100:0.01604778581308125007,(((((Chelostoma_phaceliae:0.00545958956676632044,Chelostoma_californicum:0.00393664477515615237)96:0.00318473166060413270,((Chelostoma_marginatum:0.00571366705990919866,(Chelostoma_minutum:0.00154721851764831587,Chelostoma_cockerelli:0.00409989488698630708)75:0.00098675175218850366)12:0.00000170818489949483,Chelostoma_incisulum:0.00219439845948853421)99:0.00212946373705755676)100:0.00999913908551130007,(((Chelostoma_foveolatum:0.01465226774283906290,((Chelostoma_styriacum:0.00792377357817387537,((Chelostoma_distinctum:0.00483891113509735474,Chelostoma_campanularum:0.00542816748559197485)55:0.00105159230673295724,Chelostoma_hellenicum:0.00571497091816366293)95:0.00245241612778274122)90:0.00239391581970929950,(Chelostoma_bytinskii:0.00506152538964292284,Chelostoma_laticaudum:0.00447770992467326837)100:0.00910049271451745558)69:0.00067924752584208505)80:0.00311227620975538730,(((Chelostoma_transversum:0.00637836273078032021,Chelostoma_grande:0.00377860907206630436)100:0.00669071822181312951,(Chelostoma_mocsaryi:0.00799094044478094664,(Chelostoma_florisomne:0.01011892623362590539,((Chelostoma_edentulum:0.00557804747546808075,(Chelostoma_emarginatum:0.00557258468666592052,(Chelostoma_sp2_CJP_2008:0.00110536195198199043,Chelostoma_sp3_CJP_2008:0.00165743303067391093)89:0.00000170818489949483)90:0.00280464834280896554)95:0.00341586254091948973,Chelostoma_diodon:0.00958095495829017554)75:0.00187880935860899336)100:0.00199441013406996721)61:0.00084639678717331472)99:0.00401086693629752397,(Chelostoma_ventrale:0.02123301576506894314,(Chelostoma_philadelphi:0.01175179361779789960,Chelostoma_lamellum:0.01078430425780263838)96:0.00735982694768020328)41:0.00194203955431602603)27:0.00090504236928611492)18:0.00097332795921284269,((Chelostoma_rapunculi:0.00059258635216016635,Chelostoma_fuliginosum:0.00000170818489949483)100:0.00786272012315340427,Chelostoma_nasutum:0.01137323639421932917)38:0.00453012156223933041)22:0.00085617644901004014)10:0.00331106279002122078,Chelostoma_aureocinctum:0.02014355333421125743)100:0.02497677065909389982,(((Protosmia_minutula:0.02265695380015714938,(Protosmia_humeralis:0.01092769086318919232,(Protosmia_rubifloris:0.01712653583860788975,Protosmia_longiceps:0.01334033863442108531)60:0.00373473395591243564)95:0.00693495840614565071)100:0.02889246675160754563,((Othinosmia_globicola:0.02430123288213655725,(Hofferia_schmiedeknechti:0.01877664141398864908,Stenoheriades_asiaticus:0.01580858756119307706)100:0.00932525238721650454)100:0.00494263192284176422,((Othinosmia_securicornis:0.00000170818489949483,Othinosmia_affsecuricornis_CJP_2008:0.00000170818489949483)100:0.01618033891131198318,(Heriades_truncorum:0.02456835639712387151,(Heriades_punctulifer:0.03138095858174580477,(Heriades_crucifera:0.00000170818489949483,Heriades_crucifer:0.00106701195357259012)100:0.02378788596704578887)80:0.00390845667524692287)100:0.01371036986543433013)51:0.00173112529338777937)100:0.01087822134562913858)100:0.01538832797993191538,((Haetosmia_circumventa:0.00910042183982063234,Haetosmia_brachyura:0.00815339330634856294)100:0.03687776061245062048,(((Hoplitis_tigrina:0.02285859831455722482,((((Hoplitis_brachypogon:0.02127266022385045433,Hoplitis_tridentata:0.01561759236105531023)95:0.00074925033268225200,((Hoplitis_hypocrita:0.00797331261326203120,(((Hoplitis_tuberculata:0.00668345576140620332,Hoplitis_albifrons:0.00497128109230591218)100:0.00522389218522382060,Hoplitis_leucomelana:0.01694219355224160090)15:0.00066053821483379725,Hoplitis_pilosifrons:0.00609877193791497421)50:0.00223286228538466204)50:0.00090392594057361062,(Hoplitis_biscutellae:0.00899918293048791555,Hoplitis_mitis:0.01637127021713106687)35:0.00000170818489949483)95:0.00261208058705180660)100:0.00950149924391006234,((Hoplitis_affonychophora_CJP_2008:0.00887385737971571609,Hoplitis_illustris:0.00963373430183547819)100:0.01315709847270876351,((Hoplitis_zuni:0.01366367706829226154,(Hoplitis_incanescens:0.01342117604668758776,Hoplitis_mojavensis:0.01206763665260365825)50:0.00209369057518749664)95:0.00327833105912907772,((Hoplitis_antalyae:0.00382013785942593095,Hoplitis_lebanotica:0.00557628548625985990)100:0.01537636407364344378,((Hoplitis_robusta:0.03573282885528385883,Hoplitis_platalea:0.00895538807039693123)85:0.00499394159796735966,Hoplitis_paralias:0.01999361856777048460)66:0.00175129931372468794)75:0.00307686675489100055)100:0.00884707900232150832)35:0.00196433778991923508)24:0.00111370689931281899,(Hoplitis_annulata:0.01656470452328950155,Hoplitis_adunca:0.00893289942658333225)100:0.00743882624653767650)13:0.00047595480684971232)48:0.00125885676035037276,((Hoplitis_bisulca:0.02726461719773354622,((Hoplitis_villosa:0.01605956897896243865,Hoplitis_hemisphaerica:0.01355501148912122318)95:0.00198346578021151368,Hoplitis_spCJP_2008:0.01803962283814979431)95:0.00747465608991282338)100:0.01097013748425259248,((Hoplitis_moricei:0.00198885903039595045,Hoplitis_villiersi:0.00805735646143122819)100:0.02669264085909870549,(Stenosmia_minima:0.01802454675279259108,Stenosmia_affaravensis_CJP_2008:0.01455203546999916595)100:0.01396126357711032807)88:0.00201795623645596419)42:0.00059480597819576951)100:0.02116930586639381717,(Wainia_eremoplana:0.04852628061178426710,(((((Atoposmia_affdaleae_CJP_2008:0.01834586063094575947,((Atoposmia_elongata:0.00933894528466734999,Atoposmia_hebitis:0.00973919987156244074)100:0.00789277893416776878,Atoposmia_timberlakei:0.01847494757297918691)75:0.00318826489864433658)90:0.00299939402499346244,Atoposmia_mirifica:0.01477539344694492156)40:0.00135832502953562423,((Ashmeadiella_xenomastax:0.00527212125555564983,(Ashmeadiella_timberlakei:0.01099581104103549735,Ashmeadiella_holtii:0.01076883237395401781)90:0.00201312534239607996)100:0.00622376852284418306,(Ashmeadiella_affgillettei_CJP_2008:0.01265020033182541470,Ashmeadiella_aridula:0.01045847897655097919)85:0.00253613621485095217)100:0.02632712586244483413)28:0.00045306556157226715,Atoposmia_copelandica:0.02004663717039849996)100:0.00450026145969167034,((Osmia_andrenoides:0.02000816931445604380,((Hoplosmia_pinquis:0.01458623125199425864,(Hoplosmia_scutellaris:0.01280343727597092578,Hoplosmia_spinulosa:0.01864799449591049776)55:0.00155617041281384469)100:0.01358419391167189558,(((Osmia_rufohirta:0.01840608671646869546,(Osmia_tingitana:0.02145217298275903933,Osmia_bicolor:0.01549271501983712565)53:0.00076522579540509988)42:0.00121208190366022353,Osmia_sybarita:0.01929111949562925532)100:0.01226069447593969818,Hoplitis_nasuta:0.03039828988905094939)56:0.00131884417915806144)95:0.00214219601210205966)30:0.00098373542858336293,(((((Osmia_glauca:0.02554489598877676335,(Osmia_lignaria:0.00845385847461583434,(Osmia_cornuta:0.00621820514529978271,Osmia_apicata:0.01491358790723002273)64:0.00188267661741634202)100:0.01538544102225176784)95:0.00259586142543546776,Osmia_brevicornis:0.03017454558449910937)59:0.00165446979896108587,(Osmia_gallarum:0.01125057930136122951,Osmia_ferruginea:0.01187959435285897147)99:0.00521287639979254192)44:0.00185121566637326388,((Osmia_latisulcata:0.01242113239846255081,Osmia_montana:0.01559812482665171550)100:0.01517469948670745715,((((Osmia_xanthomelana:0.00716390891514077227,Osmia_integra:0.01023185345863482018)65:0.00156990514030552427,Osmia_nemoris:0.00841953241456081143)85:0.00129278124351097420,Osmia_juxta:0.00812265413235743229)100:0.00821712719429025518,((Osmia_coloradensis:0.00497867740990517657,Osmia_niveata:0.00791197884978208678)100:0.01746689138958751331,Osmia_aurulenta:0.01541022681965029464)68:0.00296104900158086206)100:0.01096509074334985415)85:0.00614675560993708375)100:0.01628242493863149218,((Osmia_rhodoensis:0.01553188774282195268,Osmia_tergestensis:0.03105248271756371956)100:0.00882640063293278071,(Osmia_anceps:0.03258518255207674269,Osmia_difficilis:0.01989504979626132222)95:0.01370867733968957752)70:0.00230862159390299608)25:0.00189279980729231342)100:0.00533148635012493845)95:0.00362138452006077272)100:0.00777179639218513948)65:0.00491473568322098493)100:0.01635431772370675788)100:0.02148255046154088493)100:0.01953030549075652003)73:0.00385790947469561449,Ochreriades_fasciatus:0.07067863463073115193)40:0.00538925474455794092)96:0.00914271221109086950,((Aspidosmia_volkmanni:0.02038878107623342401,Aspidosmia_arnoldi:0.02512433451026388140)100:0.04801888997343642385,((Dioxys_moesta:0.01186532809561727589,(Paradioxys_pannonica:0.01351652670046347288,Dioxys_pomonae:0.01311790275605918474)35:0.00302675252868865553)100:0.02204046887404122884,Aglaoapis_tridentata:0.05182217676344791357)100:0.06517866713471054396)100:0.02139924549159264583)71:0.00861677002964459510,(Pararhophites_quadratus:0.01112606002815651370,Pararhophites_orobinus:0.00864616650476646501)100:0.05431185988064543557)90:0.00842781904921908673,((Lithurgus_scabrosus:0.00624399934085345578,Lithurgus_pullatus:0.00429264024242907629)100:0.04811381082009771881,(Lithurgus_tibialis:0.03165648237746706423,(((Trichothurgus_herbsti:0.01743152970631732177,Microthurge_spJS_2010:0.04770714000969836222)100:0.01472736697750676692,(Lithurgus_apicalis:0.00480860334453476340,Lithurgus_echinocacti:0.00574654762307196931)100:0.05050160291820954966)100:0.01677488516308003885,(Lithurgus_rubricatus:0.05973749697423122451,Lithurgus_chrysurus:0.02960003433486110141)80:0.00756238182244513280)30:0.00287937588557895044)73:0.00975248323009830949)100:0.09448982595060480272)100:0.02909703193108419475)57:0.01003398533823024810)100:0.02774417910289835032,((((((Anacrabro_ocellatus:0.14626612236293254354,Oxybelus_abdominalis:0.15447162373089193266)99:0.03749893038920184413,((Plenoculus_nrparvus_BND_2010:0.14760951692012450054,Plenoculus_sp810:0.07281304019055745425)4:0.00000170818489949483,Tachysphex_yolo:0.13739732344670235742)100:0.04031543683028630115)80:0.03747458770651723031,((((Sphex_lucae:0.06394300406407228687,Isodontia_mexicana:0.03742814057899531560)97:0.03052122616647958905,(Podalonia_spSCC_2010:0.03765730230821553309,Sphex_ashmeadi:0.05124930001295692483)99:0.02574105628347483216)42:0.02186425241344352663,(Prionyx_subatratus:0.06149356503435194493,(Eremnophila_aureonotata:0.02825232969787717582,(Ammophila_sp1_EMP_2008:0.04603920089021312084,Ammophila_placida:0.04881124890979692682)70:0.01875898302020243338)100:0.08123983837305394362)100:0.05400178350957678119)95:0.04117650636945221349,(Sceliphron_caementarium:0.10007545048012006506,Chalybion_californicum:0.06983913483658095445)95:0.05402986689957671451)100:0.05007609609485315361)70:0.04146240965418546837,((Stigmus_spSCC_2010:0.21995996092811431755,(((Cerceris_intricata:0.14808308670857905920,Eucerceris_tricolor:0.07228600351996611328)71:0.00975778944774637579,Cerceris_spSCC_2010:0.07676267052703629468)86:0.04869439137096988335,((Philanthus_crotoniphilus:0.00033972611039300734,Philanthus_gibbosus:0.02682962480645856643)100:0.09967079814377192981,(Clypeadon_taurulus:0.00396254831009586975,Clypeadon_haigi:0.00113468910065896828)100:0.11978990878848562451)72:0.03017062144064933810)71:0.03184698295355192776)14:0.00346225455280981149,(Stigmus_fulvipes:0.25680141281080559601,(Pulverro_boharti:0.13139493713655028828,((Ampulex_compressa:0.15298488883505173552,Clitemnestra_bipunctata:0.12028632532562315294)24:0.02886060003414872566,((Bembix_dentilabris:0.03080858296039904951,(Xerostictia_spSCC_2010:0.00830885940696572331,((Bembix_amoena:0.00700694409561043296,Bembix_spinolae:0.00421134338705313454)99:0.01571111430060527850,Bembix_americana:0.00000170818489949483)61:0.00212571624020369086)91:0.01551502271839849158)100:0.05762281225440729626,(Bicyrtes_ventralis:0.03852744887600959012,(Microbembex_nrargyropleura_AHD_2011:0.00000170818489949483,Microbembex_argyropleura:0.00000170818489949483)100:0.05806089627151436727)99:0.02722776115585595277)100:0.06175702953631418551)44:0.02154369102950531509)32:0.00908829587120473653)30:0.01391603437056161338)28:0.01691004153535316870)100:0.05914408976428367493,((((Dasypoda_pyrotricha:0.02225156203604457608,((Dasypoda_visnaga:0.01639506635663676160,(Dasypoda_pyriformis:0.01450572823892148401,((Dasypoda_oraniensis:0.00348248395874127536,Dasypoda_dusmeti:0.01022203273855297641)80:0.00273280394221201914,Dasypoda_hirtipes:0.01082356841017523448)100:0.00558660873403093311)100:0.00396566355981389698)35:0.00191066008725685279,(((Dasypoda_spinigera:0.00411023338335755710,Dasypoda_argentata:0.00437038877182151925)70:0.00141030670388016819,Dasypoda_braccata:0.00466212870464266516)50:0.00091119662073261512,(Dasypoda_suripes:0.00128015449659356351,Dasypoda_frieseana:0.00076460103216941270)100:0.00400410091073479663)100:0.00991497704968401922)89:0.00656841453350558158)100:0.08940151386768434294,((Samba_fasciata:0.01797933880462306705,Samba_atra:0.01649855464743968034)100:0.01068709758454030115,(Samba_ogilviei:0.01562593728317448680,(Samba_griseonigra:0.00233786876691515237,Samba_spinosa:0.00081300541163990760)100:0.01594117758635459417)100:0.00741138334953269848)100:0.06126060352445310969)95:0.01660394883694056231,(Eremaphanta_iranica:0.06665473871070033696,(((Hesperapis_cockerelli:0.01361733752626339937,Hesperapis_rhodocerata:0.01157665124869251133)100:0.00455788991446450052,(Hesperapis_trochanterata:0.02475154491341159668,(Hesperapis_regularis:0.02212496282447644347,Hesperapis_larreae:0.01299244695242054992)34:0.00257933990605167980)17:0.00121236332991020196)100:0.03941521698270505913,((Capicola_nanula:0.01548940794219414059,(Hesperapis_spHesp940:0.02062774426626845861,Capicola_nigerrima:0.01025490494536834135)90:0.00626505404831070173)100:0.01316109968791623862,Capicola_hantamensis:0.03232650630227190680)89:0.00596421795045080569)96:0.01990189304127849834)100:0.03525329989721471408)100:0.05582530731450846551,(((Promelitta_alboclypeata:0.06124745664744331297,(Macropis_nuda:0.00288588173659855458,(Macropis_fulvipes:0.00657651939339901244,Macropis_europaea:0.00701296383676930802)85:0.00070013582247967752)100:0.03628300980997573033)100:0.04179886682673505244,((Rediviva_saetigera:0.01551123201645058548,(Rediviva_mcgregori:0.01732504402136918198,Redivivoides_simulans:0.01898528977063232079)100:0.00971941942105592968)100:0.02839904285408428181,(Melitta_ezoana:0.01239218984412740650,((Melitta_capensis:0.00000170818489949483,Melitta_arrogans:0.00000170818489949483)100:0.02730201139137910377,(((Melitta_dimidiata:0.01266652026416417026,Melitta_haemorrhoidalis:0.00973067959575241170)22:0.00002344297207047043,(Melitta_leporina:0.00297869744441269001,(Melitta_nigricans:0.00717008810963243402,Melitta_tricincta:0.00157021454933939397)66:0.00293684203529909031)100:0.01258683712037717180)59:0.00311457644956749649,Melitta_eickworti:0.01338938645480043481)67:0.00490713184578841881)75:0.00717612948408692490)100:0.05999303246661759348)100:0.03123654112347046610)100:0.02324418285977169346,Meganomia_binghami:0.14505536868380691784)100:0.01932337335912147000)100:0.01747723202087166430)57:0.00975738773987780417,((((Ctenocolletes_smaragdinus:0.03370877594205030220,((Stenotritus_sp1015:0.00512102975663546959,(Ctenocolletes_nigricans:0.00453660461893920074,Stenotritus_spBND_2004:0.00424101045791106229)65:0.00045700206966345851)57:0.00234926721252793442,Ctenocolletes_rufescens:0.00535138719051136448)100:0.00911455627979632435)100:0.06861537936671695259,((Callomelitta_antipodes:0.08711814608679070704,(Paracolletes_crassipes:0.02456972424878729397,((Ptiloglossidia_fallax:0.02246326729898384320,Mydrosoma_aterrimum:0.02388405882452500004)100:0.06979829878651476471,(((Cadegualina_andina:0.02113381245017998539,Diphaglossa_gayi:0.01354737078677230658)42:0.00215309948055113437,(Cadeguala_albopilosa:0.01464377611644878709,Cadeguala_occidentalis:0.01269078134635724317)100:0.00895290257826981614)100:0.02724212116023017743,(Caupolicana_quadrifasciata:0.01504781229493437969,((Caupolicana_bicolor:0.00424328488172188295,Caupolicana_vestita:0.00550906142156783098)100:0.01507005032191621741,((Willinkapis_chalybea:0.03362217956649991846,Caupolicana_yarrowi:0.01483173662591896931)99:0.01035999141530092454,(Zikanapis_clypeata:0.02044414153297404932,(Ptiloglossa_tarsata:0.01923225708101372611,(Ptiloglossa_thoracica:0.00407010402896381199,Ptiloglossa_spEABA_2006:0.00636314256452618666)95:0.00640021028626076242)100:0.02301124989984393646)79:0.00664668404858754711)95:0.00644430799082071175)100:0.01200459015260820460)100:0.03268486788153344980)65:0.01234332920119090259)100:0.02324459175565344801)57:0.00546488288882356933)31:0.00702681630374358841,(((Paracolletes_frederici:0.00678406162320334578,Paracolletes_robustus:0.01222165445394108457)100:0.02333478281558309247,((Trichocolletes_sp708:0.00462847349769242994,(Trichocolletes_venustus:0.00557936267180471780,Trichocolletes_spBND_2004:0.00947854144535704643)86:0.01460819459307457525)100:0.04066021532533845712,(((Baeocolletes_spEABA_2006:0.01694866678651500355,Baeocolletes_minimus:0.01598705536022781634)100:0.03512180848133814037,(((Halictanthrena_malpighiacearum:0.03074958896912431336,Perditomorpha_spEABA_2006:0.02536227716674594942)95:0.00880000865552577408,((((Nomiocolletes_jenseni:0.02494998728363363380,((Eulonchopria_simplicicrus:0.03671610013542084966,Eulonchopria_punctatissima:0.03781043294845040648)74:0.00467443128845214471,Hoplocolletes_ventralis:0.01323288277815153416)84:0.00560216068836901469)90:0.00602921393485447276,(Niltonia_virgilii:0.03689644660466091103,(Spinolapis_caerulescens:0.00884553913705394580,Spinolapis_spEABA_2006:0.00391174297734356476)100:0.01554909185731387887)42:0.00209188456400144192)29:0.00207452500459536860,((Kylopasiphae_spEABA_2006:0.01913612255575117271,Kylopasiphae_pruinosa:0.01195082496477509020)69:0.00367673449534578357,(Perditomorpha_stilborhina:0.02359051338479772886,(Perditomorpha_rufiventris:0.01782236981289320871,(Hexantheda_missionica:0.02251483891972675191,((Perditomorpha_leucostoma:0.00843358903597273869,Perditomorpha_brunerii:0.02034723076873033373)67:0.00491946059317249253,(Tetraglossula_anthracina:0.03180462663477771207,Brachyglossula_communis:0.04349306306213796686)59:0.00350963239303200619)34:0.00191683671415753204)76:0.00253133224705235152)85:0.00725890208096990463)48:0.00077003132587064179)72:0.00350041729018848741)15:0.00057245517823373965,(Edwyniana_spEABA_2006:0.00928420303271528316,Belopria_nitidior:0.01128656913694154641)100:0.01124164687860315995)57:0.00428848721079980177)28:0.00084513966140313730,((Phenacolletes_mimus:0.03359649538886379239,((Euryglossidia_sp4_EABA_2006:0.01847113628497523002,((Euryglossidia_sp1_EABA_2006:0.01336143269802462022,Euryglossidia_sp5_EABA_2006:0.01173462959598268324)53:0.00100749781540471683,(Euryglossidia_sp2_EABA_2006:0.01866914910634739216,Euryglossidia_sp3_EABA_2006:0.00488017437309908562)62:0.00131835836085570550)100:0.00597773507285716873)100:0.00773806773807162850,((((Excolletes_spEABA_2006:0.02230478857639355689,Leioproctus_lanceolatus:0.03096023599952368865)75:0.00298066245717964638,((Lamprocolletes_chalybeatus:0.01324435177891290782,Leioproctus_megachalcoides:0.01669124222124913209)100:0.01790767489447735172,((Leioproctus_spEABA_2006:0.01427687338295133106,Andrenopsis_spEABA_2006:0.01157044988720124998)95:0.00935313732092175193,Neopasiphae_mirabilis:0.01339075753666375129)100:0.01749185795880760577)55:0.00257825324974198574)85:0.00432453492174088207,((((Goniocolletes_fimbriatinus:0.00874461288154797928,Goniocolletes_perfasciatus:0.00422509748276587473)100:0.01731519357603161086,((Leioproctus_pappus:0.04105830751262996847,Leioproctus_conospermi:0.00861585437794692120)95:0.00937226133433737701,Protomorpha_alloeopus:0.03836883330524209351)70:0.00321242381481765460)100:0.01430750091693341018,Colletellus_velutinellus:0.02121730374421286827)77:0.00345710331758304493,((Odontocolletes_asper:0.00346743071387722217,Odontocolletes_pachydontus:0.00519671330375081827)100:0.02585229339179622235,Glossurocolletes_bilobatus:0.02422334968889526194)23:0.00349536369250677071)91:0.00644777568153753321)75:0.00506847292067572671,(Leioproctus_platycephalus:0.01763429683545336343,(Leioproctus_irroratus:0.01615599238242436744,Leioproctus_plumosus:0.01375699863110876192)100:0.02829212387287111108)85:0.00593156397914544001)95:0.00713481924803161145)93:0.00381191569823623568)88:0.00459581039007310194,(Chilicolletes_delahozii:0.01983850608105831859,(Leioproctus_spBND_2004:0.01495135957752003787,(Reedapis_bathycyaneus:0.03665875145702081339,(Cephalocolletes_isabelae:0.00788268081112244480,Cephalocolletes_laticeps:0.00665480221309979521)93:0.00565898739343777355)64:0.00136711868811605053)91:0.01064002055025614797)93:0.00773607033410463659)56:0.00102202585710838728)59:0.00348340127867078839)96:0.00708616609603205348,(Lonchopria_robertsi:0.03305625682982801100,(Lonchopria_similis:0.01394661940928461005,Lonchopria_spEABA_2006:0.00932601429279805022)82:0.00534555956262655965)100:0.05549712990793135431)90:0.00936896917925546246)34:0.00135589773382638855)80:0.00720569854454240419,((Xanthocotelles_sicheli:0.01500700882392391744,((Hemicotelles_ruizii:0.03617703897004090341,(Colletes_seminitidus:0.07227640051095922391,(((Colletes_furfuraceus:0.00357200381044095894,Colletes_spEABA_2006:0.00504512923622249705)100:0.01622651713975365936,Colletes_bicolor:0.02529172925448322853)100:0.01458193767540784912,(Colletes_compactus:0.01565424756624688232,((((Colletes_distinctus:0.02243171088987140974,Colletes_pascoensis:0.00361049560749723960)60:0.00577547409304266478,Colletes_skinneri:0.00844253819270779707)30:0.00261924535401089707,((Colletes_simulans:0.00846984396300957780,Colletes_floralis:0.01988656580208404343)100:0.00956622653408895421,(Colletes_inaequalis:0.00198143451665130747,Colletes_thoracicus:0.00208903426697476698)100:0.00671649483099973077)60:0.00174223234525948422)84:0.00794488463516762090,Colletes_dimidiatus:0.00521066639088301961)65:0.00719464323831110232)75:0.00690598215027125265)45:0.00982316698365333363)100:0.01530911638065793508)92:0.01043353498541326613,Mourecotelles_mixta:0.02645170297681281868)66:0.00382971979506000447)100:0.05867434822827431035,(((((Callohesma_calliopsella:0.05824653977532419369,(Euhesma_platyrhina:0.02849315983387291917,Euhesma_crabronica:0.03289816312228364265)99:0.01436399621648118928)39:0.01002504387354906032,(Euryglossa_ephippiata:0.06266089745385985954,Xanthesma_furcifera:0.03224083577117141386)34:0.00724964390007048348)9:0.00392667268217333342,(Euryglossina_globuliceps:0.10572871672524201958,Euhesma_spEABA_2006:0.10988076429057769268)33:0.00927050357844794171)66:0.00800854155120991375,(((Scrapter_algoensis:0.01924809077631646492,Scrapter_niger:0.01632570712220081724)44:0.00213417459447632013,(Scrapter_heterodoxus:0.01676706971301423696,Scrapter_ruficornis:0.01083284207552590375)100:0.01946036233504278359)13:0.00327253661136354826,Scrapter_erubescens:0.01427793232431861896)100:0.03754319687293161678)45:0.00561627127066757510,((Hyleoides_concinna:0.07354357058163614458,(((Hylaeus_nubilosus:0.03009472838059411640,(Palaeorhiza_sp3_EABA_2006:0.04609998278022613138,((Palaeorhiza_sp1_EABA_2006:0.01710197331851971356,Palaeorhiza_sp2_EABA_2006:0.01501063967675446247)95:0.01530316127920159676,Palaeorhiza_sp4_EABA_2006:0.01792569027492321720)95:0.01216888728387174705)76:0.00833605650680746546)49:0.00197267490782190467,(Amphylaeus_obscuriceps:0.02584086932506364509,(Meroglossa_itamuca:0.01098626986114649082,Meroglossa_striaticeps:0.01037600651869425780)100:0.02128486710917229519)99:0.01983269616079743475)89:0.01603319823559434462,((Hylaeus_microphenax:0.02062191198587488838,(Hylaeus_leptospermi:0.01195097642231277880,Hylaeus_trilobatus:0.01365548300763592092)26:0.00098186237382024560)66:0.00356256626205036326,(((((Hylaeus_constrictiformis:0.02618875039722147122,Hylaeus_proximus:0.02408503672285431177)100:0.01898727427321474440,Hylaeus_alcyoneus:0.04085903066286935420)22:0.00269059743710517657,(Hylaeus_cyanurus:0.00556505139221800428,Hylaeus_ruficeps:0.00807499693345907488)100:0.02926184535706673889)21:0.00308906398329168936,((((((Hylaeus_wootoni:0.02371003031594728916,Hylaeus_spEABA_2006:0.03307586043283484295)47:0.00328180282623751277,(((Hylaeus_modestus:0.00572030119095204639,Hylaeus_affinis:0.00000170818489949483)98:0.01315030689607762059,((Hylaeus_preposterosus:0.02134239027214880971,Hylaeus_hurdi:0.00370794783845189218)100:0.01241487324084696899,(Hylaeus_globula:0.01406977741864213517,((Hylaeus_kokeensis:0.00162549602330926981,((Hylaeus_connectens:0.00162218447496751349,(Hylaeus_pubescens:0.00423633758296574400,Hylaeus_kauaiensis:0.00326880774154974553)47:0.00068532752687300161)28:0.00000170818489949483,(((Hylaeus_difficilis:0.00220824400032160152,Hylaeus_pele:0.00505477972176557322)57:0.00106272380345326769,(Hylaeus_hula:0.00382316049048013040,Hylaeus_inquilina:0.00100690249634517769)18:0.00000170818489949483)17:0.00049123402677900686,((Hylaeus_solaris:0.00429241192863161636,Hylaeus_anthracinus:0.00314441666846881993)44:0.00060950212573484207,Hylaeus_longiceps:0.00107641085117112650)52:0.00054192810097098765)52:0.00049129413945574261)36:0.00048987863427312807)20:0.00045995265208498124,Hylaeus_kona:0.00440008664013972779)87:0.00686995587716900374)100:0.01148437734469097762)83:0.00364290121842326953)37:0.00040988032785618144,Hylaeus_punctatus:0.01595025696608668234)40:0.00365816205995833383)27:0.00279719938055943704,Hylaeus_leptocephalus:0.01620517985705213423)99:0.01539678068944804259,((Hylaeus_bituberculatus:0.02225124921410575468,Hylaeus_amiculus:0.00608672579545935233)48:0.01674715616735944837,Hylaeus_albonitens:0.02214252115223794976)99:0.03890829926424529961)17:0.00502094704647383649,(Hylaeus_burnsi:0.01637263666137110663,(Hylaeus_disjunctus:0.01229328697482125372,Hylaeus_elegans:0.01625402086963790779)100:0.01679010934037652655)90:0.00658487154615435607)16:0.00235603545035542464,Hylaeus_quadratus:0.01939934256031650150)11:0.00229708879513242613)25:0.00268575465306734569,(((Hylaeus_aralis:0.01549161210607938842,Hylaeus_vittatifrons:0.05219721009366743575)94:0.02513203996785124197,(Hylaeus_ofarrelli:0.02329462821646673468,Hylaeus_simplus:0.01924636001719554415)54:0.00341831290619051473)0:0.00000170818489949483,((Hylaeus_primulipictus:0.02045036600218173850,(Hylaeus_sculptus:0.05122079324085124924,(Hylaeus_bidentatus:0.03038065353595965912,Hylaeus_eugeniellus:0.04208609121398312891)47:0.00187970650871684044)84:0.00693206221038642195)50:0.00472082719437824736,(Hylaeus_extensus:0.00899974575321383329,Hylaeus_exleyae:0.01603399444313876460)70:0.00565485733846618488)12:0.00091325735061567636)12:0.00327772547722908047)25:0.00378141371277471595)22:0.00166988733003969859)99:0.02201714370367722357)99:0.02645458718446518087,((Xenochilicola_mamigna:0.08718551085691278457,(Chilicola_herbsti:0.02318178484217301924,((Chilicola_styliventris:0.01445314680853720078,Chilicola_rostrata:0.08151550112296700179)61:0.00670148046863445600,(Chilicola_vicugna:0.01809978419782017761,Chilicola_inermis:0.01881432168243007616)74:0.00480719004116688005)36:0.00676991732669720864)90:0.01623959824817805889)99:0.02040555015570476999,(Geodiscelis_longiceps:0.07742363106080789315,(Chilimelissa_australis:0.01315266054801316961,(Chilimelissa_rozeni:0.01216775494346351502,(Chilimelissa_nortina:0.02219346720380443311,((Chilimelissa_rosie:0.00000170818489949483,(Chilimelissa_chusmiza:0.00000170818489949483,Xeromelissa_wilmattae:0.00326109944296634193)65:0.00163165342890431338)100:0.04710037919400546225,(Chilimelissa_sp1_EABA_2006:0.00681889677697640126,Chilimelissa_irwini:0.00847431524498908073)84:0.00795991085508469462)62:0.00000170818489949483)46:0.00280405548300925386)29:0.00107198874396504133)100:0.02312501141479211125)95:0.01577523894824808467)100:0.04251052051027534584)14:0.00407110423095035593)98:0.01235810251675406070)24:0.00593661018113405495)11:0.00217374653501413179)98:0.02604352711479687027)98:0.03066204133368223908,((((Dieunomia_triangulifera:0.00288810069246186758,(Dieunomia_heteropoda:0.00286995126391822401,Dieunomia_nevadensis:0.00373976739246688165)95:0.00165193408488743679)100:0.04872881850627364120,((Pseudapis_obesula:0.01889971911407462360,Pseudapis_unidentata:0.01386324087178371182)100:0.04189858806672189934,((Macronomia_aureozonata:0.05329247834280129159,(Lipotriches_patellifera:0.06457335663870732156,(Lipotriches_australica:0.02993466024503077180,(Nomia_tetrazonata:0.01545370540139138701,(Hoplonomia_amboiensis:0.03010150842882883954,Curvinomia_ridleyi:0.03225808598948828876)53:0.00412940602784229831)75:0.00692303425561188127)97:0.01258239895861259540)70:0.00788415663901997042)53:0.00430311619307822014,Macronomia_sanguinolenta:0.02725180961871575755)33:0.00246545179034367810)77:0.01454778118634533594)100:0.06872016596371983976,(((Nomioides_facilis:0.03431708695013286486,Cellariella_brooksi:0.04785695537794876914)30:0.02196031259418896112,Nomioides_tumidus:0.07656782528017760936)100:0.13695978067465028327,(((((Ruizantheda_mutabilis:0.01245929886385994251,((Pseudagapostemon_pissisi:0.00513071467629559741,Pseudagapostemon_brasiliensis:0.00665960269274903493)100:0.01799981515562508114,Ruizantheda_proxima:0.01054525688199156770)86:0.00778405686100956066)64:0.00441187286328397106,(Habralictus_spBND_2001:0.06053659607290431260,(Caenohalictus_spBND_2:0.02018887816474197044,Caenohalictus_spBND_3:0.03038934737566337252)53:0.00548946943783403755)100:0.02513415608005062363)100:0.01000540721606201118,((Rhinetula_denticrus:0.01268049827485655777,(Dinagapostemon_spBND_2:0.00222022285232294095,Dinagapostemon_spBND_1:0.00139645251264174488)100:0.01395022295913904593)100:0.01092597102985326356,((Agapostemon_kohliellus:0.01671722382042224384,Agapostemon_tyleri:0.01668963201576308120)95:0.00349667957053404052,Agapostemon_leunculus:0.02215382432203865520)100:0.02437898641923420817)100:0.02250779497067832702)100:0.01017946071819436811,((Sphecodes_spSpsp1055:0.02773518779190717320,((Eupetersia_seyrigi:0.04148294307413984139,((Sphecodes_autumnalis:0.01860985501261009506,Sphecodes_confertus:0.01926836787324086656)65:0.00210823637268408356,(Sphecodes_minor:0.02022702862235980018,Sphecodes_clematidis:0.00599564477458033179)88:0.00601921140569336866)50:0.00519590074307276547)66:0.00652027638177378292,(Sphecodes_ranunculi:0.00219896647702642976,Sphecodes_pecosensis:0.00096771453521666314)100:0.01356692979364292929)93:0.01228337608492697901)100:0.02111960059969170134,((((Thrincohalictus_prognathus:0.01805182901936824152,((Halictus_tripartitus:0.01119050348820027282,(Halictus_vestitus:0.00936854808299009828,Halictus_kessleri:0.00850018876058604954)100:0.00418359840711125721)100:0.00413609591361392432,(Halictus_ligatus:0.03849970450870626726,((Halictus_rubicundus:0.00571527303755678829,Halictus_quadricinctus:0.00786522309604405223)98:0.00172674951948048670,Halictus_scabiosae:0.00765302642300965882)69:0.00000170818489949483)90:0.00392703287712193195)100:0.00769812863022643727)100:0.01300179539245769136,(((Lasioglossum_hybodinum:0.03152636334000289559,(((Homalictus_punctatum:0.00883258948855397859,Homalictus_megastigmus:0.00297235651939871262)100:0.06288610459333365821,Lasioglossum_nicolli:0.06688932017543196273)44:0.01097982715175745312,(((Lasioglossum_lanarium:0.01211430665358724165,Lasioglossum_florale:0.04289019419457875543)100:0.01282073184801317718,(Lasioglossum_scitulum:0.00145534322410493058,Lasioglossum_zonulum:0.00501204750533605636)100:0.02913352953050619282)59:0.00391691171391199671,Lasioglossum_lithuscum:0.02072937483214289112)21:0.00101248364975654328)32:0.00000170818489949483)83:0.00973339441425160636,(Lasioglossum_pavonotum:0.01672415782225884426,((Lasioglossum_fuscipenne:0.00596682858514664943,Lasioglossum_athabascense:0.01043047581257833603)68:0.00317308470926485914,(Lasioglossum_sisymbrii:0.01114681339995448987,Lasioglossum_titusi:0.00832182029815221186)75:0.00396186716095851127)35:0.00000170818489949483)100:0.01754396827911391260)94:0.00968471897832984263,((Lasioglossum_figueresi:0.03382898107998322246,((((Lasioglossum_marginatum:0.01546648231499100044,Lasioglossum_politum:0.02416290680392416124)64:0.00241588655938147984,(Lasioglossum_cinctipes:0.01240865623721849366,(Lasioglossum_inconditum:0.01006180701933255886,((Lasioglossum_puncticolle:0.01829244391601385702,((Lasioglossum_limbellum:0.00741813977956315949,Lasioglossum_brevicorne:0.02525441101948319375)100:0.01459862885353410168,(Lasioglossum_lucidulum:0.00310048785169801710,Lasioglossum_villosulum:0.01104585564334405363)51:0.00242185653287171248)28:0.00286264527566959959)68:0.00536402751872699923,(Lasioglossum_alphenum:0.02914961718788404779,(Lasioglossum_pectorale:0.00845143656244229727,Lasioglossum_lustrans:0.01576829624677593411)100:0.01026502698844427956)81:0.00378881398646685160)89:0.00686094836386298007)43:0.00393758678411545212)5:0.00144587861064969774)11:0.00179121629678564943,((((Lasioglossum_quebecense:0.00178952590119542507,Lasioglossum_comagenense:0.00230900921282030554)84:0.00165538186859386267,Lasioglossum_boreale:0.00265364138093019406)100:0.00455743193249640195,((Lasioglossum_subtropicum:0.00588218648599431529,Lasioglossum_fulvicorne:0.00420472205273858448)59:0.00071900787911621919,(Lasioglossum_pauxillum:0.00826423605475734221,((Lasioglossum_noctivagum:0.00923915166155125575,Lasioglossum_oenotherae:0.00577383040245314175)96:0.00485577467139481928,Lasioglossum_truncatum:0.00744033065200257540)78:0.00161603612172734994)34:0.00000170818489949483)51:0.00180841069020351466)78:0.00320981581064861419,((Lasioglossum_apristum:0.01523006666398653286,(Lasioglossum_malachurum:0.00600820770816469681,(Lasioglossum_mediterraneum:0.00271407955851677525,Lasioglossum_laticeps:0.00395494265920376918)95:0.00155617400819362244)70:0.00172998977349564181)69:0.00167983871220133340,(((Lasioglossum_nigripes:0.00246833741744536010,Lasioglossum_albipes:0.00164298704488354051)95:0.00091723688143092162,(Lasioglossum_calceatum:0.00070328478454563114,Lasioglossum_duplex:0.00164210167131619228)79:0.00134219320352167129)97:0.00435549892167290398,Lasioglossum_lineare:0.00744750588783758653)59:0.00144184972568228557)70:0.00181906151706492068)24:0.00236362267864862743)0:0.00000170818489949483,((((Lasioglossum_hyalinum:0.00978078963690139427,(Lasioglossum_umbripenne:0.01306676311788680656,Lasioglossum_gundlachii:0.00637580408813604761)100:0.01071459899381730328)27:0.00221362104791158554,((Lasioglossum_parvum:0.00667188849474454823,Lasioglossum_tegulare:0.00077833601181296491)95:0.00595978708714166999,Lasioglossum_vierecki:0.00741062015355202150)77:0.00316245706072718893)46:0.00105506986558717036,((Lasioglossum_rohweri:0.00328524882109565907,(Lasioglossum_pilosum:0.00162925286565055653,Lasioglossum_cressonii:0.00245861629016562921)68:0.00164425927357699582)60:0.00080860139619921432,(Lasioglossum_imitatum:0.00081059525087885957,(Lasioglossum_zephyrum:0.00084558445163913172,Lasioglossum_asteris:0.00162738459784400949)14:0.00000170818489949483)70:0.00168811158497190680)93:0.00245975858957082124)100:0.01496580801533516428,(Lasioglossum_morio:0.01647747131415915403,Lasioglossum_gattaca:0.02651470298374645346)49:0.00621999188977361266)84:0.00826207372585228625)35:0.00183853286647886623)66:0.00258360597692510819,Lasioglossum_interruptum:0.00770394194981559137)92:0.02504507529801274293)72:0.01036655047424448438)72:0.00532673092246208155,(Mexalictus_arizonensis:0.04221976433434372622,(((((Patellapis_Chaetalictus_spBND_2001:0.00922985202534820116,Patellapis_nsp66:0.01124836206968751057)100:0.00848868139884032501,((Patellapis_malachurina:0.00520521988329385437,Patellapis_Lomatalictus_spBND_2001:0.00679118183315677217)100:0.01825789735945130762,Patellapis_minima:0.01169260827978581274)39:0.00163813192580270894)65:0.00211967031259569384,(Patellapis_lyalli:0.01005917974680889740,Patellapis_coccinea:0.00737277969099463075)100:0.02134463188308329332)65:0.00126749366017718328,((Patellapis_zacephala:0.00836312446445216205,Patellapis_Zonalictus_spBND_2007:0.01422913539617513996)100:0.00636607853013387587,(((Patellapis_inelegans:0.00641699828417443153,Patellapis_joffrei:0.01332790113387524039)95:0.00722602987149949076,Patellapis_castanea:0.02162783535829455178)100:0.02548800867487573465,Patellapis_Pachyhalictus_spBND_2001:0.05060710034455134787)100:0.02063337004672592678)58:0.00213126303495917400)61:0.00359299405887018300,((Patellapis_Zonalictus_spBND_2006:0.00760450169921687586,((Patellapis_albofasciata:0.00449995746714706556,Patellapis_vittata:0.00765565253787604209)70:0.00112558221476756048,(Patellapis_abessinica:0.00236096898011388433,Patellapis_andreniformis:0.00285655473111138744)100:0.01128031410121314686)75:0.00256754765584927798)92:0.01407023432205200576,(Patellapis_braunsella:0.01425628273403248096,(Patellapis_montagui:0.01101058308040677586,((Patellapis_cfminutior_BND_2007:0.00749317104664687286,Patellapis_nsp10:0.00343610244533364920)66:0.00095260830607248829,Patellapis_nsp114:0.00596916263287983369)47:0.00262795912640312150)100:0.02343138092157254909)76:0.00166734353331472350)65:0.00162942399733668683)100:0.01022052033843895077)93:0.00407502667072204110)90:0.01049049942306532097,(Thrinchostoma_torridum:0.03197038607120684245,((Thrinchostoma_conjugens:0.00121680880044367770,Thrinchostoma_lemuriae:0.00231042964058650064)79:0.00066717792679730635,(Thrinchostoma_kandti:0.01190238150779510118,Parathrincostoma_seyrigi:0.01778571956988834676)65:0.00347061628663079390)100:0.01579981640195417258)100:0.05933903550185283537)69:0.00202069516749198977)77:0.00613111813923374483)90:0.01957622768157602638,(Corynura_patagonica:0.04406559487040249273,(Augochloropsis_metallica:0.02833297603714662535,(Neocorynura_discolor:0.03445646318165449667,((Augochlora_pura:0.04072502881087004811,Augochlorella_pomoniella:0.01384900893904300601)89:0.00875162712370953881,(Megommation_insigne:0.03923033763569589577,(Megaloptidia_nocturna:0.05307897499232840099,(Megaloptidia_saulensis:0.01567276490541422845,((Megalopta_atra:0.00887142226513691623,Xenochlora_nigrofemorata:0.02463592880587171102)90:0.00752235652898014789,(Megalopta_centralis:0.00572594724064462001,(Megalopta_byroni:0.00175570853797637864,(Megalopta_genalis:0.00059214028063805826,(((Megalopta_cfgenalis_ECUA_D2:0.00327371091599126026,(Megalopta_cfgenalis_FRGU_A3:0.00000170818489949483,Megalopta_spmorph_p:0.00000170818489949483)100:0.00326732300529720054)55:0.00065581950929870236,((Megalopta_aeneicollis:0.00122036104536579326,(Megalopta_cfaeneicollis_BOLI_A4:0.00000170818489949483,(Megalopta_spmorph_j:0.00360342974362458032,Megalopta_cffornix_PERU_C6:0.00226158594235718663)40:0.00046584384807807691)4:0.00000170818489949483)41:0.00406983008382469803,(Megalopta_afffornix_ECUA_E1:0.00195900255577027794,((Megalopta_sodalis:0.00000170818489949483,(Megalopta_afffornix_ECUA_G1:0.00393992844535265892,(Megalopta_cfaeneicollis_BOLI_A5:0.00112601096387985786,Megalopta_fornix:0.00000170818489949483)40:0.00262038561497276827)26:0.00098160904081677361)22:0.00098339361894223226,Megalopta_cfgenalis_FRGU_E9:0.00065294067562447029)10:0.00000170818489949483)29:0.00182531846795505842)21:0.00231846597610325814)22:0.00065100051252999121,Megalopta_cfgenalis_ECUA_A1:0.00261860518519367851)16:0.00000170818489949483)23:0.00211967587215825936)97:0.00349909140642344066)100:0.01202291344172679022)100:0.01563855831999013540)52:0.00620920227597339044)73:0.00979419015637386474)89:0.01034495776769219465)59:0.00197387459977669578)95:0.00627053530370610870)100:0.02020948361813342323)100:0.01979213286516527670)90:0.04126437590190629862)64:0.01582638355006165190)90:0.02106797744981691450,((Goeletapis_peruensis:0.04108335389148223826,(Penapis_penai:0.00788612336226016467,Penapis_toroi:0.00253867413451273850)100:0.06558603923459781215)100:0.04826172366140018405,((Conanthalictus_wilmattae:0.05152496554423903474,Conanthalictus_conanthi:0.02878112870414571006)100:0.05195144661820696314,(((Xeralictus_bicuspidariae:0.00469149077649030303,Xeralictus_timberlakei:0.00341088178671359026)100:0.01161531832960777111,Protodufourea_parca:0.00623786525756831519)100:0.02381105556897358810,((((Systropha_curvicornis:0.00726880277766831038,Systropha_planidens:0.00854146467621773146)100:0.02371723412547854445,Systropha_glabriventris:0.01382325981817198422)100:0.03478820078155836493,(Rophites_algirus:0.02963831960079145803,((((Dufourea_mulleri:0.01150513342445546802,(Dufourea_malacothricis:0.00830674510125052612,Dufourea_spirula:0.00866087146822381443)65:0.00195324201928554061)100:0.01088488234328030893,Dufourea_holocyana:0.01602248622514390250)100:0.01560972083549681810,(Dufourea_novaeangliae:0.01484884210788972418,Dufourea_spinifera:0.03573302337818878155)40:0.00215188356890328456)100:0.03264962868761264042,Sphecodosoma_beameri:0.01470892545450281329)100:0.02683851615550282566)25:0.01002401120572484795)20:0.00000170818489949483,Sphecodosoma_pratti:0.02826531546389575780)100:0.02150519892956987908)44:0.00632421475879731652)40:0.00537924752121763002)100:0.02687991896223127300)90:0.04026847011850237523)88:0.01250102988308613924,((Protoxaea_gloriosa:0.10981431736163281554,(Nolanomelissa_toroi:0.08916901688395115211,(((Callonychium_atacamense:0.03765177644248138278,Arhysosage_ochracea:0.02488738648413707510)59:0.00608338431423884746,(Calliopsis_pugionis:0.01920798509701411930,(Calliopsis_subalpina:0.01425221480148828462,(Calliopsis_anthidia:0.00681026558758486469,Calliopsis_fracta:0.01021428407832654026)85:0.00234814900939183269)100:0.00727885247535077235)100:0.01901229329935961998)100:0.05835269816253459835,((((Camptopoeum_negevense:0.00579093262804777995,Camptopoeum_frontale:0.00702635986493905032)100:0.03300453701299817938,(Melitturga_albescens:0.00855682561334559708,Melitturga_clavicornis:0.01332075805875793627)100:0.03116684649425923576)94:0.00814047651974779754,((Clavipanurgus_desertus:0.00681901697543377868,Panurginus_albopilosus:0.01180626417621612710)100:0.07538747125964272155,((Neffapis_longilingua:0.03669975836080496823,((Perdita_trisignata:0.02337527385544945630,((Perdita_californica:0.03152968223577855278,Perdita_halictoides:0.03177433505810118436)73:0.00899700992426089377,(Macrotera_latior:0.00379974804234273255,Macrotera_echinocacti:0.00385760141467074305)100:0.04008037801627412772)100:0.03778152173269379299)100:0.05151556005307317276,((Panurgus_calceatus:0.00843836628780092989,(Panurgus_canescens:0.00820421451796395432,((Panurgus_farinosus:0.00423940249720333381,(Panurgus_convergens:0.00254382231138547453,Panurgus_rungsi:0.00104147282664511466)100:0.00365366837039055644)90:0.00064432969674922431,Panurgus_nigriscopus:0.00285780764622807189)85:0.00156801467102092888)95:0.00083482448475115996)100:0.00447154371817210482,(Panurgus_calcaratus:0.01555612390337315042,((Panurgus_pyropygus:0.00718134871277439045,(Panurgus_banksianus:0.01134555452811629971,((Panurgus_perezi:0.00591550347815171084,Panurgus_cephalotes:0.00339344311902988567)75:0.00159329657946726943,Panurgus_maroccanus:0.00806295548594276705)90:0.00255478209228880183)78:0.00222848954083257854)95:0.00175146847789977959,(Panurgus_dentipes:0.00639460567472141788,(Panurgus_pici:0.00485010695131064037,(Panurgus_dentatus:0.00244463155206893750,Panurgus_niloticus:0.00368574313818988532)81:0.00240533972118269239)100:0.00211747646567872396)98:0.00369084509833506004)95:0.00330314303416291786)95:0.00558268320010864901)99:0.02616585595182185225)69:0.00894798371045266334)45:0.00542194527253404661,(Plesiopanurgus_zizus:0.04838120074045153263,((Meliturgula_scriptifrons:0.00000170818489949483,Meliturgula_minima:0.00000170818489949483)100:0.01045716961613203308,Meliturgula_haematospila:0.01409113519028080790)100:0.04174257234356291979)68:0.00985547817057781314)26:0.00318097162756382284)56:0.00522299994522853854)56:0.00902411616532474044,(Pseudopanurgus_fraterculus:0.02643653739051950863,(Protandrena_verbesinae:0.00334688787056453300,Protandrena_mexicanorum:0.01901146256035865512)100:0.01314915298169452677)100:0.09635468332694914484)99:0.01412029670013395348)94:0.01262212938238241149)99:0.01815049448075619493)99:0.01616032481796222595,((Euherbstia_excellens:0.03068288729875301782,Orphana_wagenknechti:0.03594297532095006020)100:0.02676341831146672109,(Alocandrena_porterae:0.09983832551391907950,(Megandrena_enceliae:0.05971486422138481964,(Andrena_brooksi:0.01491899314108877453,(Andrena_nasonii:0.01817566346464767266,(Andrena_cineraria:0.01228825939497528788,Andrena_albopunctata:0.01625542756255237212)100:0.01303871779640666285)100:0.01087413378088243447)100:0.04793304874086668638)85:0.01514657779238428280)100:0.03245416957039297390)100:0.03081466341462525335)99:0.03118334161505661659)47:0.00827087789142831598)87:0.02267724632373987331)86:0.02378719911507161389)61:0.00670270833544819606)64:0.01021939452072832474,((((Epicharis_spMP125:0.01252599116245959113,Epicharis_spJS_2010:0.01417922587821010029)100:0.05373434200286138218,Epicharis_analis:0.02226006922929863949)100:0.07370247936024107438,((((((Ceratina_japonica:0.07917153261026795008,Apis_mellifera:0.01366131649437279418)53:0.00327331129150249932,(((Apis_nigrocincta:0.00120099940201190479,Apis_cerana:0.00082517674651301010)100:0.00912279480683370406,Apis_koschevnikovi:0.01415319657207206490)95:0.00572515927965649291,((Apis_andreniformis:0.00468609619438293233,Apis_florea:0.00477177866659152673)100:0.02736660731403890018,Apis_dorsata:0.01466979852375116869)53:0.00464094851619997317)62:0.00611393698892292916)100:0.07760541132929769936,(Bombus_hedini:0.00167635536716600943,((Bombus_schrencki:0.00127011500963373201,Bombus_pseudobaicalensis:0.00062871416084501824)100:0.00000170818489949483,(Bombus_honshuensis:0.00240222535422500178,(Bombus_pascuorum:0.00043672909458642323,((((Bombus_muscorum:0.00185399624819125499,Bombus_filchnerae:0.00123120771878225074)100:0.00248842688375531911,(Bombus_veteranus:0.00000170818489949483,(Bombus_mlokosievitzii:0.00615957893606030975,Bombus_sylvarum:0.00251253919178802583)43:0.00068494767087819511)27:0.00123931801579655796)13:0.00061407502809289612,(((Bombus_velox:0.00256507729126388391,Bombus_ruderarius:0.00127036808937205058)43:0.00062607665115777021,Bombus_zonatus:0.00123562208331848386)29:0.00061266584317373534,(Bombus_inexspectatus:0.00178609229389987121,(Bombus_humilis:0.00185674544655094241,Bombus_deuteronymus:0.00222049971976144870)84:0.00214346654421921235)9:0.00000170818489949483)1:0.00000170818489949483)2:0.00121987650015435972,(Bombus_remotus:0.00122952485677671692,(Bombus_impetuosus:0.00061518678585983531,Bombus_potanini:0.00061620989639973422)78:0.00061443427316109158)72:0.00248460918316310017)2:0.00060858956164501390)0:0.00000170818489949483)2:0.00128302693368372608)2:0.00055091049926512365)37:0.02058584965106826162)61:0.05103609456663683180,(((((Hypotrigona_gribodoi:0.00000170818489949483,Hypotrigona_ruspolii:0.00115588098407526504)100:0.01875196936747515822,(((Austroplebeia_symei:0.00660006664395748621,Lisotrigona_furva:0.01448243335775951240)85:0.00253760950287582748,(Liotrigona_madecassa:0.00281520308516566321,Liotrigona_mahafalya:0.00247469995497953590)100:0.02281650555937278849)64:0.00659536205002626483,(Plebeina_hildebrandti:0.01458917131884946219,((Dactylurina_staudingeri:0.02003757184833429225,Meliponula_bocandei:0.01503974256552877836)80:0.00420484484785235094,(Meliplebeia_ogouensis:0.01396532841114293648,(((Axestotrigona_ferruginea:0.00143553232475487165,Meliponula_ferruginea:0.00327920833433677878)100:0.01084007200323189313,Plebeiella_lendliana:0.01091502662973436663)29:0.00152673663940047777,Apotrigona_infuscata:0.01556455232800907189)39:0.00272099697911004157)72:0.00376454216071859561)28:0.00074232718267866612)100:0.00709631337448412679)55:0.00210691460761238628)90:0.00367896657571128083,(((((Tetragonula_hockingsi:0.00000170818489949483,Tetragonula_carbonaria:0.00000170818489949483)94:0.00185750061229884595,Tetragonula_mellipes:0.00086998313713659977)95:0.00237809042770089924,((((Tetragonilla_rufibasalis:0.00463050819023850830,Tetragonilla_atripes:0.00211614733928673594)75:0.00337727043481234144,(Tetragonilla_collina:0.00000170818489949483,Tetragonilla_fuscibasis:0.00171237098425479199)100:0.00206873271146541544)100:0.01896884386383045074,((Tetragonula_minor:0.00534563820433661512,((Tetragonula_spC_CR_2006:0.00000170818489949483,Tetragonula_spB_CR_2006:0.00000170818489949483)65:0.00424243646268407989,((Tetragonula_pagdeni:0.00536946900506177216,(Tetragonula_clypearis:0.00728836947190051199,Tetragonula_fuscobalteata:0.00667802274670659893)90:0.00272555259716153160)70:0.00220401699079665093,(Tetragonula_cflaeviceps_CR_2006:0.00170037988415618741,(Tetragonula_cfiridipennis_CR_2006:0.00000170818489949483,Tetragonula_spA_CR_2006:0.00440745187042934552)61:0.00000170818489949483)90:0.00546495106309830697)43:0.00165974079935591592)57:0.00137859326406372142)86:0.00924806225361969603,(Tetragonula_hirashimai:0.00524325258126999948,(((Tetragonula_laeviceps:0.00000170818489949483,Tetragonula_zucchi:0.00000170818489949483)93:0.00082794990299864821,Tetragonula_cfpagdeni_CR_2006:0.00267859291534326433)38:0.00083780222782071283,Tetragonula_sirindhornae:0.00083758254567826052)62:0.00085384642534629064)95:0.00721617591185895555)10:0.00136376646627144678)23:0.00200270723162641797,(Tetragonula_sapiens:0.00932859567163071141,((Tetragonula_melina:0.00000170818489949483,Tetragonula_sarawakensis:0.00000170818489949483)53:0.00000170818489949483,(Tetragonula_melanocephala:0.00590544863726782075,Tetragonula_geissleri:0.00166697489435665546)28:0.00000170818489949483)84:0.00167847223005160675)30:0.00217870482896389541)27:0.00057142956679808127)100:0.01828408469915542706,((Geniotrigona_incisa:0.00978607950166973661,(((Platytrigona_hobbyi:0.00997669126105339005,(Heterotrigona_itama:0.00154151815989733904,(Heterotrigona_bakeri:0.00168082879625273485,Heterotrigona_erythrogaster:0.00167424931613362974)100:0.00082983472941506697)90:0.00148850796680187686)85:0.00150342523266038886,(Sundatrigona_moorei:0.00344599217008004959,(Lepidotrigona_terminata:0.01030263136094441458,Lepidotrigona_ventralis:0.00308011541388833205)90:0.00360173057263504185)55:0.00186083099078302567)55:0.00179069783387153991,Geniotrigona_thoracica:0.00576921958191291533)33:0.00061192893540835405)100:0.00704141884808149720,(Lophotrigona_canifrons:0.01424205377739358805,(Odontotrigona_haematoptera:0.00537181185426740745,((Tetrigona_binghami:0.00201572526712156044,Tetrigona_melanoleuca:0.00431151181464623466)62:0.00101110180719641142,(Tetrigona_apicalis:0.00166202286515274413,Homotrigona_fimbriata:0.00630831099968813275)27:0.00000170818489949483)62:0.00071042096366206119)100:0.00428786375511043885)58:0.00147655482838091805)58:0.00148647083572954085)66:0.00451285797323487062,Leurotrigona_pusilla:0.02182598713362286086)75:0.00513531442813018688)72:0.00434481398619879135,((Leurotrigona_muelleri:0.01769715778595697814,(Trigonisca_bidentata:0.01995073483436634459,(Celetrigona_afflongicornis_CR_2009:0.00809647115755121605,((Trigonisca_townsendi:0.00255493902291872290,Trigonisca_buyssoni:0.00088891050075317712)100:0.00666303673832798621,((Trigonisca_spA_CR_2009:0.00060850983687520403,(Trigonisca_spC_CR_2009:0.00083634975707302885,Trigonisca_spB_CR_2009:0.00000170818489949483)100:0.00168499354787830010)100:0.00298302484992673742,((Dolichotrigona_chachapoya:0.00199787409630741144,Dolichotrigona_browni:0.00347098927807939573)74:0.00193616564759792526,Trigonisca_nataliae:0.00766880278407062240)42:0.00061991318570469580)39:0.00132382447112404009)87:0.00668841984526240795)52:0.00559158748466267921)80:0.00371875488333797081)80:0.00431481850859008129,(((Nannotrigona_schultzei:0.00419283703776525147,(((Nannotrigona_spMP104:0.00000170818489949483,Nannotrigona_testaceicornis:0.00083764679846652645)37:0.00000170818489949483,Nannotrigona_melanocera:0.00511437553337400035)90:0.00161935919481394136,Nannotrigona_perilampoides:0.00000170818489949483)65:0.00328816383769363254)100:0.01158744960510773442,((((((Oxytrigona_obscura:0.00172920934262380107,(Oxytrigona_mulfordi:0.00000170818489949483,((Oxytrigona_mediorufa:0.00000170818489949483,Oxytrigona_mellicolor:0.00000170818489949483)99:0.00248994513025871259,Oxytrigona_tataira:0.00334017486796648255)23:0.00000170818489949483)9:0.00000170818489949483)100:0.00895545731680062740,(Scaptotrigona_hellwegeri:0.00211662124367845888,((Scaptotrigona_depilis:0.00074648514438991286,((Scaptotrigona_tricolorata:0.00068497674962022311,Scaptotrigona_bipunctata:0.00000170818489949483)60:0.00068398954925133059,((Scaptotrigona_spC_CR_2009:0.00000170818489949483,(Scaptotrigona_spB_CR_2009:0.00085982913558109127,Scaptotrigona_spA_CR_2009:0.00000170818489949483)44:0.00084766184072675047)5:0.00000170818489949483,Scaptotrigona_pectoralis:0.00000170818489949483)25:0.00000170818489949483)14:0.00000170818489949483)30:0.00062583169083674662,((Scaptotrigona_spMP102:0.00000170818489949483,(Scaptotrigona_spMP103:0.00179094766159399463,Scaptotrigona_mexicana:0.00000170818489949483)64:0.00000170818489949483)64:0.00046028630719341824,Scaptotrigona_polysticta:0.00046852439122983607)32:0.00000170818489949483)84:0.00141839767221338701)100:0.00968520122551178378)55:0.00291700077320874215,((Geotrigona_fulvohirta:0.00967248431293110840,(Geotrigona_kraussi:0.00804199507540604222,((Geotrigona_subgrisea:0.00082579830129444066,Geotrigona_fulvatra:0.00000170818489949483)91:0.00248839886757749873,Geotrigona_mombuca:0.00249930291811880593)45:0.00000170818489949483)87:0.00299686651819751218)80:0.00573567478553265852,((Cephalotrigona_sp374:0.00000170818489949483,((((Cephalotrigona_spCR_2006:0.00138740365506320414,Cephalotrigona_spMP106:0.00180789886571609739)33:0.00066249359418738278,Cephalotrigona_affcapitata_CR_2009:0.00084072702113340600)21:0.00000170818489949483,Cephalotrigona_capitata:0.00258559920102192356)41:0.00000170818489949483,Cephalotrigona_spMP89:0.00118244387854136730)71:0.00112931984048284992)100:0.00922956164842973249,((((Tetragona_ziegleri:0.00000170818489949483,Tetragona_dorsalis:0.00000170818489949483)100:0.00828331872871539143,((Tetragona_perangulata:0.00095062846377019414,(Tetragona_clavipes:0.00083020487448810364,Tetragona_dissecta:0.00000170818489949483)54:0.00071200858268674041)76:0.00178307067774416189,(Tetragona_spCR_2009:0.00576095286894497648,Tetragona_goettei:0.00179606571080996287)90:0.00264056169600940640)100:0.00565035404522468750)75:0.00399383328364912547,(Ptilotrigona_lurida:0.07564488473664397750,Ptilotrigona_pereneae:0.00358941313662863382)100:0.01204100957935362592)95:0.00724162823218908562,(((Trigona_dallatorreana:0.00419166125993426959,Trigona_nigerrima:0.00167439738110872769)88:0.00166001418309177137,((((Trigona_cffuscipennis_CR_2007b:0.00340172538919437592,Trigona_cffuscipennis_CR_2007a:0.00423088453329383083)96:0.00078178915648953657,(Trigona_fuscipennis:0.00488607632668001078,Trigona_albipennis:0.00088259501038849943)90:0.00067424541970384749)100:0.00246810265226081243,Trigona_spinipes:0.00417992714538028848)37:0.00123136823600049285,((((Trigona_truculenta:0.00000170818489949483,Trigona_silvestriana:0.00000170818489949483)19:0.00000170818489949483,(Trigona_spMP109:0.00000170818489949483,Trigona_amalthea:0.00000170818489949483)53:0.00108017459328772726)100:0.00325270343844367331,((Trigona_hypogea:0.00158603504927734475,Trigona_crassipes:0.00506773024906938870)95:0.00161183554858300567,(Trigona_cfrecursa_CR_2007:0.00170479056890748934,Trigona_recursa:0.00336095731347241114)100:0.00335598264524541523)74:0.00158419419798097702)49:0.00000170818489949483,(Trigona_corvina:0.00502529549526457234,(Trigona_amazonensis:0.00108800196873756641,Trigona_hyalinata:0.00000170818489949483)70:0.00108364613423951009)90:0.00321250441830170244)22:0.00083754747988901319)36:0.00000170818489949483)100:0.00168806893230920426,((Trigona_cilipes:0.00507004166994901289,Trigona_lacteipennis:0.00332786097209990684)100:0.00590507011944465393,((Trigona_chanchamayoensis:0.00441697976523441633,Trigona_pallens:0.00388609752508075343)99:0.00243235174589695674,(Trigona_fulviventris:0.00250883024808697857,(Trigona_williana:0.00249916689033276946,Trigona_guianae:0.00166180062453796340)85:0.00083145187278438099)93:0.00212797871629195499)96:0.00161839221557116115)100:0.00855653245089879437)100:0.01046328609352759238)15:0.00054213596062424314)11:0.00119851819100430588)44:0.00218730118534366230)67:0.00251399598495929185,(Paratrigona_lineata:0.00837746198687275116,((((Nogueirapis_mirandula:0.00409825477515341624,Nogueirapis_butteli:0.01291046155222518033)86:0.00487816079893139704,(((Partamona_vicina:0.00165786339152188683,Partamona_testacea:0.00000170818489949483)90:0.00126476164032786461,((Partamona_musarum:0.00416127801868736418,Meliwillea_bivea:0.00000170818489949483)37:0.00000170818489949483,(Partamona_orizabaensis:0.00000170818489949483,(Partamona_auripennis:0.00165629638343320448,Partamona_epiphytophila:0.00165768948124495334)21:0.00000170818489949483)38:0.00000170818489949483)63:0.00108602762509312683)95:0.00733592419539760149,(Parapartamona_tungurahuana:0.00165861462453132736,Parapartamona_fumata:0.00000170818489949483)100:0.00649953930749541144)100:0.00328033548643375493)100:0.00935735241529595148,(Paratrigona_pacifica:0.00422656063114224510,(Paratrigona_lineatifrons:0.00277813654337828167,(Paratrigona_onorei:0.00095704800857840627,Paratrigona_guigliae:0.00318757629299182884)50:0.00083634436169330469)100:0.00569442684478760775)98:0.00234598284750719283)31:0.00139254052585888384,Aparatrigona_impunctata:0.00609137412502323145)36:0.00127052781102096396)60:0.00445008554400370612)33:0.00083039429878395291,((Scaura_longula:0.00187750973338339728,Scaura_tenuis:0.00747876834729132092)100:0.00854864260603653385,(Scaura_latitarsis:0.01761831592762085757,(Schwarzula_timida:0.00000170818489949483,Schwarzula_coccidophila:0.00287112607408718939)100:0.00311777746432371616)80:0.00337415686423067542)88:0.00425205247509339614)39:0.00098580844608745356,((((Tetragonisca_weyrauchi:0.01244928495418308988,Tetragonisca_angustula:0.01080654905653512590)69:0.00570514100396153807,(Frieseomelitta_silvestrii:0.00633195434757285579,((Trichotrigona_extranea:0.01196768981433409158,Duckeola_ghilianii:0.01107994251915928215)35:0.00078160692303561497,(Frieseomelitta_trichocerata:0.00000170818489949483,Frieseomelitta_varia:0.00091324957035092348)100:0.01275247656624655009)37:0.00124686200680010698)49:0.00359904717680975235)45:0.00226459510351577006,(Schwarziana_quadripunctata:0.01202483206916768813,Mourella_caerulea:0.00412009964406827474)100:0.01216209579222426833)24:0.00062771884634831845,((Plebeia_moureana:0.00934190594363898223,(Plebeia_minima:0.00792348567065976478,(Plebeia_spB_CR_2009:0.00582456393592177199,(Plebeia_franki:0.00690937277836689220,Plebeia_spC_CR_2009:0.00391180658971972389)74:0.00546065946218298685)67:0.00148355261847592386)73:0.00554036912559454069)79:0.00976007646192471844,(((((Plebeia_droryana:0.01533527127086896542,Plebeia_tobagoensis:0.00253814425216155205)57:0.00000170818489949483,Plebeia_spA_CR_2009:0.00000170818489949483)36:0.00000170818489949483,Plebeia_frontalis:0.00584690657165090437)79:0.00695919100294434094,Friesella_schrottkyi:0.01377685002707099496)52:0.00158454512826168722,(Lestrimelitta_spMP115:0.00084506688078714960,(Lestrimelitta_afflimao_CR_2009:0.00089050653709787930,(Lestrimelitta_maracaia:0.00000170818489949483,(Lestrimelitta_spJS_2010:0.00000170818489949483,Lestrimelitta_limao:0.00000170818489949483)55:0.00000170818489949483)45:0.00000170818489949483)59:0.00064543571462506917)100:0.01416437051931139675)30:0.00000170818489949483)67:0.00308442983380056209)9:0.00047357183418792419)31:0.00125426299184149058)92:0.00827962916058492746,((Melipona_micheneri:0.00363254902255996139,(Melipona_bradleyi:0.00291914096221222935,Melipona_illustris:0.00000170818489949483)80:0.00181245183603402269)83:0.00121197724246067343,(((Melipona_quadrifasciata:0.00212870549078529548,((Melipona_spMP98:0.00186955929002082790,Melipona_favosa:0.00081043101370601605)100:0.00323687127981873556,(Melipona_variegatipes:0.00359393060704823368,Melipona_mandacaia:0.00179008085695715855)51:0.00000170818489949483)6:0.00000170818489949483)88:0.00166670186472395437,Melipona_asilvai:0.00300212872887924620)83:0.00298766923249761673,((Melipona_fasciculata:0.00750005063182497111,((Melipona_beecheii:0.00310215451629766758,((Melipona_triplaridis:0.00104626686287509637,Melipona_compressipes:0.00321524545662221686)48:0.00255641730893114592,Melipona_quinquefasciata:0.00361824986467272408)15:0.00000170818489949483)25:0.00113469291935071434,Melipona_grandis:0.00602687815602927397)41:0.00096347980369607187)49:0.00261044565896102710,(((Melipona_tumupasae:0.01601379933161841199,Melipona_amazonica:0.00000170818489949483)55:0.00415118548085096576,(Melipona_bicolor:0.00477827945068000012,Melipona_marginata:0.00192869702624718546)69:0.00072096100310678815)60:0.00232422181476789466,((Melipona_titania:0.00000170818489949483,Melipona_fuliginosa:0.00000170818489949483)100:0.00330139921667313560,((Melipona_rufiventris:0.00218042269527377215,(((Melipona_illota:0.00000170818489949483,(Melipona_crinita:0.00000170818489949483,Melipona_melanoventer:0.00122057050566969669)44:0.00000170818489949483)79:0.00091795042761037284,Melipona_spJS_2010:0.00070506945615166094)21:0.00000170818489949483,(((Melipona_affbrachychaeta_CR_2009:0.00140668769646327832,Melipona_spMP90:0.00000170818489949483)6:0.00059516456445166187,Melipona_spB_CR_2009:0.00082549635814059585)2:0.00000170818489949483,(Melipona_captiosa:0.00239565582516129997,(Melipona_affrufiventris_CR_2009:0.00000170818489949483,Melipona_ogilviei:0.00032375661455573917)23:0.00208874666838570469)7:0.00000170818489949483)2:0.00000170818489949483)12:0.00122913228260418872)25:0.00053088050279335639,(Melipona_fasciata:0.00165468265288743399,(Melipona_fulva:0.00191147816003679055,((Melipona_seminigra:0.00192843236984465913,(Melipona_melanopleura:0.00000170818489949483,((((Melipona_solani:0.00000170818489949483,((Melipona_spMP85:0.00100598753271701402,(Melipona_affmimetica_CR_2009:0.00213085138515724378,Melipona_spMP127:0.00000170818489949483)77:0.00509073383212820234)67:0.00199414841701517050,(Melipona_costaricaensis:0.00000170818489949483,Melipona_spMP91:0.00000170818489949483)16:0.00000170818489949483)27:0.00103005063388535763)5:0.00000170818489949483,Melipona_lateralis:0.00000170818489949483)13:0.00000170818489949483,((Melipona_spMP93:0.00000170818489949483,Melipona_fuscopilosa:0.00059611441795401473)58:0.00059460238846970265,Melipona_spMP70:0.00000170818489949483)46:0.00059413750165446103)20:0.00000170818489949483,Melipona_affcostaricaensis_MP33:0.00000170818489949483)18:0.00000170818489949483)18:0.00000170818489949483)9:0.00000170818489949483,(Melipona_eburnea:0.00000170818489949483,(Melipona_scutellaris:0.00085214944187784721,(Melipona_panamica:0.00448425447929705172,Melipona_spMP96:0.00123166511276583753)20:0.00000170818489949483)23:0.00041349766298606294)11:0.00000170818489949483)11:0.00050608937536161195)7:0.00000170818489949483)27:0.00100847515452821531)62:0.00132340964532789572)78:0.00358337645604034404)47:0.00088814986888621631)17:0.00057980139888619752)38:0.00000170818489949483)95:0.01309765745089933910)92:0.00549242329692703653)25:0.00211333181311328068)100:0.07383466866740623358,(((Bombus_avinoviellus:0.00129353491456873373,(Bombus_defector:0.00326184121574779997,(Bombus_mendax:0.00099558200583901423,(Bombus_shaposhnikovi:0.00064092126136248246,Bombus_handlirschianus:0.00000170818489949483)85:0.00000170818489949483)71:0.00132099294688150723)53:0.00065724892042279032)87:0.00280034940132865102,(Bombus_convexus:0.00199235790035028667,Bombus_waltoni:0.00129607269544362446)100:0.00640307104475383668)100:0.01521030042881475232,((Bombus_soroeensis:0.01492742310457439124,(((((((Bombus_ardens:0.00245184855246019734,Bombus_flavescens:0.00448529017505380507)70:0.00057146615405288229,(((Bombus_pyrenaeus:0.00124104069023491209,Bombus_modestus:0.00246522234518198585)55:0.00062484289050271575,(Bombus_brodmannicus:0.00186208239099023903,((Bombus_sitkensis:0.00186543854587352593,(((Bombus_beaticola:0.00163900287657515846,((Bombus_cingulatus:0.00063413170629332267,(Bombus_alboanalis:0.00000170818489949483,Bombus_frigidus:0.00062085442104905099)79:0.00000170818489949483)57:0.00061282755167486934,Bombus_jonellus:0.00000170818489949483)40:0.00061085100458903004)40:0.00061736015685552657,Bombus_sandersoni:0.00062184301522549823)39:0.00058110504720123137,Bombus_mixtus:0.00190341825841106494)50:0.00003160078625064311)65:0.00061501709957940878,Bombus_pratorum:0.00000170818489949483)22:0.00000170818489949483)45:0.00061194368648976618)80:0.00123401960153350925,Bombus_biroi:0.00322204826559146324)26:0.00000170818489949483)50:0.00112604564954818260,((((Bombus_ephippiatus:0.00062089738607416962,Bombus_wilmattae:0.00000170818489949483)100:0.00312251363577972525,((Bombus_ternarius:0.00000170818489949483,Bombus_bifarius:0.00127816883430483994)74:0.00127050550086456305,(Bombus_huntii:0.00191370744797245856,Bombus_vosnesenskii:0.00384338503059718879)75:0.00128153596357469604)91:0.00000170818489949483)100:0.00289700295927501498,(Bombus_melanopygus:0.00170768649587851179,(Bombus_sylvicola:0.00316120863132031546,(Bombus_bimaculatus:0.00188562371234701287,(Bombus_monticola:0.00188969545420647695,Bombus_lapponicus:0.00060605195083881320)59:0.00062541528144922703)10:0.00000170818489949483)90:0.00210441194956507895)78:0.00122062320681785180)93:0.00207011633639845021,((Bombus_haematurus:0.00712705688694910845,(Bombus_hypnorum:0.00306672186145064227,Bombus_perplexus:0.00000170818489949483)57:0.00000170818489949483)100:0.00556607037502787182,((Bombus_pressus:0.00905694750956199598,(((Bombus_parthenius:0.00191166619626899998,(Bombus_avanus:0.00000170818489949483,Bombus_infrequens:0.00000170818489949483)100:0.00073565602731353479)100:0.00301703019938220343,Bombus_picipes:0.00379752052707228727)59:0.00057805589163394209,(Bombus_lepidus:0.00062204871091547269,Bombus_lemniscatus:0.00062968102356055324)100:0.00565525798440102891)9:0.00000170818489949483)36:0.00061520456892819834,Bombus_infirmus:0.01200289008512303232)27:0.00061582768900995976)14:0.00000170818489949483)20:0.00000170818489949483)37:0.00057355611149605796,((Bombus_centralis:0.00000170818489949483,Bombus_vandykei:0.00126543172779466613)32:0.00000170818489949483,(Bombus_flavifrons:0.00063537634017131266,Bombus_caliginosus:0.00254757514529109844)45:0.00062993141660665751)100:0.00998937358101551105)58:0.00284803678156244754,(((Bombus_polaris:0.00449010594389515506,Bombus_alpinus:0.00313916184226154969)46:0.00062416972267100566,(Bombus_balteatus:0.00062213866532521902,(Bombus_hyperboreus:0.00249760403993148439,Bombus_neoboreus:0.00375427716963268885)27:0.00000170818489949483)31:0.00060609217308489811)88:0.00310782402378727979,((Bombus_sporadicus:0.00504493717348844777,Bombus_ignitus:0.00519122776633570374)49:0.00055581405419217436,(Bombus_terrestris:0.00454745827597558775,(Bombus_hypocrita:0.00261433692913681792,(((Bombus_affinis:0.00062233647932321103,Bombus_franklini:0.00000170818489949483)49:0.00000170818489949483,((Bombus_terricola:0.00063512459064392151,Bombus_patagiatus:0.00127271270649052326)76:0.00063795500426365047,(Bombus_lucorum:0.00061607513067468353,(Bombus_moderatus:0.00000170818489949483,Bombus_cryptarum:0.00124512519657649892)17:0.00000170818489949483)20:0.00000170818489949483)2:0.00061627267840446331)4:0.00000170818489949483,Bombus_occidentalis:0.00249950362596440242)39:0.00124090783387353801)50:0.00058802307823889932)57:0.00075770382386327077)95:0.00606552491600303220)100:0.00610552512251808996)64:0.00213809534308054792,(((Bombus_eximius:0.01398564979875229104,(((Bombus_ladakhensis:0.00186489523716592220,((Bombus_keriensis:0.00124907317863499987,Bombus_alagesianus:0.00321444114164246356)88:0.00123898097172171588,(Bombus_simillimus:0.01137844391111717327,((Bombus_erzurumensis:0.00000170818489949483,Bombus_sichelii:0.00000170818489949483)95:0.00185767271028374620,(Bombus_lapidarius:0.00317624413946332928,Bombus_incertus:0.00128103377493572648)55:0.00062857866026707135)14:0.00000170818489949483)35:0.00061096410755766414)39:0.00062114001719488013)70:0.00123144117347973731,((Bombus_formosellus:0.00160972356287156834,Bombus_friseanus:0.00124103352624507454)79:0.00061693175269022767,(Bombus_rufofasciatus:0.00126406639016059968,Bombus_miniatus:0.00308352515816098707)95:0.00074428792149685446)90:0.00248063046044916984)100:0.00382604431388285397,Bombus_festivus:0.00556710458122570626)34:0.00058009114660993483)94:0.00195617372005834917,((Bombus_oberti:0.00569898260915481427,(Bombus_sibiricus:0.00123640713639397329,((Bombus_niveatus:0.00000170818489949483,(Bombus_sulfureus:0.00062022690633485914,Bombus_vorticosus:0.00000170818489949483)85:0.00000170818489949483)100:0.00124788803576496646,Bombus_asiaticus:0.00126744087608772157)100:0.00313755987522576279)100:0.00309829108265551436)80:0.00250555193844078337,(Bombus_rufocinctus:0.00959084621600561106,((Bombus_apollineus:0.00086442684979421303,Bombus_semenoviellus:0.00309990316532881682)100:0.00669234758961596149,(Bombus_vagans:0.00903559749226815097,(((((Bombus_morrisoni:0.00498136599923441024,(((Bombus_hortulanus:0.00123991688093349475,Bombus_ecuadorius:0.00000170818489949483)94:0.00186814378506180187,(Bombus_tucumanus:0.00061893536719281937,(Bombus_robustus:0.00000170818489949483,Bombus_vogti:0.00061773832110691054)40:0.00000170818489949483)65:0.00061423924725701156)89:0.00063153102545604922,(Bombus_volucelloides:0.00000170818489949483,Bombus_melaleucus:0.00000170818489949483)75:0.00062472259906977130)96:0.00311370375856447447)60:0.00058865193861711907,Bombus_macgregori:0.00498505567856653148)39:0.00000170818489949483,Bombus_funebris:0.00435642103552260577)75:0.00061239097284146991,(Bombus_crotchii:0.00382868338710233959,(Bombus_fraternus:0.00000170818489949483,Bombus_griseocollis:0.00254884991188612147)37:0.00000170818489949483)57:0.00063642113036148048)75:0.00184542310940705406,(Bombus_brachycephalus:0.00312621701258401340,(Bombus_rubicundus:0.00249927170162067731,((Bombus_coccineus:0.00000170818489949483,Bombus_baeri:0.00063591109644221128)100:0.00249618335453847488,Bombus_handlirschi:0.01130177833508548731)95:0.00060105873129803983)100:0.00313093458160995739)64:0.00000170818489949483)85:0.00184870886040670326)51:0.00112874370620008146)48:0.00104320093987967299)43:0.00088348788094313460)29:0.00053959558187848010)16:0.00000170818489949483,(Bombus_wurflenii:0.00321435930533082526,((Bombus_kashmirensis:0.00309667805902217111,Bombus_nobilis:0.00310906221211871723)60:0.00064762563951787744,(Bombus_grahami:0.00130232903020058321,Bombus_breviceps:0.00072877009461280989)96:0.00362063110061706418)36:0.00062391466105217723)100:0.01189521154880587850)52:0.00248424327282646901)54:0.00135895919663306082,(((Bombus_funerarius:0.01274852271150644402,Bombus_haemorrhoidalis:0.00434415514829125486)100:0.02071044794566179528,(Bombus_personatus:0.00708204411660926479,(Bombus_difficillimus:0.00124349878688846910,(Bombus_fragrans:0.00499117860299124524,((((Bombus_appositus:0.00061493164621056866,Bombus_borealis:0.00064112658001494298)94:0.00122338665133380213,Bombus_distinguendus:0.00372725199443823662)95:0.00153643120253110863,Bombus_subterraneus:0.00126563220003747296)79:0.00153739037631695592,Bombus_melanurus:0.00190074630707284895)57:0.00000170818489949483)49:0.00060914439511320121)76:0.00105782974408592215)91:0.01105392578595296681)35:0.00145831713707017269,(((((Bombus_campestris:0.00327208014694958284,(Bombus_variabilis:0.00189557198074409724,(Bombus_citrinus:0.00000170818489949483,Bombus_insularis:0.00062838082958803390)100:0.00000170818489949483)100:0.01128320760692211842)54:0.00058405589845421369,((Bombus_cornutus:0.00225073394780828540,Bombus_tibetanus:0.00224506510748998184)100:0.00149710288687978006,(Bombus_chinensis:0.00224074249261603606,Bombus_rupestris:0.00710363771518982261)79:0.00145615266618130028)90:0.00117603149179062506)49:0.00062801267157481654,((Bombus_maxillosus:0.00000170818489949483,Bombus_barbutellus:0.00184957077852759420)100:0.00314147640568979321,(((Bombus_bohemicus:0.00000170818489949483,Bombus_ashtoni:0.00063040804488097009)80:0.00063034636388782878,(Bombus_vestalis:0.00123389027404233816,Bombus_suckleyi:0.00123486917652665265)89:0.00000170818489949483)100:0.00365396666061877781,((Bombus_sylvestris:0.00000170818489949483,(Bombus_skorikovi:0.00309835499586859440,Bombus_quadricolor:0.00184982164135316391)20:0.00000170818489949483)90:0.00123189439277851293,(Bombus_norvegicus:0.00123286245658481048,(Bombus_flavidus:0.00061626857555802063,Bombus_fernaldae:0.00000170818489949483)100:0.00245199052314446116)11:0.00000170818489949483)95:0.00375451730804906431)22:0.00121290209283683205)15:0.00000170818489949483)100:0.00685008223692167538,(((Bombus_dahlbomii:0.00690643805070413272,(Bombus_excellens:0.00580381154617534180,Bombus_morio:0.00979604928618791823)65:0.00131985365772969922)91:0.00873329278295982038,((Bombus_laesus:0.00630479172152406935,(Bombus_persicus:0.00710324759285984025,Bombus_mucidus:0.00191780269819015752)97:0.00125488660546778114)64:0.00331345837059363307,((Bombus_armeniacus:0.00122609545499754503,Bombus_mesomelas:0.00182998683277848313)82:0.00064226283611381089,Bombus_pomorum:0.00676802918358060477)100:0.00803865984593426716)5:0.00113272335459803906)4:0.00134409211511935011,((((Bombus_digressus:0.00989382783045557844,Bombus_weisi:0.00705518132926182418)78:0.00209217842974361535,Bombus_trinominatus:0.01000752605588478214)71:0.00446161411022996581,((((((Bombus_transversalis:0.00163474890766159985,(Bombus_pullatus:0.00126233669232759345,Bombus_atratus:0.00065050283835525085)80:0.00000170818489949483)78:0.00108553847220078589,Bombus_brasiliensis:0.00000170818489949483)26:0.00000170818489949483,(Bombus_medius:0.00064888281694551713,(Bombus_steindachneri:0.00000170818489949483,Bombus_mexicanus:0.00065092942953140726)72:0.00062942045534418684)46:0.00000170818489949483)22:0.00054299517514576302,(Bombus_diligens:0.00125976332327843864,Bombus_bellicosus:0.00194839663066622587)15:0.00000170818489949483)30:0.00108704187603323181,(Bombus_opifex:0.00308504416009667062,(Bombus_sonorus:0.00000170818489949483,Bombus_pennsylvanicus:0.00000170818489949483)95:0.00245170954950590632)17:0.00000170818489949483)100:0.00407272379892235047,(Bombus_fervidus:0.00126324275051441703,Bombus_californicus:0.00062988790221088053)100:0.00367453780107471770)96:0.00288333772512437215)45:0.00110430952149157186,(Bombus_exil:0.00391187965580036285,((Bombus_tricornis:0.00378633364994144595,Bombus_atripes:0.00447171629685904053)100:0.00570946194592661469,Bombus_imitator:0.01326375435952479101)22:0.00000170818489949483)28:0.00061495963606860154)42:0.00055382410216285409)9:0.00324533047173910941)7:0.00404702161478284663,(((Bombus_bicoloratus:0.00000170818489949483,Bombus_kulingensis:0.00000170818489949483)100:0.00317921773029400910,(((Bombus_argillaceus:0.00000170818489949483,Bombus_ruderatus:0.00126260272073480586)88:0.00061620474019324098,((Bombus_portchinsky:0.00125583708730483902,Bombus_hortorum:0.00254150683432333114)60:0.00122999892640806414,((Bombus_koreanus:0.00063086287802987682,((Bombus_tichenkoi:0.00080140233693401302,Bombus_consobrinus:0.00126433464248164838)55:0.00000170818489949483,Bombus_sushkini:0.00063167255135900414)72:0.00000170818489949483)72:0.00126754611846762334,(Bombus_securus:0.00000170818489949483,Bombus_religiosus:0.00069221022062929409)98:0.00154487800218499130)75:0.00154533027482545615)40:0.00061158298772595642)92:0.00245735512717785119,(Bombus_gerstaeckeri:0.00248250144736546609,Bombus_supremus:0.00310334490630398896)82:0.00000170818489949483)100:0.00474704575261881024)76:0.00273131648939711844,(Bombus_diversus:0.00240596035985862159,((Bombus_ussurensis:0.00064303191750836243,Bombus_longipes:0.00185984788940578532)36:0.00000170818489949483,Bombus_trifasciatus:0.00573054397359073348)71:0.00000170818489949483)100:0.00620989188331757310)100:0.00584938923351995595)1:0.00076505192754297124)0:0.00093742926052439463)0:0.00000170818489949483)0:0.00491349898211819631,(Bombus_confusus:0.01636465418578141734,(Bombus_nevadensis:0.00087400614856395203,Bombus_auricomus:0.00000170818489949483)100:0.01449727813486037520)97:0.00893465908307784946)0:0.00471212121755429456)8:0.04691060458015058887)0:0.01604960845891746993)91:0.02194682741435309212,(Eufriesea_surinamensis:0.01796927117758859854,(Aglae_caerulea:0.02586002364951448668,((Euglossa_piliventris:0.04166245427644505589,Exaerete_spJS_2010:0.03302372889492305452)64:0.00999172504388593299,Eulaema_meriana:0.02658563172547794354)43:0.00133222510184002668)64:0.00245215789193016075)100:0.07127203709088550387)100:0.01443271181042141658,(((Centris_longimana:0.01694588295869651692,Centris_analis:0.02911992535016485681)95:0.00578288153097259068,Centris_spMP124:0.06415977526884832083)100:0.01531388140629149318,((Centris_hoffmanseggiae:0.01047841661064286174,(Centris_cockerelli:0.01219030664552661625,(Centris_decolorata:0.02608309770924420803,(Centris_rhodopus:0.00606168000983297890,Centris_atripes:0.00646924141707673397)100:0.00787234112359438618)65:0.00619550829844954434)23:0.00115606387490103804)100:0.01887242025426555739,Centris_dimidiata:0.02426902728542962989)75:0.00662827542637067866)100:0.03973626520726276923)51:0.00913675252442839453)95:0.01366359078392600027,((((((Ctenoplectrina_nspHS_2007:0.00000170818489949483,Ctenoplectrina_spJS_2010:0.00000170818489949483)100:0.00388830304944821382,Ctenoplectrina_alluaudi:0.00097446714239567014)100:0.02388331870985337460,((Ctenoplectra_antinorii:0.02251227730783696146,(Ctenoplectra_armata:0.03244903133465809608,(Ctenoplectra_polita:0.02510026003412361637,Ctenoplectra_albolimbata:0.01932788227454849267)85:0.00379056385190457753)31:0.00215086891576085756)100:0.00844571051551204315,(Ctenoplectra_kelloggi:0.00121425785848607785,Ctenoplectra_australica:0.00210039993189129696)100:0.03370024975853194715)71:0.00344409456619606136)41:0.00498440763529677845,(Ctenoplectra_bequaerti:0.00921920330249945304,Ctenoplectra_terminalis:0.00728845115363035805)100:0.01853055369650850881)23:0.00291528502466989947,(Ctenoplectra_florisomnis:0.02323954379753434205,Ctenoplectra_davidi:0.02314526737966854375)100:0.01548619615446388161)100:0.06409353882303689409,(((Tetrapedia_spJS_2010:0.01636609109314347485,Tetrapedia_cfdiversipes_JS_2010:0.00962956205768948637)77:0.00355681163840594703,Tetrapedia_maura:0.01064347424615960137)100:0.11447226914648099549,((Manuelia_gayatina:0.11107628388417459253,((Ceratina_cyanea:0.02977336945605043098,(Ceratina_spJS_2010:0.04573596824233989305,Ceratina_calcarata:0.02855285282793490476)100:0.02107087880749320200)100:0.09392482880061590877,((Macrogalea_zanzibarica:0.00000170818489949483,Macrogalea_ellioti:0.02768223854427151812)100:0.09521632524383003005,((((((Brevineura_rufitarsis:0.00968053786077069552,(Brevineura_elongata:0.00856135078579929772,Brevineura_xanthoclypeata:0.01537602912064183792)19:0.00000170818489949483)100:0.04095124513872541727,(Inquilina_schwarzi:0.00383357513612265881,(Inquilina_excavata:0.00109927863033572435,(Exoneura_angophorae:0.00690370178665644218,((Exoneura_nigrescens:0.00107150207823107136,Exoneura_robusta:0.00609276962603922615)100:0.00737274731902758627,Exoneura_bicolor:0.00178467915363042691)82:0.00107596443019332974)55:0.00317498040548364968)55:0.00159705329838827977)100:0.02014359343642339872)55:0.00990384522766772982,(Exoneurella_tridentata:0.01622084356799406019,(Exoneurella_lawsoni:0.00966969202954343944,(Exoneurella_eremophila:0.01474759871512044788,Exoneurella_setosa:0.00466169270534543163)76:0.00203636257004146965)100:0.03364827818428507700)100:0.02706091702313786346)80:0.02411170056305293047,Compsomelissa_keiseri:0.05595905570039267501)18:0.01102271746637183483,(Exoneuridia_hakkariensis:0.13351501428321174703,(Allodapula_empeyi:0.04279713731988636638,Compsomelissa_borneri:0.05051151875434666677)35:0.00718528926677228404)88:0.00907989586309818769)14:0.00397925981100839647,(Allodape_friesei:0.07791656326753651496,(Braunsapis_unicolor:0.04209641794562828804,(Braunsapis_madecassella:0.01249249789823579995,Braunsapis_vitrea:0.01555811594332841621)100:0.02818261200023150850)100:0.02272564867803442828)74:0.01150845579974543384)82:0.03026281059026701345)100:0.07977950382298867882)100:0.03609547532886706739)24:0.01161774751510763135,(((((Xylocopa_tranquebarica:0.00804256562234322535,Xylocopa_olivieri:0.01624540571915830331)72:0.00488040676763104326,Xylocopa_erythrina:0.01798409965331857277)60:0.00285051150941933616,(((Xylocopa_fimbriata:0.02033856529407593663,(Xylocopa_muscaria:0.02678406342898292589,Xylocopa_tabaniformis:0.02548098594572768480)35:0.00297178990098049016)90:0.00845788130621575110,(((Xylocopa_varipuncta:0.00618132541429007414,Xylocopa_gualanensis:0.00573730909047371652)98:0.00792565810214509135,(Xylocopa_micheneri:0.01996751029834916563,Xylocopa_frontalis:0.01111341966515664269)24:0.00000170818489949483)86:0.00901598305338671691,(Xylocopa_truxali:0.00902629627268042647,Xylocopa_micans:0.00629972539917909684)41:0.00209892810286154688)81:0.00426805448738426258)34:0.00234384848776132909,Xylocopa_spJS_2010:0.02037323042937198500)70:0.00739182508482145399)41:0.00255174257399920978,((Xylocopa_lugubris:0.01495890279168374248,(Xylocopa_albifrons:0.00935949089725998315,(Xylocopa_auripennis:0.00521970639525664182,(Xylocopa_tranquebarorum:0.00510999434820010815,Xylocopa_spKWZ5:0.00949743476332586337)100:0.00929989515840056076)99:0.01521666900434205660)60:0.00000170818489949483)88:0.00719005382700158013,(Xylocopa_collaris:0.03333966532948081513,(((Xylocopa_caerulea:0.01748363652392488643,((Xylocopa_latipes:0.01049350428408477379,Xylocopa_acutipennis:0.01002596037068415394)67:0.00277421831948000339,((Xylocopa_spIndia:0.00513933387321188762,(Xylocopa_lieftincki:0.00000170818489949483,((Xylocopa_provida:0.00000170818489949483,(Xylocopa_smithii:0.01434380222215322388,Xylocopa_confusa:0.01024025966122702434)24:0.00000170818489949483)20:0.00127976479303611645,(Xylocopa_aruana:0.00251677247559053616,Xylocopa_nobilis:0.00386335670164999903)5:0.00000170818489949483)8:0.00127722461327431001)34:0.00260861039777028061)81:0.00582072411789029583,(Xylocopa_spKWZ10:0.01627351255229309360,(Xylocopa_flavifrons:0.00000170818489949483,((Xylocopa_amamensis:0.00217287905434853518,(Xylocopa_ogasawarensis:0.00500274584101002753,Xylocopa_appendiculata:0.00191358719921884608)96:0.00513569570236308785)1:0.00000170818489949483,Xylocopa_albinotum:0.00000170818489949483)42:0.00139118291231378737)66:0.00425272478582045151)84:0.00851295616020079221)26:0.00102929569074675987)21:0.00109226425774687041)72:0.00258024967507890701,Xylocopa_inconstans:0.01931477425209161131)73:0.00182667693207519389,(Xylocopa_nigrita:0.01787093545083519308,((Xylocopa_pubescens:0.00882693516794029291,Xylocopa_scioensis:0.00838136571078865016)100:0.01324579582331829319,Xylocopa_flavorufa:0.00942304984772249048)49:0.00355203995745634717)30:0.00103288575508948474)88:0.01533582384627537633)46:0.00860136058737607199)30:0.00503984852468305350)31:0.00648871926336796415,(Xylocopa_iris:0.02531735971411102834,((Xylocopa_sulcatipes:0.01492974189447280817,(((Xylocopa_aeratus:0.00134313198802016700,Xylocopa_bombylans:0.00000170818489949483)100:0.03559292353175939200,Xylocopa_violacea:0.01493996824561007533)30:0.00196307407460817422,Xylocopa_sicheli:0.02432711365644663407)23:0.00571981915451660883)51:0.00652472314911717918,(Xylocopa_californica:0.00356921864133480154,Xylocopa_virginica:0.00304745435670138827)100:0.02236523937215008362)38:0.00405293935546090743)44:0.00555408512445372624)85:0.08259231354150214921)28:0.01053603860876726507)14:0.00800054070844152636)11:0.00475507815260174833)41:0.00930479929604380133)100:0.02764437312789817455,((Ancyloscelis_sp1_JS_2010:0.02524000553578814240,Ancyloscelis_sp2_JS_2010:0.06127397038044028743)100:0.06307330907391865693,(Exomalopsis_spJS_2010:0.09418489924086737020,(Anthophorula_completa:0.03024464008068199206,(Anthophorula_sp2_JS_2010:0.00497899454618514099,Anthophorula_sp1_JS_2010:0.00197318153161685781)100:0.05544204008078501555)100:0.02202589243367349472)100:0.04347240611851982406)44:0.00539975479580020665)100:0.01253391857991994866,((((Melitoma_spJS_2010:0.05031870740295642241,(Ptilothrix_spJS_2010:0.04926615175825951876,Diadasina_distincta:0.01413293164228086006)100:0.01075067099338542984)76:0.00853613896661570629,Alepidosceles_spJS_2010:0.04753614268169126938)45:0.00483295836134930035,((Diadasia_afflicta:0.01545845683035196143,(((Diadasia_bituberculata:0.00815958582259449124,(Diadasia_diminuta:0.01009463657635694712,Diadasia_martialis:0.00698315811435404332)100:0.00951816163744437400)68:0.00385686459878806795,Diadasia_rinconis:0.01985676031434533209)55:0.00165327115130610306,Diadasia_nigrifrons:0.00840866093304231711)42:0.00000170818489949483)100:0.03937852200742795322,Meliphilopsis_spJS_2010:0.06327336152061144303)77:0.00599940394810262283)100:0.03802030953515320166,((Caenonomada_spJS_2010:0.08471057012514482398,Tapinotaspoides_spJS_2010:0.06236331344306062646)83:0.01093210696757481067,((Arhysoceble_spJS_2010:0.00024682718984697384,Tapinotaspidini_spJS_2010:0.00028043769505640905)100:0.03687250999758706627,Paratetrapedia_spJS_2010:0.06087683243347385281)100:0.02019588128414284006)100:0.02700356878597025626)100:0.01689279846670719426)100:0.02738623036701343799,(Ancyla_holtzi:0.00295537992173052020,Ancyla_asiatica:0.00638971626341631235)100:0.03710813210924810562)100:0.05202002050478421458,Melissoptila_spJS_2010:0.05198608199360469501)48:0.00727292013673371505)63:0.00515670445716490296)73:0.00421509161130833882,((Svastrides_melanura:0.01334095804111882881,Martinapis_luteicornis:0.02097646651937707177)91:0.00289590416632922419,(Svastra_obliqua:0.01627673979836907758,(Melissodes_desponsa:0.00498406921590070599,Melissodes_spMesp229:0.00189091342118453683)100:0.02067550935363913350)97:0.00749719904212844783)48:0.00287048028276659303)100:0.00615420231303529658,((Peponapis_pruinosa:0.00754333552431789289,Xenoglossa_angustior:0.00871124102577673989)100:0.00411772343473683702,(Anthophora_plumipes:0.00365565918590770927,Eucera_frater:0.00146402513270716089)100:0.00742563090808401587)98:0.00211368194768862426)83:0.00196261588537110067,Tetralonia_cinctula:0.01034202514583366581);
## MLE based on 10 genes, with 100 non-parametric bootstrap replicates
(((Xylocopa_pubescens:0.02913316996929769115,(Xylocopa_amamensis:0.00626898955453545660,Xylocopa_appendiculata:0.00370171285765977503)97:0.01687815180008320551)96:0.03180967710046304214,(((((Macrogalea_zanzibarica:0.00000197168421079045,Macrogalea_ellioti:0.03166024584720184692)100:0.11632446461827011808,((Allodape_friesei:0.09384037719959524571,((Braunsapis_madecassella:0.01611112036004412953,Braunsapis_vitrea:0.01888472569493714059)100:0.03487483203222798561,Braunsapis_unicolor:0.05244289296244316473)97:0.02890061751980458130)77:0.01256176642027259822,((((Exoneurella_tridentata:0.02024939026993337679,((Exoneurella_eremophila:0.01842722198281796300,Exoneurella_setosa:0.00584125622075932268)80:0.00219855953373452673,Exoneurella_lawsoni:0.01245641055383010787)100:0.04207553864357311407)100:0.03594611428784078022,((Brevineura_xanthoclypeata:0.01772578686895686165,Brevineura_elongata:0.01126241793092564066)100:0.05409090364481942276,(Inquilina_schwarzi:0.00476412408298002108,(Inquilina_excavata:0.00136807640574910226,(Exoneura_angophorae:0.00853083355012904457,(Exoneura_bicolor:0.00243840065555252228,(Exoneura_nigrescens:0.00140256303447585328,Exoneura_robusta:0.00751808833465760201)100:0.00911110760487980967)79:0.00143510160345326028)77:0.00424467383510406578)70:0.00213798033701063190)99:0.02680503051185214453)65:0.01016154675816428529)81:0.02890361656449464203,Compsomelissa_keiseri:0.06766792899774359826)36:0.01131703729417644043,(Exoneuridia_hakkariensis:0.16434958409072678021,(Allodapula_empeyi:0.05410790657403019566,Compsomelissa_borneri:0.06416912190586582243)35:0.00879214111803850416)84:0.01138894684588195698)22:0.00764858288309039954)86:0.03609316843254779805)100:0.09902694939268748275,(Ceratina_cyanea:0.03653178617087737140,(Ceratina_spJS_2010:0.05521613958256650634,Ceratina_calcarata:0.03430039712092781273)100:0.02500976774255181737)100:0.10974923335555461512)100:0.04878618450382234129,(((((Tetrapedia_maura:0.01314660798982489505,(Tetrapedia_spJS_2010:0.01952985074994090242,Tetrapedia_cfdiversipes_JS_2010:0.01169632153373081213)64:0.00414996549612808591)100:0.13591173053155317096,((((Ctenoplectrina_nspHS_2007:0.00000197168421079045,Ctenoplectrina_spJS_2010:0.00000197168421079045)100:0.00475067809374214115,Ctenoplectrina_alluaudi:0.00117458182672578186)100:0.02876462106320507722,((Ctenoplectra_antinorii:0.02762875687572000083,((Ctenoplectra_polita:0.03029993017849922504,Ctenoplectra_albolimbata:0.02334536346631405079)87:0.00481530583750519863,Ctenoplectra_armata:0.03907149656584502084)52:0.00238141277668432044)95:0.01011322874213773856,(Ctenoplectra_australica:0.00253322972161429665,Ctenoplectra_kelloggi:0.00146381508785771767)100:0.04063482158443356557)66:0.00435901549628999862)47:0.00573455287373480452,((Ctenoplectra_terminalis:0.00908211063220602452,Ctenoplectra_bequaerti:0.01103352107722039253)100:0.02258017251864445282,(Ctenoplectra_florisomnis:0.02806682943206359124,Ctenoplectra_davidi:0.02789560805495214235)95:0.01999654759019701619)47:0.00053004806001724766)100:0.06900145639858092095)17:0.00938841613794274416,(((Eufriesea_surinamensis:0.02157636125031291499,(Aglae_caerulea:0.03125374800034983608,((Euglossa_piliventris:0.05016530335955060593,Exaerete_spJS_2010:0.03981815419446138593)57:0.01212172800218908400,Eulaema_meriana:0.03199335648080235683)21:0.00166711534741032365)40:0.00312384189873512498)100:0.08900837301186818873,(((((Hypotrigona_ruspolii:0.00127465946170054784,Hypotrigona_gribodoi:0.00000197168421079045)100:0.02202355208583410898,((Austroplebeia_symei:0.00956986511215241614,((Liotrigona_mahafalya:0.00303191097096549471,Liotrigona_madecassa:0.00323068754674537195)100:0.02561082416896084610,Lisotrigona_furva:0.01443976624191577011)19:0.00148547300739514045)57:0.00827427019894616360,(Plebeina_hildebrandti:0.01755026296887076190,((Dactylurina_staudingeri:0.02490994455899417023,Meliponula_bocandei:0.01932004412236905042)94:0.00543491147270059888,(Meliplebeia_ogouensis:0.01681562833166715468,(Apotrigona_infuscata:0.01896414832848086762,((Meliponula_ferruginea:0.00398276253574766405,Axestotrigona_ferruginea:0.00170067040766599844)100:0.01308870156579864177,Plebeiella_lendliana:0.01322217688888638158)37:0.00184734303357115604)22:0.00345329852576297096)60:0.00447669588914032055)35:0.00098258099632914141)98:0.00939925329233659221)37:0.00263146033241902976)81:0.00316637224202448485,((((Tetragonula_mellipes:0.00105964266912925262,(Tetragonula_carbonaria:0.00000197168421079045,Tetragonula_hockingsi:0.00000197168421079045)91:0.00203302915799428302)94:0.00246555826462639856,((Tetragonula_sapiens:0.01134936541445181503,(((Tetragonula_melina:0.00000197168421079045,Tetragonula_melanocephala:0.00717608025307433020)4:0.00000197168421079045,Tetragonula_sarawakensis:0.00000197168421079045)7:0.00000197168421079045,Tetragonula_geissleri:0.00202712947815892513)87:0.00204245166440399691)44:0.00275430081708923167,(((Tetragonilla_atripes:0.00258622563866866759,Tetragonilla_rufibasalis:0.00560350761639827680)76:0.00410642627891036772,(Tetragonilla_collina:0.00000197168421079045,Tetragonilla_fuscibasis:0.00207897361938445564)99:0.00248847182603945680)100:0.02283303920435588580,((Tetragonula_hirashimai:0.00636589440526314984,((Tetragonula_cfpagdeni_CR_2006:0.00325392045230446991,(Tetragonula_laeviceps:0.00000197168421079045,Tetragonula_zucchi:0.00000197168421079045)73:0.00100517126396297085)32:0.00101748697034030871,Tetragonula_sirindhornae:0.00101677113045497806)53:0.00103640039174410161)93:0.00850281728945190447,((((Tetragonula_spA_CR_2006:0.00535295587576281508,(Tetragonula_cfiridipennis_CR_2006:0.00000197168421079045,Tetragonula_cflaeviceps_CR_2006:0.00206470197214184137)33:0.00000197168421079045)88:0.00662937517993227293,((Tetragonula_fuscobalteata:0.00957105207964645092,Tetragonula_clypearis:0.00870824418196182969)92:0.00386938292999306930,Tetragonula_pagdeni:0.00642250430938971599)85:0.00320846473774787826)46:0.00234019620600498402,(Tetragonula_spC_CR_2006:0.00000197168421079045,Tetragonula_spB_CR_2006:0.00000197168421079045)67:0.00514615779120346142)41:0.00214324554329457968,Tetragonula_minor:0.00627405571784050205)92:0.01318225828561316385)29:0.00197369431124010640)35:0.00301578707864299383)33:0.00083337498337581872)100:0.02577032318161229935,((Lophotrigona_canifrons:0.01711533367481904086,(Odontotrigona_haematoptera:0.00651728300988179809,((Homotrigona_fimbriata:0.00761372813176825706,Tetrigona_apicalis:0.00202030980160462174)21:0.00000197168421079045,(Tetrigona_melanoleuca:0.00524223747126944216,Tetrigona_binghami:0.00240142664696581980)48:0.00120452247987596836)80:0.00083911336585635156)100:0.00588250365747537869)64:0.00196777863511900806,(Geniotrigona_incisa:0.01188077619389663400,(Geniotrigona_thoracica:0.00604141739259868218,(((Heterotrigona_itama:0.00202128184668707699,(Heterotrigona_bakeri:0.00204231980536367453,Heterotrigona_erythrogaster:0.00203457824486414458)95:0.00100829130155177414)89:0.00194311533477747986,Platytrigona_hobbyi:0.01213174567778833694)89:0.00196640467580432889,(Sundatrigona_moorei:0.00419248982114967840,(Lepidotrigona_ventralis:0.00367425153573471388,Lepidotrigona_terminata:0.01251614240599213841)93:0.00431530372026506237)46:0.00219879989758769772)35:0.00227997559616244195)22:0.00068897810714038806)100:0.00809663754805576251)47:0.00096085570511915408)70:0.00485272060770215383,Leurotrigona_pusilla:0.02641800638990984135)61:0.00587534853185864119)69:0.00521671788739197680,(((((Melipona_illustris:0.00000197168421079045,Melipona_bradleyi:0.00312521836229376869)85:0.00207758693888795932,Melipona_micheneri:0.00440814234266457584)86:0.00140333528267102691,((Melipona_asilvai:0.00350432863058685977,((Melipona_spMP98:0.00226864622191332499,Melipona_favosa:0.00097048796291890576)99:0.00392449249033058507,((Melipona_variegatipes:0.00420598372494239946,Melipona_mandacaia:0.00217330394461311225)60:0.00000197168421079045,Melipona_quadrifasciata:0.00293101488073390596)32:0.00000197168421079045)94:0.00213611477374529238)79:0.00404448299131246469,((((Melipona_titania:0.00000197168421079045,Melipona_fuliginosa:0.00000197168421079045)97:0.00399485128004045328,(((Melipona_spB_CR_2009:0.00100406727597600548,(Melipona_spJS_2010:0.00000197168421079045,(Melipona_affrufiventris_CR_2009:0.00000197168421079045,Melipona_rufiventris:0.00024128659046527328)26:0.00192756536676930135)21:0.00061455569386395167)5:0.00000197168421079045,((Melipona_illota:0.00000197168421079045,(Melipona_melanoventer:0.00148192978008094330,Melipona_crinita:0.00000197168421079045)50:0.00000197168421079045)87:0.00111474298269007596,(((Melipona_affbrachychaeta_CR_2009:0.00170910359903340948,Melipona_spMP90:0.00000197168421079045)5:0.00072263516989358521,Melipona_captiosa:0.00290773094397244955)0:0.00000197168421079045,Melipona_ogilviei:0.00293166519024463078)3:0.00000197168421079045)2:0.00000197168421079045)33:0.00198678240581088130,(Melipona_fulva:0.00232581759599091546,(((Melipona_seminigra:0.00227149508751225927,(Melipona_melanopleura:0.00000197168421079045,(((Melipona_solani:0.00000197168421079045,(Melipona_lateralis:0.00000197168421079045,(((Melipona_affmimetica_CR_2009:0.00266766598409840091,Melipona_spMP127:0.00000197168421079045)82:0.00614647764419630135,Melipona_spMP85:0.00122492828755112497)70:0.00239814278313630084,(Melipona_spMP91:0.00000197168421079045,Melipona_costaricaensis:0.00000197168421079045)5:0.00000197168421079045)42:0.00086792692195525063)7:0.00001333377366872869)19:0.00008224301108807889,(Melipona_spMP70:0.00000197168421079045,(Melipona_spMP93:0.00000197168421079045,Melipona_fuscopilosa:0.00072305975429894423)51:0.00072123580822504177)48:0.00072118719753918301)38:0.00028599438461897759,Melipona_affcostaricaensis_MP33:0.00000197168421079045)15:0.00000197168421079045)25:0.00000197168421079045)4:0.00000197168421079045,((Melipona_scutellaris:0.00115232533562106680,(Melipona_panamica:0.00544068044626887064,Melipona_spMP96:0.00149367486037615287)35:0.00000197168421079045)29:0.00034076887269196608,Melipona_eburnea:0.00000197168421079045)17:0.00021884139196951601)25:0.00074347701753515235,Melipona_fasciata:0.00201105363061653214)2:0.00000197168421079045)38:0.00147984371867098991)78:0.00160172995196073645)76:0.00478287797275750871,((Melipona_tumupasae:0.01914794901488017440,Melipona_amazonica:0.00000197168421079045)43:0.00540801371689792528,(Melipona_bicolor:0.00148029215729770223,Melipona_marginata:0.00151437575994392342)75:0.00199386571502763524)35:0.00257938137593038573)28:0.00161225929807257487,(Melipona_beecheii:0.00325917639787911152,((Melipona_grandis:0.00694352394726059727,((Melipona_triplaridis:0.00127224927254666735,Melipona_compressipes:0.00419111339603025785)63:0.00000197168421079045,Melipona_fasciculata:0.00483407700117789718)28:0.00486839485389307242)2:0.00000197168421079045,Melipona_quinquefasciata:0.00426064421827000023)25:0.00215940771306562425)56:0.00462186825847271578)23:0.00079660917080728150)14:0.00000197168421079045)97:0.01442703593001170258,((((((Friesella_schrottkyi:0.01659933749004003506,(Plebeia_frontalis:0.00709559153001467196,(Plebeia_spA_CR_2009:0.00000197168421079045,(Plebeia_tobagoensis:0.00309916965793095595,Plebeia_droryana:0.01863165498154615088)52:0.00000197168421079045)42:0.00000197168421079045)81:0.00884590668623489243)45:0.00196260094996790740,(Lestrimelitta_spMP115:0.00102961764564880854,((Lestrimelitta_afflimao_CR_2009:0.00108346313779229646,(Lestrimelitta_spJS_2010:0.00000197168421079045,Lestrimelitta_limao:0.00000197168421079045)47:0.00000197168421079045)10:0.00000197168421079045,Lestrimelitta_maracaia:0.00000197168421079045)55:0.00077804306844250673)100:0.01702432425145084666)24:0.00000197168421079045,(Plebeia_moureana:0.01135277589542972587,(Plebeia_minima:0.00962340361509521694,((Plebeia_spC_CR_2009:0.00475183359240369946,Plebeia_franki:0.00840523065276225882)75:0.00662580661428221768,Plebeia_spB_CR_2009:0.00707792108331443959)70:0.00179235890071790366)66:0.00671125375718253404)67:0.01191700351328655975)62:0.00382956328689180786,((Mourella_caerulea:0.00500244095222294842,Schwarziana_quadripunctata:0.01460814692931555227)100:0.01464221580890052825,((Frieseomelitta_silvestrii:0.00779554906953545176,((Frieseomelitta_trichocerata:0.00000197168421079045,Frieseomelitta_varia:0.00105912863146460597)100:0.01477187911563933309,(Duckeola_ghilianii:0.01344638546863852549,Trichotrigona_extranea:0.01453039467660363453)24:0.00095327966435148433)28:0.00142415478621618326)34:0.00412122563353488781,(Tetragonisca_weyrauchi:0.01506934021259967449,Tetragonisca_angustula:0.01311839109869150123)57:0.00688227186099104899)34:0.00280633039319085021)15:0.00073306503489327542)2:0.00058347042415168577,((Nannotrigona_schultzei:0.00509975553520591700,(Nannotrigona_perilampoides:0.00000197168421079045,(Nannotrigona_melanocera:0.00620989070290918228,(Nannotrigona_spMP104:0.00000197168421079045,Nannotrigona_testaceicornis:0.00101754704032325639)46:0.00000197168421079045)80:0.00190303054356884250)76:0.00385933240455088806)100:0.01551449454177194348,(((Scaura_latitarsis:0.02128325906859499309,(Schwarzula_coccidophila:0.00348906282640895930,Schwarzula_timida:0.00000197168421079045)99:0.00378723856713358972)84:0.00393659379661306930,(Scaura_longula:0.00228224697385560112,Scaura_tenuis:0.00908624226265294932)100:0.01054152617508504787)89:0.00514034221858710762,(((Scaptotrigona_hellwegeri:0.00224722228715482433,((((Scaptotrigona_spC_CR_2009:0.00000197168421079045,Scaptotrigona_pectoralis:0.00000197168421079045)34:0.00000197168421079045,((Scaptotrigona_bipunctata:0.00000197168421079045,Scaptotrigona_tricolorata:0.00101150968420163009)63:0.00100973870580398648,(Scaptotrigona_spA_CR_2009:0.00000197168421079045,Scaptotrigona_spB_CR_2009:0.00104521046028419420)46:0.00103033433244669251)26:0.00000197168421079045)32:0.00000197168421079045,Scaptotrigona_depilis:0.00091315266226798533)33:0.00091338155044474968,(Scaptotrigona_polysticta:0.00056774228832752666,(Scaptotrigona_spMP102:0.00000197168421079045,(Scaptotrigona_spMP103:0.00217190311298434517,Scaptotrigona_mexicana:0.00000197168421079045)57:0.00000197168421079045)62:0.00055767821493024519)33:0.00000197168421079045)86:0.00195890014772776401)100:0.01280562474805423123,((Oxytrigona_obscura:0.00210301302310080939,Oxytrigona_mulfordi:0.00000197168421079045)72:0.00000197168421079045,((Oxytrigona_mellicolor:0.00000197168421079045,Oxytrigona_mediorufa:0.00000197168421079045)100:0.00302490121822947006,Oxytrigona_tataira:0.00405778192367619792)36:0.00000197168421079045)100:0.01079109170242046473)72:0.00368605933909094390,((((Cephalotrigona_spMP89:0.00143365613531500459,(((Cephalotrigona_spMP106:0.00220934625773801328,Cephalotrigona_spCR_2006:0.00169089860896707699)43:0.00078783654603890179,Cephalotrigona_affcapitata_CR_2009:0.00102147270209943615)35:0.00000197168421079045,Cephalotrigona_capitata:0.00303978693895042441)50:0.00000197168421079045)66:0.00133513503779461888,Cephalotrigona_sp374:0.00000197168421079045)100:0.01082807808378558403,((((Trigona_cilipes:0.00615649384752492337,Trigona_lacteipennis:0.00404306976101147676)100:0.00717166199772042295,((Trigona_fulviventris:0.00304666403452738110,(Trigona_williana:0.00303628825412347730,Trigona_guianae:0.00201865276945525267)75:0.00100950207072412904)94:0.00258723966032733824,(Trigona_chanchamayoensis:0.00536625728303749723,Trigona_pallens:0.00472070683135735435)98:0.00295326674729526123)95:0.00196803430004405906)100:0.01038408326448623034,((Trigona_dallatorreana:0.00509217821689746629,Trigona_nigerrima:0.00203362470690344023)70:0.00201792426853850343,((((Trigona_albipennis:0.00107104526848158968,Trigona_fuscipennis:0.00690430629118891134)76:0.00095209304904269882,(Trigona_cffuscipennis_CR_2007b:0.00413270457877977764,Trigona_cffuscipennis_CR_2007a:0.00514042051922586514)90:0.00094763854662099976)99:0.00348609025742799457,Trigona_spinipes:0.00507337050430054989)58:0.00173715257564522100,(((Trigona_recursa:0.00408303423273961505,Trigona_cfrecursa_CR_2007:0.00207056045610610508)92:0.00407750593226450728,(Trigona_crassipes:0.00615495092580318256,Trigona_hypogea:0.00192581625315754691)89:0.00195429297811900229)61:0.00192504247332578858,(((Trigona_hyalinata:0.00000197168421079045,Trigona_amazonensis:0.00114349869566629059)69:0.00113713041342479318,Trigona_corvina:0.00610760941317941512)76:0.00337745685005484859,((Trigona_truculenta:0.00000197168421079045,Trigona_silvestriana:0.00000197168421079045)33:0.00000197168421079045,(Trigona_spMP109:0.00000197168421079045,Trigona_amalthea:0.00000197168421079045)64:0.00129311003967780627)89:0.00389614843047476553)5:0.00000197168421079045)23:0.00082416674533039255)20:0.00000197168421079045)77:0.00217815571444378818)100:0.01344316364126144255,((((Tetragona_perangulata:0.00115364271466700946,(Tetragona_clavipes:0.00100824932707367599,Tetragona_dissecta:0.00000197168421079045)59:0.00086556041045439674)58:0.00216579819365533095,(Tetragona_goettei:0.00218137709037756131,Tetragona_spCR_2009:0.00699588955425313377)95:0.00320526942817646278)97:0.00686366234255368461,(Tetragona_dorsalis:0.00000197168421079045,Tetragona_ziegleri:0.00000197168421079045)100:0.01004382466626430222)73:0.00489363748901927749,(Ptilotrigona_pereneae:0.00440521895478640079,Ptilotrigona_lurida:0.09182418347489154642)99:0.01451052610502161395)87:0.00878628598238021669)18:0.00069442395590598816)19:0.00155044515026184627,(Geotrigona_fulvohirta:0.01175202163780110325,(Geotrigona_kraussi:0.00969062157559154314,(Geotrigona_mombuca:0.00303648432172123374,(Geotrigona_fulvatra:0.00000197168421079045,Geotrigona_subgrisea:0.00100323582716825956)84:0.00302338226686841866)38:0.00000197168421079045)85:0.00362228249480836279)75:0.00706572965149648066)56:0.00302378321382269777)47:0.00448379081892732491)12:0.00155167295825745411)0:0.00000197168421079045)35:0.00482424768856050054,((Aparatrigona_impunctata:0.00730285976074158613,(Paratrigona_lineata:0.01078123159415081758,(Paratrigona_pacifica:0.00508705161497035718,(Paratrigona_lineatifrons:0.00336926606878255874,(Paratrigona_onorei:0.00115559758807282412,Paratrigona_guigliae:0.00387966108378460248)54:0.00101573303168373029)99:0.00696385228111047038)96:0.00412107503913032060)15:0.00082342567167378411)46:0.00341300151341157295,((Nogueirapis_mirandula:0.00512963964143722372,Nogueirapis_butteli:0.01559671784074876180)92:0.00486705741673934458,(((Partamona_vicina:0.00201474423169709527,Partamona_testacea:0.00000197168421079045)94:0.00149192974047781396,((Partamona_musarum:0.00505657169679130797,Meliwillea_bivea:0.00000197168421079045)43:0.00000197168421079045,(Partamona_orizabaensis:0.00000197168421079045,(Partamona_epiphytophila:0.00201434888442734387,Partamona_auripennis:0.00201271344386007908)23:0.00000197168421079045)31:0.00000197168421079045)78:0.00133706279120952018)97:0.00862754480023929411,(Parapartamona_tungurahuana:0.00201454781229404647,Parapartamona_fumata:0.00000197168421079045)100:0.00804900965035731594)82:0.00502724861996507212)100:0.01112107645465814851)71:0.00302893041524587977)96:0.00815323017429594142)91:0.00903036003499714177,(Leurotrigona_muelleri:0.01962052510426294527,(Trigonisca_bidentata:0.02188954080529302917,(Celetrigona_afflongicornis_CR_2009:0.01428636998162567499,((Trigonisca_townsendi:0.00310555571840244807,Trigonisca_buyssoni:0.00107923054571573045)95:0.00727757572532861108,((Trigonisca_spA_CR_2009:0.00080165358040740328,(Trigonisca_spC_CR_2009:0.00101663088170743376,Trigonisca_spB_CR_2009:0.00000197168421079045)100:0.00204771820798992608)100:0.00391316376059784674,(Trigonisca_nataliae:0.00931120089151201563,(Dolichotrigona_browni:0.00421370536161721435,Dolichotrigona_chachapoya:0.00323096240767581280)81:0.00309515858233199142)56:0.00099176304785771985)47:0.00228340032703871088)70:0.00478126147500397124)45:0.00686575074241132545)86:0.00626574391696203652)82:0.00598673178578579442)29:0.00205048843332726561)100:0.09320017228905365381,(((Bombus_personatus:0.00863200794532474960,(Bombus_difficillimus:0.00190427931595941427,(Bombus_fragrans:0.00667824712658878286,(Bombus_melanurus:0.00293538353045131066,(Bombus_subterraneus:0.00195439206196024347,(Bombus_distinguendus:0.00283631556061150541,(Bombus_borealis:0.00097032856977073212,Bombus_appositus:0.00094231007897754382)74:0.00093731841760837098)90:0.00234338073810347585)85:0.00235710223017023077)45:0.00000197168421079045)51:0.00093480472833872268)44:0.00000197168421079045)93:0.01026353405522597781,((Bombus_dahlbomii:0.00912370584187453294,(Bombus_excellens:0.00743535327612916165,Bombus_morio:0.01268306909559410722)86:0.00204894918874989809)99:0.00965037767304078968,((((Bombus_mucidus:0.00296934387212900068,Bombus_persicus:0.00983029259654021048)96:0.00191269122457528654,Bombus_laesus:0.00380941179808525756)90:0.00075540777049059172,(((((((Bombus_remotus:0.00188634066101484293,((Bombus_inexspectatus:0.00150024687097966643,Bombus_potanini:0.00034144981388820419)4:0.00060477202464815467,Bombus_impetuosus:0.00094318934323836111)8:0.00094301397068582136)28:0.00381415143887174667,(Bombus_honshuensis:0.00291925630541204186,(Bombus_pascuorum:0.00059468102836040930,((((Ceratina_japonica:0.09807200257310889902,Apis_mellifera:0.01523154868302249373)62:0.00310479349515634844,((Apis_koschevnikovi:0.01700727894083006037,(Apis_cerana:0.00112343232794288395,Apis_nigrocincta:0.00142091769622515484)100:0.01246430263575990134)97:0.00741109492660072412,((Apis_andreniformis:0.00555247666592352702,Apis_florea:0.00639703494554480934)100:0.03706910280648056250,Apis_dorsata:0.01932532997013877707)64:0.00666426584012125983)73:0.01289449320700242901)100:0.09404916828503794013,Bombus_hedini:0.00098614873307244135)25:0.00131060581741352733,(Bombus_schrencki:0.00098219248914531085,Bombus_pseudobaicalensis:0.00097104908296942450)89:0.00000197168421079045)33:0.00087152379354085480)21:0.00000197168421079045)30:0.00174843836337024226)10:0.00352108740666350496,(Bombus_humilis:0.00284491544618842469,Bombus_deuteronymus:0.00095890783326421690)75:0.00282843394294358041)3:0.00000197168421079045,(Bombus_ruderarius:0.00196216342350819146,Bombus_zonatus:0.00188783062721479904)15:0.00093300932632067529)7:0.00174749653364949424,Bombus_velox:0.00396344957025816791)6:0.00000197168421079045,(Bombus_veteranus:0.00000197168421079045,(Bombus_mlokosievitzii:0.00664866879929053821,Bombus_sylvarum:0.00378890894049099553)51:0.00095632324855724393)61:0.00189116328306115932)4:0.00000197168421079045,(Bombus_muscorum:0.00285128275097243930,Bombus_filchnerae:0.00093391475319617198)89:0.00285921730171413398)58:0.01303632048060742073)40:0.01235629162266394486,(Bombus_pomorum:0.00846574243997768802,(Bombus_armeniacus:0.00187925159458881327,Bombus_mesomelas:0.00279960366030245714)96:0.00098717920180681706)98:0.00928425484864671587)20:0.00746486709801580210)26:0.02986243619540644365)9:0.01211736671547865817,((Bombus_confusus:0.02226184396350756878,(Bombus_auricomus:0.00000197168421079045,Bombus_nevadensis:0.00143316211679718366)100:0.01827253225752028046)95:0.01182953489982602538,(((Bombus_soroeensis:0.01913815745801575666,(((Bombus_funerarius:0.01714778880273994457,Bombus_haemorrhoidalis:0.00620441658544909711)100:0.02646930276322792888,((Bombus_diversus:0.00074195195662871193,(Bombus_ussurensis:0.00097308638047841501,(Bombus_trifasciatus:0.00687456427707243932,Bombus_longipes:0.00286499898232738318)5:0.00000197168421079045)81:0.00092850656940016727)100:0.00947037973714277143,((((Bombus_ruderatus:0.00097308299892864846,Bombus_argillaceus:0.00000197168421079045)60:0.00093776154688844085,((Bombus_portchinsky:0.00000197168421079045,Bombus_hortorum:0.00292074188877809119)82:0.00187329967381469277,((Bombus_religiosus:0.00109915373632004407,Bombus_securus:0.00000197168421079045)99:0.00237244711665875229,(Bombus_koreanus:0.00097343362394591837,(Bombus_consobrinus:0.00097406751568392016,(Bombus_sushkini:0.00097389815229127264,Bombus_tichenkoi:0.00097382767442216484)25:0.00000197168421079045)50:0.00000197168421079045)74:0.00195820147297599443)80:0.00236681935324966654)87:0.00093596147413770145)89:0.00188022626141922224,(Bombus_supremus:0.00476220217640025128,Bombus_gerstaeckeri:0.00285444015330433469)70:0.00000197168421079045)100:0.00734249765309767568,(Bombus_kulingensis:0.00000197168421079045,Bombus_bicoloratus:0.00000197168421079045)99:0.00387741405416667639)84:0.00323490290312851512)98:0.00715715297754764088)43:0.00160660044558408278,((((Bombus_fervidus:0.00195157967365553451,Bombus_californicus:0.00096909686621669865)100:0.00573267752199177558,((((Bombus_brasiliensis:0.00000197168421079045,((Bombus_pullatus:0.00195158667064521943,Bombus_atratus:0.00000197168421079045)72:0.00000197168421079045,Bombus_transversalis:0.00242997812784092422)71:0.00161275795658924362)25:0.00000197168421079045,(Bombus_steindachneri:0.00000197168421079045,(Bombus_medius:0.00101112951391650130,Bombus_mexicanus:0.00101515918251911079)63:0.00000197168421079045)29:0.00000197168421079045)28:0.00080658441260792705,(Bombus_bellicosus:0.00000197168421079045,Bombus_diligens:0.00194645518928512396)55:0.00000197168421079045)66:0.00161481499597029366,(Bombus_opifex:0.00188809721109869716,(Bombus_sonorus:0.00000197168421079045,Bombus_pennsylvanicus:0.00000197168421079045)95:0.00375861882929505366)40:0.00000197168421079045)97:0.00391070465723181073)90:0.00439192627159488719,(((Bombus_exil:0.00542181564530228380,(Bombus_tricornis:0.00441716980073627360,Bombus_atripes:0.00534135448879027343)100:0.00781553692184500624)18:0.00000197168421079045,Bombus_imitator:0.01502807236410758779)30:0.00020484532692672278,(Bombus_trinominatus:0.01240529744526817739,(Bombus_weisi:0.01109425083190019104,Bombus_digressus:0.01214880575462639299)85:0.00456024958299961359)74:0.00561568447350392456)8:0.00173096671338053955)43:0.00599943183169636927,(Bombus_rupestris:0.00895770739936476226,((((((Bombus_flavidus:0.00094694157100763177,Bombus_fernaldae:0.00000197168421079045)85:0.00187604625424701182,((Bombus_sylvestris:0.00000197168421079045,(Bombus_quadricolor:0.00094504101394709303,Bombus_skorikovi:0.00380805224442879939)35:0.00000197168421079045)93:0.00189252419244435345,Bombus_norvegicus:0.00189445961555029002)75:0.00000197168421079045)98:0.00566833391438478947,(Bombus_maxillosus:0.00000197168421079045,Bombus_barbutellus:0.00284183183438447640)96:0.00190983174641879121)17:0.00092480815144828160,(Bombus_campestris:0.00301492069842749285,(Bombus_variabilis:0.00293103650839078838,(Bombus_insularis:0.00097040046678449707,Bombus_citrinus:0.00000197168421079045)100:0.00000197168421079045)100:0.01146847960642775194)49:0.00088722004234100395)32:0.00094183987934523658,(Bombus_cornutus:0.00367641896939585773,Bombus_tibetanus:0.00345978405215387457)98:0.00227752859064115146)27:0.00093950305425100588,(((Bombus_ashtoni:0.00097440595538415072,Bombus_bohemicus:0.00000197168421079045)77:0.00097424076131342389,(Bombus_suckleyi:0.00094733547231225321,Bombus_vestalis:0.00189551426186156135)94:0.00000197168421079045)100:0.00470255748415453981,Bombus_chinensis:0.00380009219383456486)9:0.00000197168421079045)48:0.00087982001439643024)98:0.00805638022509960576)18:0.00381999792228841003)9:0.00114918271116769169)7:0.00051642136634838412,(((((Bombus_neoboreus:0.00578112422065654285,(Bombus_hyperboreus:0.00191847099920595975,Bombus_balteatus:0.00095655801475088642)50:0.00000197168421079045)66:0.00092566038549692477,(Bombus_alpinus:0.00483951833287943767,Bombus_polaris:0.00395803652276343048)73:0.00096109422655562670)95:0.00477388746367874220,((((((Bombus_affinis:0.00095741953361906586,Bombus_franklini:0.00000197168421079045)51:0.00000197168421079045,((Bombus_moderatus:0.00000197168421079045,Bombus_cryptarum:0.00095699528215584207)29:0.00000197168421079045,(Bombus_lucorum:0.00094534758288823142,(Bombus_terricola:0.00000197168421079045,Bombus_patagiatus:0.00196998281363244820)91:0.00098426630697446226)7:0.00000197168421079045)15:0.00094564992353398281)2:0.00000197168421079045,Bombus_occidentalis:0.00385010080004294722)63:0.00190843604213374496,Bombus_hypocrita:0.00353586244818996634)50:0.00082902926118420697,Bombus_terrestris:0.00550649577627810097)49:0.00127413475980139618,(Bombus_sporadicus:0.00678595939478272847,Bombus_ignitus:0.00704468369010661632)55:0.00084906643147035054)100:0.00886073954874424911)98:0.00766691843626491655,(((Bombus_flavifrons:0.00098087522629479885,Bombus_caliginosus:0.00294920092394991909)51:0.00097227639211606173,(Bombus_centralis:0.00000197168421079045,Bombus_vandykei:0.00097481918877324479)49:0.00000197168421079045)100:0.01436953209811258313,(((Bombus_ardens:0.00085273616110810081,Bombus_flavescens:0.00591745802216402366)52:0.00079870470862574686,((Bombus_pyrenaeus:0.00190606391198296760,(Bombus_modestus:0.00376969772686325862,(Bombus_brodmannicus:0.00095060297542621879,(Bombus_pratorum:0.00000197168421079045,(Bombus_sitkensis:0.00286446524829110389,(Bombus_mixtus:0.00293908476785421880,(Bombus_sandersoni:0.00095508567236428355,(Bombus_beaticola:0.00199218108830424411,(Bombus_jonellus:0.00000197168421079045,(Bombus_cingulatus:0.00000197168421079045,(Bombus_frigidus:0.00095198010247034759,Bombus_alboanalis:0.00000197168421079045)72:0.00000197168421079045)67:0.00093758369172502630)62:0.00093470582477768601)70:0.00094491700097782967)52:0.00057173071285108253)51:0.00036556804006887767)53:0.00094171576662216091)18:0.00000197168421079045)60:0.00094016682070436675)16:0.00000197168421079045)73:0.00188599650239990144,Bombus_biroi:0.00397712143772055698)32:0.00000197168421079045)64:0.00155213967251443467,(((((Bombus_ephippiatus:0.00095370837045966300,Bombus_wilmattae:0.00000197168421079045)100:0.00383798345037255966,((Bombus_ternarius:0.00000197168421079045,Bombus_bifarius:0.00196712662094048222)78:0.00196129083797522141,(Bombus_vosnesenskii:0.00394973674698741867,Bombus_huntii:0.00295555853070068571)67:0.00197900103711535873)95:0.00000197168421079045)98:0.00440552494214149597,(Bombus_melanopygus:0.00161280444245524715,((Bombus_lapponicus:0.00000197168421079045,Bombus_sylvicola:0.00383811311386211742)64:0.00095378172966675183,(Bombus_monticola:0.00095496496612072952,Bombus_bimaculatus:0.00287260354345223422)21:0.00000197168421079045)98:0.00324315682579208366)77:0.00187285188847993202)74:0.00225563820089946798,(Bombus_hypnorum:0.00469907777300215129,Bombus_perplexus:0.00000197168421079045)97:0.00567259475775827669)9:0.00000197168421079045,((Bombus_picipes:0.00389777891759114561,((Bombus_avanus:0.00000197168421079045,Bombus_infrequens:0.00000197168421079045)98:0.00112722881535187161,Bombus_parthenius:0.00295616675014468431)100:0.00462085913682491571)43:0.00089593433241390947,(Bombus_infirmus:0.01673011350439557871,(Bombus_lepidus:0.00095349297230995608,Bombus_lemniscatus:0.00094972593652917388)100:0.00797999250461601389)65:0.00070890656394847812)30:0.00094358236662405316)20:0.00000197168421079045)48:0.00079394649227404566)65:0.00228333794856234833)83:0.00399002667246265222,(((Bombus_oberti:0.00779106530437061358,(((Bombus_niveatus:0.00000197168421079045,(Bombus_sulfureus:0.00095281100987509241,Bombus_vorticosus:0.00000197168421079045)53:0.00000197168421079045)61:0.00094983689552907962,Bombus_asiaticus:0.00000197168421079045)100:0.00481459670703500431,Bombus_sibiricus:0.00189376955224535601)100:0.00477741124936815684)88:0.00385814321748998226,(Bombus_rufocinctus:0.01383183509601976745,((Bombus_apollineus:0.00000197168421079045,Bombus_semenoviellus:0.00308839719289690819)100:0.01037725477086932566,(Bombus_vagans:0.01012866649885886886,((Bombus_brachycephalus:0.00383366126121683411,((Bombus_handlirschi:0.01313454795148665151,(Bombus_baeri:0.00098308343072315229,Bombus_coccineus:0.00000197168421079045)98:0.00383228361276475313)95:0.00092447498910082869,Bombus_rubicundus:0.00287793175914365269)96:0.00481306001507676978)63:0.00000197168421079045,(((Bombus_griseocollis:0.00394051353201815922,Bombus_fraternus:0.00000197168421079045)29:0.00000197168421079045,Bombus_crotchii:0.00592022587654728299)26:0.00098294103491210032,(Bombus_funebris:0.00669038520298042855,((Bombus_morrisoni:0.00763761698091838630,((Bombus_volucelloides:0.00000197168421079045,Bombus_melaleucus:0.00000197168421079045)93:0.00096302623858409017,((Bombus_ecuadorius:0.00000197168421079045,Bombus_hortulanus:0.00190304639496217693)96:0.00287021527810162741,(Bombus_tucumanus:0.00094954417640842614,(Bombus_vogti:0.00094718975261441597,Bombus_robustus:0.00000197168421079045)44:0.00000197168421079045)62:0.00094030009168232702)81:0.00097161345378594618)97:0.00382038449567773152)57:0.00090106554931091039,Bombus_macgregori:0.00765777264853811576)9:0.00000197168421079045)54:0.00093841666541516640)31:0.00187933384485353778)60:0.00283496764147704930)68:0.00137208273706361126)59:0.00182379563872282877)44:0.00126437185432391307)31:0.00078585916387601993,(((Bombus_breviceps:0.00095276078092355106,Bombus_grahami:0.00198479295829776881)92:0.00193453157273580905,(Bombus_wurflenii:0.00452324558283853650,(Bombus_nobilis:0.00437774149340614416,Bombus_kashmirensis:0.00430627290388971903)50:0.00098498405573493159)54:0.00123626987218403172)100:0.01737405230343580173,(Bombus_eximius:0.01752986393048593106,(Bombus_festivus:0.00662903795558481609,((Bombus_ladakhensis:0.00286899688186145361,((Bombus_keriensis:0.00192154077851829888,Bombus_alagesianus:0.00498279449183095403)92:0.00190050802653434219,((Bombus_incertus:0.00098591144358239967,Bombus_lapidarius:0.00490382706506775796)79:0.00096923100220787188,((Bombus_erzurumensis:0.00000197168421079045,Bombus_sichelii:0.00000197168421079045)93:0.00285048674192166967,Bombus_simillimus:0.01154408555658332711)15:0.00000197168421079045)33:0.00093434445066472758)30:0.00095001174701984101)53:0.00188877312043951888,((Bombus_formosellus:0.00195562323736832473,Bombus_friseanus:0.00190130293082491184)60:0.00094337578729677669,(Bombus_rufofasciatus:0.00190789087315351301,Bombus_miniatus:0.00297648330033219687)78:0.00095363635285910218)84:0.00189930438226529547)98:0.00487332830185631481)37:0.00091905770597028107)76:0.00201165958838620852)26:0.00000197168421079045)57:0.00291633690724587636)69:0.00237498221884567496)10:0.01082982662044071169,((Bombus_avinoviellus:0.00000197168421079045,(Bombus_defector:0.00396409620462795636,(Bombus_mendax:0.00136999758423791648,(Bombus_handlirschianus:0.00000197168421079045,Bombus_shaposhnikovi:0.00000197168421079045)80:0.00000197168421079045)61:0.00136678062154029639)61:0.00068329044082949555)74:0.00285801193042759492,(Bombus_waltoni:0.00199057093856178048,Bombus_convexus:0.00200394824414951720)100:0.00798217106014045136)100:0.02160125946767079558)6:0.01082490323831032317)11:0.03377484499169213644)40:0.02578122913653367598)99:0.03143559162017555558)99:0.01817298168723790325,(((Centris_spMP124:0.07785934712323114293,(Centris_analis:0.03512202985619449630,Centris_longimana:0.02052683941644501547)94:0.00697730619183368258)100:0.01839341324809288039,(Centris_dimidiata:0.02943847665015944873,(Centris_hoffmanseggiae:0.01264991330730506035,(((Centris_rhodopus:0.00721685183602599131,Centris_atripes:0.00779033881894979508)100:0.00936805836742767191,Centris_decolorata:0.03149009192386162392)74:0.00735674305790387680,Centris_cockerelli:0.01496801693168804681)37:0.00138660564500997291)100:0.02255837613328976962)66:0.00803962018342502770)100:0.04851335687975995986,((Epicharis_spJS_2010:0.01691890614076681232,Epicharis_spMP125:0.01523511359010358036)100:0.06552009735231070775,Epicharis_analis:0.02634934509235459590)100:0.08941701036383166434)44:0.00946096689883738247)91:0.01691772972462834285)17:0.01096456265677284853,(((((((Melitoma_spJS_2010:0.06081584978757521159,(Diadasina_distincta:0.01699212939545117346,Ptilothrix_spJS_2010:0.05953982678134153023)100:0.01301183351685769422)93:0.01031295494425469618,Alepidosceles_spJS_2010:0.05740412081559956997)41:0.00577281535159431414,(Meliphilopsis_spJS_2010:0.07636297930275680323,(Diadasia_nigrifrons:0.01015066199552961713,(Diadasia_afflicta:0.01869080628247051304,(Diadasia_rinconis:0.02408636197913412158,(Diadasia_bituberculata:0.00986260998141098334,(Diadasia_diminuta:0.01218611495487721512,Diadasia_martialis:0.00842913029436637845)100:0.01149012370803921892)73:0.00466734718421885943)66:0.00200442793891309314)2:0.00000197168421079045)100:0.04749861861747145531)43:0.00719653051197313362)100:0.04598406955561182979,((Paratetrapedia_spJS_2010:0.07348998166603756821,(Arhysoceble_spJS_2010:0.00029774227095487164,Tapinotaspidini_spJS_2010:0.00033889975725497035)100:0.04444562064984718119)100:0.02431798352743123892,(Caenonomada_spJS_2010:0.10206908051388062508,Tapinotaspoides_spJS_2010:0.07513861467530004445)93:0.01313606535998333366)100:0.03263378607741504456)100:0.02054535608715553699,((Ancyla_asiatica:0.00763971812241974035,Ancyla_holtzi:0.00364108022341232736)100:0.04475283239187514972,(Melissoptila_spJS_2010:0.06259059605160664785,((Svastrina_subapicalis:0.03369748789762639501,Florilegus_spJS_2010:0.02316538672657176418)100:0.02494913432284273994,(Thygater_spJS_2010:0.04696864324632542276,(((Tetralonia_cinctula:0.01247894461578531559,Tetraloniella_glauca:0.01379575685630973075)91:0.00236683102820003629,((Anthophora_plumipes:0.00442445866020779038,Eucera_frater:0.00176290411275125585)100:0.00896680043496991298,(Peponapis_pruinosa:0.00910082675528853767,Xenoglossa_angustior:0.01050683668604561125)99:0.00496618752867959354)98:0.00256168846029861900)100:0.00744138981201144210,(((Melissodes_spMesp229:0.00227244449837547303,Melissodes_desponsa:0.00602133850943387550)100:0.02489725560547473640,Svastra_obliqua:0.01960601037288575016)94:0.00905640657357547479,(Svastrides_melanura:0.01604482451931977388,Martinapis_luteicornis:0.02526546738864999392)84:0.00350204976594020029)54:0.00345290653005979114)71:0.00507591943094901164)60:0.00622330760168642808)55:0.00891483679062490472)100:0.06259255592372968413)100:0.03284182783968971064)94:0.01533234703668697602,((Ancyloscelis_sp2_JS_2010:0.07408141018716583870,Ancyloscelis_sp1_JS_2010:0.03043286597287417003)100:0.07679121689569270992,(Exomalopsis_spJS_2010:0.11368902170619095415,(Anthophorula_completa:0.03651026382700404277,(Anthophorula_sp2_JS_2010:0.00602827087997510457,Anthophorula_sp1_JS_2010:0.00237500256468778544)100:0.06693166124371394132)99:0.02653351742904810212)100:0.05198864511436619706)64:0.00629846794530408878)100:0.03282567320686058387,((((Parepeolus_aterrimus:0.10696659644155752378,(Coelioxoides_spJS_2010:0.00594268968719595912,Coelioxoides_waltheriae:0.00653134954756733575)100:0.22054621903423904383)47:0.02040636228010165448,((Osiris_spJS_2010:0.15555631027355035223,(((Epeoloides_coecutiens:0.01889380150839534492,Epeoloides_pilosula:0.01654206887386228814)100:0.07417717843260344945,((Leiopodus_singularis:0.00158861154644983934,(Leiopodus_spJS_2010:0.00069474473794334387,Leiopodus_abnormis:0.00000197168421079045)97:0.00055805353586864577)100:0.06696292982413405703,Leiopodus_trochantericus:0.03553510678701954362)100:0.12102317362054995642)74:0.01661542252727818067,(Melectoides_bellus:0.02505720582458910092,((Isepeolus_atripilis:0.00855676180694591240,(Isepeolus_luctuosus:0.00486279294954116998,Isepeolus_wagenknechti:0.00480087750033309987)98:0.00527354682592952231)100:0.01747034927360141543,Isepeolus_cortesi:0.01831952780742364048)100:0.05603598462726673557)100:0.05731647510605532986)91:0.01535933870685551525)78:0.01775236757835474063,((Hopliphora_velutina:0.01837830416167397438,((((Mesonychium_asteria:0.02513770183602122288,Epiclopus_gayi:0.01732094721853684113)100:0.05609920264430295900,(Mesocheira_bicolor:0.09080299013773335259,Ctenioschelus_goryi:0.02769711015667906256)97:0.02950504074304896932)62:0.01301460462556906783,Ericrocis_lata:0.03459596659954024267)59:0.00799828583910796274,Mesoplia_rufipes:0.05480180528623856268)48:0.00989577189585261023)100:0.11052810090095833984,(Nanorhathymus_spJS_2010:0.05842667597719381628,(Rhathymus_spJS_2010:0.00760864315963737711,Rhathymus_unicolor:0.00640139254846385820)100:0.03582094465175006404)100:0.07301214453181942288)100:0.02549448825379798181)47:0.00918826213873204754)95:0.01879186964016766465,(((Caenoprosopina_holmbergi:0.06565266283894967414,Caenoprosopis_crabronina:0.05157215507613880506)100:0.07592070082391634556,(Tetralonioidella_spJS_2010:0.05418073539362076169,(Zacosmia_maculata:0.05703932833061434865,((Thyreus_takaonis:0.00807493760012236925,Thyreus_delumbatus:0.01167728678562576262)100:0.08819874120086483582,(Xeromelecta_californica:0.02873506576614255625,Melecta_albifrons:0.01811190360357297843)100:0.02050124493749084023)79:0.00915464977080808484)100:0.01966550275733138994)100:0.08768190598035835448)42:0.01537720314935717841,(((Oreopasites_barbarae:0.03045632027441981179,(Ammobates_punctatus:0.03937074967805324205,Ammobates_spJS_2010:0.03970090894686569699)51:0.00651320140976098354)100:0.04816257150688234984,(Sphecodopsis_capensis:0.04851872478664492200,Pasites_maculatus:0.08516790853152288177)100:0.03793718145395998109)100:0.09363177696993878196,((Nomada_signata:0.03103472127186618010,(Nomada_maculata:0.03206219183320238586,Nomada_fucata:0.01200258937447986132)100:0.02257160819824883050)100:0.08488740785615041251,((((Odyneropsis_spJS_2010:0.08764834158317232060,((Epeolus_spJS_2010:0.04059031855893269203,(Epeolus_scutellaris:0.03002825098258015205,Epeolus_variegatus:0.04643748001398582265)60:0.00551043752910161926)100:0.01284864452967906384,((Triepeolus_rozeni:0.00000197168421079045,Triepeolus_robustus:0.00000197168421079045)100:0.03686839409317315547,((Rhinepeolus_rufiventris:0.05827355825848520854,Doeringiella_spJS_2010:0.03624629303025818372)76:0.00926778850571838460,Thalestria_spinosa:0.06985372207957400714)42:0.00455866576246791774)48:0.00477453565807398495)100:0.02377367922995756236)100:0.04920240417057023669,(Brachynomada_margaretae:0.06681132398183452226,(Triopasites_penniger:0.04213840246993753175,(Brachynomada_spJS_2010:0.04533657197911430958,Paranomada_velutina:0.03461076808263434390)100:0.03435651197367431409)99:0.01686043255237765909)100:0.09651722110774994812)100:0.02319468358602296346,((Holcopasites_insoletus:0.01493694437696390168,((Holcopasites_minimus:0.00227268774767137340,Holcopasites_stevensi:0.00046021518871052966)100:0.00842346422801633181,(Holcopasites_calliopsidis:0.01642101229816584490,(Holcopasites_ruthae:0.00000197168421079045,Holcopasites_arizonicus:0.00195626108027082248)100:0.01021510341089944263)92:0.00425558387770460459)98:0.01538246326343875245)100:0.08851125671448135945,Ammobatoides_luctuosus:0.06581304687835032308)99:0.01725755317710090525)56:0.00816722326905007338,(Hexepeolus_rhodogyne:0.07992717381131031473,(Neolarra_orbiculata:0.07889638089023794099,(Townsendiella_spJS_2010:0.05632556785366475693,(Neopasites_cressoni:0.02870138719062595087,Biastes_truncatus:0.03126551890851273635)100:0.04446977580558036242)57:0.00943798338517062331)97:0.00859869408882247763)45:0.00615366655110196389)23:0.00545601345833900304)94:0.01887751314522979895)85:0.01446415156839687272)47:0.00863769416072571357)100:0.03863718302714982261,((Pachymelus_peringueyi:0.09012271596834002529,(Habropoda_laboriosa:0.06888458678889582132,(Deltoptila_aurulentocaudata:0.07058758052608488098,(Amegilla_asserta:0.07406091197126923875,((Anthophora_urbana:0.00372553877451378386,Anthophora_montana:0.01098429882653322032)82:0.00263812312417965400,Anthophora_pacifica:0.01397318148631991955)100:0.03336567431951913826)100:0.04429256223903138556)12:0.00044404809086654682)43:0.01208034898133304030)100:0.08518043474260399150,((((Fidelia_pallidula:0.01102812967238026021,Fidelia_friesei:0.01595856912292876323)100:0.02646032273011380415,(((Fidelia_paradoxa:0.03134231065489702373,(Fidelia_kobrowi:0.00981857169219147591,Fidelia_villosa:0.02640105916948470854)100:0.01360726742525511686)100:0.03121195848124514935,((Fideliopsis_hessei:0.01742472046121380791,Fideliopsis_ornata:0.02172111545181885234)98:0.01094474313312139221,Fideliopsis_major:0.02217588094942829144)100:0.03953783502561274144)26:0.00203882324225727017,(Fidelia_braunsiana:0.02154701759454798540,Fidelia_ulrikei:0.02007593072895376765)100:0.04410303456000631145)53:0.00526139472833799925)100:0.06706909267570107525,((Neofidelia_longirostris:0.01522577660158670569,(Neofidelia_profuga:0.00000197168421079045,Neofidelia_spJS_2010:0.00000197168421079045)100:0.02439554154938750746)100:0.11013818126083729787,(((Lithurgus_scabrosus:0.00753374154803671849,Lithurgus_pullatus:0.00515340977590725714)100:0.05807324411078907539,(Lithurgus_tibialis:0.03820030654479440041,((Lithurgus_rubricatus:0.07210413221291585295,Lithurgus_chrysurus:0.03560274230195536321)72:0.00913195528730135347,((Lithurgus_echinocacti:0.00699681559076003375,Lithurgus_apicalis:0.00574753223373428157)100:0.06085007276531761988,(Microthurge_spJS_2010:0.05751044332500380996,Trichothurgus_herbsti:0.02102251720614279826)98:0.01782940754440930781)100:0.02013868125793123742)30:0.00347870396288288116)76:0.01174245238852973314)100:0.11392095963420797999,((Pararhophites_quadratus:0.01342625857182273667,Pararhophites_orobinus:0.01041974599547769789)100:0.06546927546547091914,(((Aspidosmia_volkmanni:0.02459941189365600148,Aspidosmia_arnoldi:0.03035192473020158557)100:0.05799176889653291644,(Aglaoapis_tridentata:0.06254823023701155948,((Dioxys_pomonae:0.01582965264303341432,Paradioxys_pannonica:0.01632888742606460400)53:0.00364506136407064581,Dioxys_moesta:0.01433906687374005180)99:0.02655167505589894547)100:0.07856380750584186778)99:0.02586112562128656603,((Ochreriades_fasciatus:0.08519717384356371992,((((((Chelostoma_californicum:0.00474658991447326518,Chelostoma_phaceliae:0.00660551812102924251)95:0.00384106816356044080,((Chelostoma_incisulum:0.00202580543477560429,Chelostoma_cockerelli:0.00474632684447718126)33:0.00064261956581355745,(Chelostoma_minutum:0.00268713635593562615,Chelostoma_marginatum:0.00675317498692966280)42:0.00058625085188882713)99:0.00214237797116288752)100:0.01206984222362501337,(((Chelostoma_foveolatum:0.01769418316133171756,((Chelostoma_styriacum:0.00957856748397053863,((Chelostoma_distinctum:0.00584911892453678691,Chelostoma_campanularum:0.00655231757320940203)51:0.00127002318977288220,Chelostoma_hellenicum:0.00690682920113318624)95:0.00295790639824930045)76:0.00288419737000935499,(Chelostoma_bytinskii:0.00611446750297469071,Chelostoma_laticaudum:0.00540913113111570008)100:0.01099098552050484061)52:0.00082254031951964530)89:0.00375642098619438387,(((Chelostoma_transversum:0.00770500523962394830,Chelostoma_grande:0.00456435399569636493)100:0.00808146138589694966,(Chelostoma_mocsaryi:0.00965193951450464029,(Chelostoma_florisomne:0.01220519642281145400,(Chelostoma_diodon:0.01157281615999440454,(Chelostoma_edentulum:0.00673825802774825466,(Chelostoma_sp2_CJP_2008:0.00133523851305043036,(Chelostoma_emarginatum:0.00673124254676234907,Chelostoma_sp3_CJP_2008:0.00200204364781092665)18:0.00000197168421079045)92:0.00338804708904528887)88:0.00412562258406980967)70:0.00226994765069427366)77:0.00240590868939295115)53:0.00102081177350275159)90:0.00483875219464531981,((Chelostoma_lamellum:0.01302932003680895741,Chelostoma_philadelphi:0.01419082281168457423)96:0.00888058035482894477,Chelostoma_ventrale:0.02563315676163742396)55:0.00235465561016203482)32:0.00109196247643105078)28:0.00117148835617669408,((Chelostoma_fuliginosum:0.00000197168421079045,Chelostoma_rapunculi:0.00071526338727679565)100:0.00955968186154006888,Chelostoma_nasutum:0.01373959525692854469)45:0.00548521031010914140)22:0.00103084734211167286)33:0.00402080419589251250,Chelostoma_aureocinctum:0.02430746820867917338)100:0.03027259637795280678,((((Othinosmia_globicola:0.02932558514217409318,(Stenoheriades_asiaticus:0.01907797394047242370,Hofferia_schmiedeknechti:0.02265136310121042620)100:0.01126532499880337525)98:0.00596254905815356891,((Heriades_truncorum:0.02966810392703932847,(Heriades_punctulifer:0.03786246121989320090,(Heriades_crucifera:0.00000197168421079045,Heriades_crucifer:0.00129147360510294845)100:0.02867487425105962398)56:0.00477977758393270148)100:0.01652369359405153268,(Othinosmia_affsecuricornis_CJP_2008:0.00000197168421079045,Othinosmia_securicornis:0.00000197168421079045)100:0.01952820361505019919)45:0.00209018794952959414)100:0.01312211337584922970,(Protosmia_minutula:0.02735349063914887385,((Protosmia_longiceps:0.01610320437913820291,Protosmia_rubifloris:0.02068952959905872094)78:0.00450235937939018338,Protosmia_humeralis:0.01319950172503486438)91:0.00836728802595045930)100:0.03484898471763474281)100:0.01862491801336045236,((Haetosmia_brachyura:0.00984417617623254033,Haetosmia_circumventa:0.01100318414516848579)100:0.04452105562431985658,((((((Hoplitis_brachypogon:0.02572114804389656617,Hoplitis_tridentata:0.01889542193966095227)89:0.00089318918425508598,((Hoplitis_mitis:0.01951075639888014135,(Hoplitis_hypocrita:0.01013521598645406897,Hoplitis_biscutellae:0.01023350296196057566)41:0.00039731085824479669)43:0.00071568186189023564,((Hoplitis_pilosifrons:0.00732268311484463811,Hoplitis_leucomelana:0.02095064995492824586)45:0.00131201537419378049,(Hoplitis_albifrons:0.00634421649169127164,Hoplitis_tuberculata:0.00805780369626695261)99:0.00616237559738162105)65:0.00248836864493452410)90:0.00294096424911419055)100:0.01274368868589391239,(((Hoplitis_zuni:0.01638335178682144566,(Hoplitis_incanescens:0.01624288773513177242,Hoplitis_mojavensis:0.01454795594984683096)39:0.00253994704263495142)78:0.00456995466167244013,((Hoplitis_lebanotica:0.00673836452070018539,Hoplitis_antalyae:0.00461693919415606408)100:0.01896695707753953686,(Hoplitis_paralias:0.02385748532971344177,(Hoplitis_platalea:0.01052203732482238745,Hoplitis_robusta:0.04347049029946995630)90:0.00607033922965065885)67:0.00200319553262294156)73:0.00357926938373576402)100:0.01163405264444844316,(Hoplitis_adunca:0.01030894722747909692,Hoplitis_annulata:0.02069953124105597050)100:0.00797639676822273908)18:0.00126124357769634497)14:0.00107941702209831303,(Hoplitis_tigrina:0.02467101971850061554,(Hoplitis_illustris:0.01147755851822669648,Hoplitis_affonychophora_CJP_2008:0.01086454225624091871)100:0.01587702109815142953)30:0.00311657106463509876)41:0.00148045035786131753,((Hoplitis_bisulca:0.03280292429742941163,(Hoplitis_spCJP_2008:0.02166848249707715654,(Hoplitis_villosa:0.01940201045863792356,Hoplitis_hemisphaerica:0.01636842586580121439)91:0.00253383184788488237)96:0.00903463604721874147)99:0.01321747315362036337,((Hoplitis_moricei:0.00240107932613394534,Hoplitis_villiersi:0.00973874768391463919)100:0.03241623023842400003,(Stenosmia_affaravensis_CJP_2008:0.01760559255203619777,Stenosmia_minima:0.02173606701757488380)100:0.01671682468727581777)67:0.00246250631631951588)35:0.00071724790096696646)100:0.02553671359257256301,(Wainia_eremoplana:0.05857974420351881595,((Atoposmia_copelandica:0.02422035425212010207,((((Ashmeadiella_timberlakei:0.01328551582121553082,Ashmeadiella_holtii:0.01301255313923041154)69:0.00243160437232455744,Ashmeadiella_xenomastax:0.00637097179238655439)100:0.00751973258414495496,(Ashmeadiella_affgillettei_CJP_2008:0.01528500248539708950,Ashmeadiella_aridula:0.01262974716038141841)78:0.00305378103408098260)100:0.03176807124946318811,(Atoposmia_mirifica:0.01783696205252465958,(Atoposmia_affdaleae_CJP_2008:0.02216045377113152678,(Atoposmia_timberlakei:0.02233672713252239303,(Atoposmia_elongata:0.01128639350537440252,Atoposmia_hebitis:0.01176761047432859850)100:0.00953227750704628216)89:0.00384695911311956412)91:0.00362578267291293558)58:0.00164034041213188212)36:0.00054409853586976395)100:0.00543106061706331422,(((((((Osmia_niveata:0.00956457798225129191,Osmia_coloradensis:0.00601542888740040377)100:0.02110642230421752238,Osmia_aurulenta:0.01861856861111874095)73:0.00357599218278045880,(Osmia_juxta:0.00981651853733711728,(Osmia_nemoris:0.01017313811643046247,(Osmia_integra:0.01236591973642793552,Osmia_xanthomelana:0.00865604508790281807)76:0.00189877390980332022)75:0.00156243421493154643)100:0.00993168987042642934)98:0.01323958543151940170,(Osmia_montana:0.01885681397163040465,Osmia_latisulcata:0.01500625543575733259)99:0.01834926597720206234)85:0.00743120295380276467,((Osmia_ferruginea:0.01435695458167593648,Osmia_gallarum:0.01359317373377098327)98:0.00630039338443426702,(Osmia_brevicornis:0.03645035853161243677,((Osmia_lignaria:0.01020799806314339614,(Osmia_cornuta:0.00751511109677005865,Osmia_apicata:0.01802845395496307027)42:0.00226712553735556894)100:0.01854037866775985061,Osmia_glauca:0.03087073943414256685)78:0.00312853037081655284)57:0.00199396311076004877)48:0.00223711752968274108)100:0.01963275343248114743,((Osmia_tergestensis:0.03751516480127575076,Osmia_rhodoensis:0.01876246301491588803)95:0.01066322006696367695,(Osmia_difficilis:0.02403484898845450329,Osmia_anceps:0.03937237750404434106)97:0.01655171355532939273)58:0.00279096179994054719)59:0.00229422708253289786,(Osmia_andrenoides:0.02417911653220515891,((Hoplosmia_pinquis:0.01761515779119345385,(Hoplosmia_scutellaris:0.01547244513863616812,Hoplosmia_spinulosa:0.02252160161161105220)48:0.00188275574843887647)100:0.01641414193370763913,(((Osmia_rufohirta:0.02223585789272815652,(Osmia_tingitana:0.02591915969913643342,Osmia_bicolor:0.01871562433800543976)59:0.00092480035751875986)47:0.00146362276841478897,Osmia_sybarita:0.02330701192827254464)100:0.01481409913598408581,Hoplitis_nasuta:0.03672139185852330706)52:0.00159365541683358591)68:0.00259179649439160355)52:0.00117517227939878724)100:0.00643852003643585139)97:0.00437095567255358242)99:0.00937951782582395650)59:0.00592494900968109327)100:0.01968891103788541000)100:0.02592415833458109470)100:0.02368212696053970806,(((Afroheriades_primus:0.02871836015601081371,(Pseudoheriades_moricei:0.04767095963532140546,Afroheriades_spCJP_2008:0.02543230798729424064)59:0.00686311200531831891)70:0.00897049941065538974,Afroheriades_sp1281:0.02420609621064108777)100:0.05432859277416843269,((Noteriades_spCJP_2008:0.00000197168421079045,Noteriades_spCJP_2011:0.00000197168421079045)100:0.04817274057892765443,((((Megachile_Austrochile_spCJP_2011:0.01426529047683056280,(Megachile_aethiops:0.02410916618372034234,((Megachile_Rhodomegachile_spCJP_2011:0.04390671216989309317,Megachile_Hackeriapis_spCJP_2011:0.02902482096285904228)66:0.00598965514605754798,Megachile_remeata:0.01225249753801159643)45:0.00266514620425522533)58:0.00121313901086572500)78:0.00383693750409058124,(((Megachile_spinotulata:0.01090396830828361564,Megachile_angelarum:0.02041842407376032523)100:0.01572970608205140688,(Megachile_pugnata:0.02511058781862827299,((((Megachile_fimbriata:0.02590705367836695222,Megachile_patellimana:0.02744152520787621757)96:0.00755757705593725331,(((Megachile_parallela:0.01123852462725467675,Megachile_nevadensis:0.01133808884965580716)76:0.00193431092652381130,Megachile_sidalceae:0.01749203236380027920)98:0.00508864339832913650,(Megachile_pilidens:0.03027489613235567062,((Megachile_melanopyga:0.01195777517832713986,((Megachile_microsoma:0.01352659562122763247,Megachile_Chrysosarus_spCJP_2011:0.01105727142026338011)36:0.00072064075188848261,Megachile_zapoteca:0.01262805270001510043)46:0.00119019481984758316)100:0.00509169244896853345,((Megachile_maritima:0.00987598495671388431,Megachile_texana:0.01140145949557192818)75:0.00242174791135761364,Megachile_Aethomegachile_spCJP_2011:0.02510820791318667256)92:0.00312784283126997216)98:0.00521683182124050172)95:0.00373892969057603667)76:0.00186373586124231102)92:0.00413277184426813320,Megachile_mandibularis:0.02613128195233366605)86:0.00479191316204593057,(Megachile_fabricator:0.05126909709786235669,Megachile_albisecta:0.02121119480951206421)49:0.00469998136250141408)18:0.00110732098585255754)66:0.00660363807903286727)19:0.00120563802679887148,((Megachile_Largella_spCJP_2011:0.01171923900355900487,Megachile_ericetorum:0.01343568468319819749)100:0.01544981898672449783,((Megachile_Chelostomoda_spCJP_2011:0.03787539188032900545,Megachile_sculpturalis:0.02153767911174250468)50:0.00595624877290742375,(Megachile_maxillosa:0.02662789899251007120,Megachile_parietina:0.03170056203641959114)24:0.00357736905155553843)6:0.00206882000206834405)3:0.00035956000630272584)20:0.00219424372980966476)7:0.00097495981654627305,((Coelioxys_afra:0.06386142197370886509,Coelioxys_alternata:0.04711809656263557522)90:0.01736576207896374513,Radoszkowskiana_rufiventris:0.03263019968265432752)28:0.00237367412969237456)67:0.00705978631330620322,Megachile_bombiformis:0.04095399589154383180)98:0.01357890439462302277)100:0.03893567963378109092)97:0.01937564435743786839)58:0.00469100399825613835)38:0.00661373866134751850,(((Serapista_rufipes:0.09742286994812021650,(Afranthidium_karooense:0.05313066961100691016,((Anthidium_oblongatum:0.03381658579476001097,((Anthidium_illustre:0.00475125302742584153,Anthidium_porterae:0.03233524377188898985)100:0.02181743238950171332,Anthidium_punctatum:0.00852450108009920361)100:0.01348071364353843615)100:0.01781762876795039280,Pseudoanthidium_scapulare:0.04723915512735191169)40:0.00377874896963507250)43:0.00691453541872106073)100:0.01350809888501810878,((Anthodioctes_mapirensis:0.04093810819154845154,((Notanthidium_steloides:0.03138023307123453259,Hypanthidioides_marginata:0.03498738290924753580)24:0.00429957322410755294,(Epanthidium_bicoloratum:0.06082357633637713173,(Hypanthidium_obscurius:0.03541137740979539983,Duckeanthidium_thielei:0.02866221568087874358)72:0.00596700897138284676)33:0.00235586372503158309)33:0.00454333664959297081)100:0.03614662142422905150,((Stelis_punctulatissima:0.01192774970557137180,(Stelis_linsleyi:0.01889320117058450321,Stelis_sppaiute:0.00571749921269267946)100:0.01004297543170176547)100:0.03296559275326496619,(((Rhodanthidium_septemdentatum:0.02484874660697749399,Icteranthidium_ferrugineum:0.04919351424531494960)84:0.00562183692765520857,((Benanthis_madagascariensis:0.02655585731310545344,Eoanthidium_turnericum:0.04904555307735017355)76:0.00902785283634967468,Pachyanthidium_benguelense:0.06104199407959189777)70:0.00411178062211062494)99:0.00943238902253114644,(Bathanthidium_binghami:0.01164170066801473169,(Paranthidium_jugatorium:0.01300444218690493918,(Dianthidium_arizonicum:0.04525089630658420126,(Dianthidium_subparvum:0.00449664255023224727,Anthidiellum_notatum:0.00288641900829131586)100:0.01863466028843498851)83:0.00504110012103658849)70:0.00398593036555280195)100:0.01557805801425389720)39:0.00268753721691643343)63:0.00593428545295941225)100:0.01018073845091154242)100:0.01537929446832350146,((Trachusa_larreae:0.03618497549132691088,Trachusa_pubescens:0.01628146068833795368)83:0.00400012238802504444,Trachusa_byssina:0.02601508782556993457)100:0.02371289888125274400)100:0.05894728811366090754)94:0.01093409259274702450)73:0.01048464421841161127)62:0.01006329280047891725)100:0.03503120213942838290)66:0.01198001214769210503)100:0.03258028660626365036,(((((Eremaphanta_iranica:0.08046070503283836439,(((Hesperapis_rhodocerata:0.01397207845015142544,Hesperapis_cockerelli:0.01642082928785390528)98:0.00549364174708797965,(Hesperapis_trochanterata:0.02988663406347340581,(Hesperapis_larreae:0.01571717708991646201,Hesperapis_regularis:0.02676372050180317319)38:0.00310120318268455311)28:0.00145704726134648736)100:0.04760039218561160773,(((Hesperapis_spHesp940:0.02486124287223808599,Capicola_nigerrima:0.01239716122224507680)92:0.00756279835723209799,Capicola_nanula:0.01867323918521854309)100:0.01586765859215532454,Capicola_hantamensis:0.03896942608191991675)71:0.00713642646411744366)100:0.02390637063228472775)100:0.04271600001509102962,((Dasypoda_pyrotricha:0.02671782545085652633,(((Dasypoda_suripes:0.00154435210903709741,Dasypoda_frieseana:0.00092242119406799007)100:0.00483013238196141042,(Dasypoda_braccata:0.00562416247110894725,(Dasypoda_spinigera:0.00495500964946812492,Dasypoda_argentata:0.00527965493394132960)81:0.00170397583507943999)72:0.00109635181554493342)100:0.01199172210205746818,(Dasypoda_visnaga:0.01978475247593271952,(Dasypoda_pyriformis:0.01749755213809058019,(Dasypoda_hirtipes:0.01305832097923896595,(Dasypoda_dusmeti:0.01233523953844243952,Dasypoda_oraniensis:0.00420448406173700318)73:0.00328184266408228014)94:0.00674233865201236213)91:0.00476449688418312776)46:0.00229179148105354211)89:0.00803617182256151190)100:0.10767266754488981351,((Samba_ogilviei:0.01882799996407208062,(Samba_spinosa:0.00097945666785512306,Samba_griseonigra:0.00281463542637261583)100:0.01925791502311122866)99:0.00894670840482728567,(Samba_atra:0.01991088210047622931,Samba_fasciata:0.02169878418404783127)100:0.01289982124562388636)100:0.07434641768716904187)93:0.01993785574747849662)100:0.06654259035461043692,(((Promelitta_alboclypeata:0.07394542710935715635,(Macropis_nuda:0.00348447637850432404,(Macropis_fulvipes:0.00794006179954890798,Macropis_europaea:0.00848445940030550551)90:0.00084324917779806622)100:0.04381335910127109878)100:0.05102412413559883481,(((Rediviva_mcgregori:0.02105917822581824736,Redivivoides_simulans:0.02297210831754878391)97:0.01170973306791699142,Rediviva_saetigera:0.01874940191234420253)100:0.03412579533505506052,(Melitta_ezoana:0.01501780463206391948,((Melitta_capensis:0.00000197168421079045,Melitta_arrogans:0.00000197168421079045)100:0.03294682372403202192,(Melitta_eickworti:0.01609291866249280140,(Melitta_haemorrhoidalis:0.01171024911851466579,((Melitta_leporina:0.00362118324373816121,(Melitta_nigricans:0.00864975874042892348,Melitta_tricincta:0.00189702275731765450)59:0.00351510857331103956)100:0.01516581950022740516,Melitta_dimidiata:0.01524606266019450616)26:0.00020422429926397531)48:0.00360224053234781518)49:0.00591898703003202603)72:0.00856630462858855128)100:0.07212500968007735935)100:0.03711517210042977050)99:0.02802255977460573963,Meganomia_binghami:0.17493468327858080480)100:0.02359328286077022607)98:0.02016190885924941389,(((Cerceris_spSCC_2010:0.09772237836398184330,(Cerceris_intricata:0.17753766267725210048,Eucerceris_tricolor:0.08868148350737733998)46:0.01171444840151847182)81:0.05732140030128943936,((Philanthus_gibbosus:0.03027300201075378006,Philanthus_crotoniphilus:0.00190201147214324670)100:0.12209914651487771553,(Clypeadon_haigi:0.00134668108747376279,Clypeadon_taurulus:0.00481343187692878302)99:0.14571870297952482787)62:0.03599037389608856358)75:0.04349284467924528080,((Stigmus_fulvipes:0.30374152054731690109,(Pulverro_boharti:0.16290327780957100656,(Ampulex_compressa:0.21358829995369782440,(Clitemnestra_bipunctata:0.18166841050213131115,((Bembix_dentilabris:0.03639571050027986393,(Xerostictia_spSCC_2010:0.01002441693072415527,((Bembix_amoena:0.00854479261396574007,Bembix_spinolae:0.00510313087505073933)95:0.01912876693737269179,Bembix_americana:0.00000197168421079045)65:0.00240438875833215351)91:0.01919547881346853752)100:0.07153094146034322254,(Bicyrtes_ventralis:0.04597334381167620526,(Microbembex_argyropleura:0.00000197168421079045,Microbembex_nrargyropleura_AHD_2011:0.00000197168421079045)100:0.07027167423406617541)97:0.03067473281249303782)100:0.07097622786223634073)58:0.01168249306321809608)48:0.01758912996928380448)34:0.00901316547528090498)16:0.01559425211004312854,((((Oxybelus_abdominalis:0.18597342376237682715,Anacrabro_ocellatus:0.17476706432350366804)96:0.04486072186312717314,(Plenoculus_sp810:0.08668675263418072763,(Tachysphex_yolo:0.16432581798155113106,Plenoculus_nrparvus_BND_2010:0.18003543374690345047)35:0.00000197168421079045)86:0.04844303602199965392)84:0.04240388720238866260,((Chalybion_californicum:0.08261997735575145330,Sceliphron_caementarium:0.12085588568701106926)97:0.06314131698626841704,(((Podalonia_spSCC_2010:0.04603161939956177534,Sphex_ashmeadi:0.06246561736954386879)100:0.03092578044898964748,(Sphex_lucae:0.07771107956154246765,Isodontia_mexicana:0.04457054164680581548)92:0.03702750721647220244)53:0.02642472527165732818,(Prionyx_subatratus:0.07381372548736395145,(Eremnophila_aureonotata:0.03393080118978830662,(Ammophila_sp1_EMP_2008:0.05537507961841187099,Ammophila_placida:0.05877284550427622906)62:0.02266878793548267323)100:0.09753931013591025934)99:0.06457956040613062332)95:0.04994136700159489822)100:0.06585325963669166893)64:0.02848431043321977482,Stigmus_spSCC_2010:0.25837093705100089291)24:0.01848696724586939080)18:0.01705366729929011504)100:0.07495463641321779835)70:0.01267905381839525523,(((((Paracolletes_crassipes:0.03113708293959348630,((Mydrosoma_aterrimum:0.02931423696048036237,Ptiloglossidia_fallax:0.02668854944873695623)100:0.08247227005590965221,((Caupolicana_quadrifasciata:0.01814947270138526220,((Caupolicana_vestita:0.00666917914283619503,Caupolicana_bicolor:0.00512596120573443736)100:0.01832495596002595845,((Caupolicana_yarrowi:0.01779589467099745859,Willinkapis_chalybea:0.04058885033105417983)97:0.01244346923851202998,(Zikanapis_clypeata:0.02469711643938947085,((Ptiloglossa_spEABA_2006:0.00767872125385827328,Ptiloglossa_thoracica:0.00491956526712990835)98:0.00773524772015326319,Ptiloglossa_tarsata:0.02321704571484268023)100:0.02773828625991306765)90:0.00802473769803073965)90:0.00765902141537641839)100:0.01459113065968946528)100:0.03933812324446828851,((Cadeguala_occidentalis:0.01532730498064818064,Cadeguala_albopilosa:0.01770344854675220264)99:0.01091085351006044861,(Cadegualina_andina:0.02546019218224950670,Diphaglossa_gayi:0.01645612723787204246)48:0.00251695104203023771)100:0.03319332410148542745)81:0.01675303894500991889)100:0.02736009231374170528)68:0.01055299380010408378,(((Paracolletes_frederici:0.00820502899328937919,Paracolletes_robustus:0.01477220585179075084)100:0.02833215012042440695,((Trichocolletes_spBND_2004:0.01329565564692812563,(Trichocolletes_venustus:0.01767842070331385185,Trichocolletes_sp708:0.00621051159570893893)26:0.00000197168421079045)100:0.05611858746015998406,((Lonchopria_robertsi:0.03984839988555902851,(Lonchopria_similis:0.01685841336216181360,Lonchopria_spEABA_2006:0.01123802602391267211)87:0.00651788950391177582)100:0.06640947884203630969,((((Halictanthrena_malpighiacearum:0.03700852295051220570,Perditomorpha_spEABA_2006:0.03065251113728281740)88:0.01060954204101547185,((Belopria_nitidior:0.01362538515055920600,Edwyniana_spEABA_2006:0.01120099214083996111)100:0.01354295103741539816,(((Nomiocolletes_jenseni:0.03012084808279857223,(Hoplocolletes_ventralis:0.01598823919893288537,(Eulonchopria_punctatissima:0.04561323454586770770,Eulonchopria_simplicicrus:0.04432171459013244802)84:0.00566593985790327364)80:0.00677341921913642356)83:0.00725281680841294643,(Niltonia_virgilii:0.04455820445050819034,(Spinolapis_caerulescens:0.01068474869084023483,Spinolapis_spEABA_2006:0.00473194238861312979)100:0.01875721888689012642)35:0.00249795951614205716)30:0.00259887784897623294,((Kylopasiphae_spEABA_2006:0.02304355463923754566,Kylopasiphae_pruinosa:0.01450481449277662982)79:0.00441950697799339126,((Perditomorpha_rufiventris:0.02149920561516581799,(Hexantheda_missionica:0.02716364227401584994,((Brachyglossula_communis:0.05244217783383731124,Tetraglossula_anthracina:0.03845819447051736922)59:0.00421125787379168174,(Perditomorpha_leucostoma:0.01019280669599808425,Perditomorpha_brunerii:0.02456069692530602616)77:0.00593308991448558871)32:0.00232263460166204708)66:0.00304422398574764972)95:0.00875516711581659189,Perditomorpha_stilborhina:0.02847567597674121459)37:0.00093202657190850284)79:0.00422242932269861152)22:0.00068764713167245863)66:0.00550523954856038493)37:0.00109118622748605675,((Chilicolletes_delahozii:0.02384170445149590492,(Reedapis_bathycyaneus:0.04506344180740490951,(Leioproctus_spBND_2004:0.01788101026753359871,(Cephalocolletes_laticeps:0.00803350117107142284,Cephalocolletes_isabelae:0.00955202098009687306)95:0.00749209645977159597)37:0.00000197168421079045)84:0.01360890533348695954)80:0.00958690984148457929,(Phenacolletes_mimus:0.04062762212343454943,((((Euryglossidia_sp3_EABA_2006:0.00588198940261354126,Euryglossidia_sp2_EABA_2006:0.02255865944165959952)49:0.00160790175854261686,(Euryglossidia_sp1_EABA_2006:0.01612781286833194980,Euryglossidia_sp5_EABA_2006:0.01419544987269169209)32:0.00118802840555245126)98:0.00719459542281741717,Euryglossidia_sp4_EABA_2006:0.02237226659733647718)99:0.00937807438672906904,((((Leioproctus_lanceolatus:0.03745939113294778633,Excolletes_spEABA_2006:0.02698356668236167114)86:0.00359085928669039415,((Leioproctus_megachalcoides:0.02017683542481704673,Lamprocolletes_chalybeatus:0.01608329851785339840)100:0.02159684813057829653,((Leioproctus_spEABA_2006:0.01726861004901368915,Andrenopsis_spEABA_2006:0.01398915685950021144)100:0.01130074417294695856,Neopasiphae_mirabilis:0.01618856464032717921)100:0.02110484342664078333)49:0.00310827259390108459)80:0.00525642332290724747,((Colletellus_velutinellus:0.02558393981554238014,((Goniocolletes_perfasciatus:0.00511699902967605643,Goniocolletes_fimbriatinus:0.01056544506430751561)100:0.02089719566128615813,((Leioproctus_pappus:0.04960336832728958617,Leioproctus_conospermi:0.01044821841360246695)89:0.01131506900620408637,Protomorpha_alloeopus:0.04631406438997408975)52:0.00387883368227498861)99:0.01732027333545646530)58:0.00420158857593616250,(Glossurocolletes_bilobatus:0.02934702472948591545,(Odontocolletes_asper:0.00419621222668830826,Odontocolletes_pachydontus:0.00626999970341185747)100:0.03113732400062235728)26:0.00421709685800297687)84:0.00779121115896338947)78:0.00612335343105464922,(Leioproctus_platycephalus:0.02126638808133285777,(Leioproctus_plumosus:0.01661651798313285022,Leioproctus_irroratus:0.01952075752521849686)100:0.03418052789498484539)81:0.00715201244523554994)94:0.00851295817515182116)89:0.00454245994768969017)81:0.00548923229257735918)43:0.00084319914368297967)54:0.00437221235693656136,(Baeocolletes_spEABA_2006:0.02042881539567666799,Baeocolletes_minimus:0.01947557956227965320)100:0.04224152925911550671)87:0.00875699403954770944)84:0.01193303149078234031)27:0.00152686130625495587)63:0.00808354690847096040,((Callomelitta_antipodes:0.10153502035320656482,(Xanthocotelles_sicheli:0.01835309814650851537,(Mourecotelles_mixta:0.03190275254899457846,(Hemicotelles_ruizii:0.04381710066141853571,(Colletes_seminitidus:0.08727687363033349854,((Colletes_bicolor:0.03070766856097110337,(Colletes_spEABA_2006:0.00610989830827812688,Colletes_furfuraceus:0.00432028964201479349)100:0.01954932944374639103)99:0.01756238998061752932,((Colletes_dimidiatus:0.00247990743868165258,Colletes_compactus:0.01559720748928024314)3:0.00343690389600379963,(((Colletes_distinctus:0.02721370974019788475,Colletes_pascoensis:0.00441851742620132451)58:0.00701684434383255656,Colletes_skinneri:0.01020525024325324819)31:0.00315795692411754416,((Colletes_simulans:0.01025205135220251702,Colletes_floralis:0.02409809864682811026)100:0.01162278015571970892,(Colletes_inaequalis:0.00239552361158406040,Colletes_thoracicus:0.00253461441402778008)100:0.00811442036627879441)58:0.00212414172520474474)85:0.01751790385302854497)81:0.00856054578961109279)70:0.01162253199190793618)98:0.01808545355481787353)88:0.01226009492970676039)55:0.00448820501500434704)100:0.06340839357196030590)71:0.01191959056450083917,((((Xanthesma_furcifera:0.04447245343637985793,(Euhesma_spEABA_2006:0.13073066355533996541,Euryglossina_globuliceps:0.12685534684378504955)34:0.00893537304726255317)11:0.00589021515735461531,(Euryglossa_ephippiata:0.07079215522625553758,(Callohesma_calliopsella:0.07070034456324116034,(Euhesma_platyrhina:0.03420358043812339599,Euhesma_crabronica:0.03983362345066104870)98:0.01866702660115804324)51:0.00000197168421079045)33:0.01181360222030191677)60:0.01150655792118921925,(((Scrapter_ruficornis:0.01305622789522033721,Scrapter_heterodoxus:0.02024691232836920915)100:0.02352803515078728119,(Scrapter_algoensis:0.02317471526952701380,Scrapter_niger:0.01974715446879725042)39:0.00261659592258003167)15:0.00438666797420028589,Scrapter_erubescens:0.01679795364367353203)100:0.04524867045831795775)41:0.00687884448968252397,((Hyleoides_concinna:0.08879401468765588112,(((((Hylaeus_ofarrelli:0.02821867688815870093,Hylaeus_simplus:0.02329840372964522496)81:0.00421894847523659761,((Hylaeus_primulipictus:0.02478511118509720348,(Hylaeus_sculptus:0.06165147742680750220,(Hylaeus_eugeniellus:0.05045171548267043948,Hylaeus_bidentatus:0.03750084459920185326)60:0.00225417731509021217)66:0.00852844897145066221)45:0.00572874879461125839,(Hylaeus_extensus:0.01104574931356738267,Hylaeus_exleyae:0.01921475912881597664)69:0.00665905400047303239)20:0.00117109867830945610)28:0.00001775294696822885,(Hylaeus_vittatifrons:0.06572675325817009528,Hylaeus_aralis:0.01651371629752850650)100:0.03060598042056146550)23:0.00445864022862963762,(((((Hylaeus_elegans:0.01970635472189559423,Hylaeus_disjunctus:0.01483035040927671751)100:0.02099550977818184436,Hylaeus_burnsi:0.01931294713828733689)86:0.00749958945593797409,(((Hylaeus_amiculus:0.00732652541787390341,Hylaeus_bituberculatus:0.02699523640234079147)73:0.02032010480018539220,Hylaeus_albonitens:0.02660162735047196317)99:0.04705458382409039714,(((Hylaeus_spEABA_2006:0.04009268948943041366,Hylaeus_wootoni:0.02874431772219398704)59:0.00406032175573602626,(((Hylaeus_modestus:0.00695535549635481823,Hylaeus_affinis:0.00000197168421079045)94:0.01586481959120085786,((Hylaeus_preposterosus:0.02582184196717958805,Hylaeus_hurdi:0.00451208651674373656)100:0.01510895946311013351,(Hylaeus_globula:0.01711778841422515601,(Hylaeus_kona:0.00534700925426002775,(Hylaeus_kokeensis:0.00197414711376469243,(((Hylaeus_hula:0.00464614494254394703,(Hylaeus_inquilina:0.00122312619029353695,(Hylaeus_difficilis:0.00268347725876326134,Hylaeus_pele:0.00614259022544923119)47:0.00129107089478187865)10:0.00000197168421079045)16:0.00059639647247349860,(Hylaeus_longiceps:0.00130739191984431224,(Hylaeus_solaris:0.00521237343814826525,Hylaeus_anthracinus:0.00382606380182541313)53:0.00074026715313558729)47:0.00065808438748603162)37:0.00059663016313739531,((Hylaeus_pubescens:0.00515230812264495536,Hylaeus_kauaiensis:0.00396959461505145845)45:0.00082406218557939460,Hylaeus_connectens:0.00196999600646950625)28:0.00000197168421079045)30:0.00059480260178982551)42:0.00055481607522260578)94:0.00833970097310219975)100:0.01394129886751426656)77:0.00442298865692258500)26:0.00052611557921859687,Hylaeus_punctatus:0.01939696836757578979)29:0.00435630603732181567)44:0.00342770567839391967,Hylaeus_leptocephalus:0.01976984222409034625)99:0.01836895064321127785)39:0.00675208984580214725)34:0.00548234567918592583,Hylaeus_quadratus:0.02380574803417487978)21:0.00224279239841275674,((Hylaeus_alcyoneus:0.04934383208549479594,(Hylaeus_constrictiformis:0.03079456543544150521,Hylaeus_proximus:0.03064299421587218450)98:0.02193682841870264744)25:0.00331389535586480623,(Hylaeus_cyanurus:0.00672948295490167527,Hylaeus_ruficeps:0.00979832748809015587)100:0.03570962560251590007)27:0.00288131520635122144)44:0.00324648371306212680)30:0.00449682046440320806,((Hylaeus_microphenax:0.02509080527205730451,(Hylaeus_trilobatus:0.01646598312418965857,Hylaeus_leptospermi:0.01443171979050757343)24:0.00096339327922135350)59:0.00362201118665954683,(((Meroglossa_striaticeps:0.01266730846162537547,Meroglossa_itamuca:0.01322545623429472253)100:0.02570803184126919244,Amphylaeus_obscuriceps:0.03123880119445372056)100:0.02392051585216425219,(Hylaeus_nubilosus:0.03620853440211180274,(Palaeorhiza_sp3_EABA_2006:0.05543908147639086542,(Palaeorhiza_sp4_EABA_2006:0.02174384956613082190,(Palaeorhiza_sp2_EABA_2006:0.01810998945895769818,Palaeorhiza_sp1_EABA_2006:0.02079125118380769147)91:0.01855076272261303380)89:0.01471076266770513473)71:0.01017574172080276153)47:0.00238104126392977991)94:0.02059240328741406348)8:0.00126049103659662859)100:0.02830916222906433924)100:0.03196491336592209576,((Xenochilicola_mamigna:0.10541972827354974263,(Chilicola_herbsti:0.02807727126909524001,((Chilicola_styliventris:0.01724682901942274985,Chilicola_rostrata:0.09866329413676469540)61:0.00803883183449348449,(Chilicola_vicugna:0.02184832292089254266,Chilicola_inermis:0.02277245934438525826)73:0.00582348542939504013)57:0.00799193243422027973)90:0.01931520981737804010)100:0.02518529515670391017,((Chilimelissa_australis:0.01592539213129652922,((Chilimelissa_nortina:0.02686755952945086082,((Chilimelissa_sp1_EABA_2006:0.00825346784098171526,Chilimelissa_irwini:0.01024794643581340529)85:0.00961001074296346895,(Chilimelissa_rosie:0.00000197168421079045,(Chilimelissa_chusmiza:0.00000197168421079045,Xeromelissa_wilmattae:0.00394801106783202599)78:0.00197561401822888682)100:0.05693415512933892170)51:0.00000197168421079045)60:0.00339094377785408366,Chilimelissa_rozeni:0.01470742608263455285)33:0.00130013808434468569)99:0.02739435637384507460,Geodiscelis_longiceps:0.09401160290519371132)99:0.01899768836249458512)99:0.05143648765059049416)26:0.00511422705336408469)99:0.01599524601660477427)41:0.00524790358872908713)33:0.00502007502396180968)99:0.02952120931147163632,(Ctenocolletes_smaragdinus:0.04073900024025530614,(Ctenocolletes_rufescens:0.00652462978022055710,(Stenotritus_sp1015:0.00619072326324374405,(Ctenocolletes_nigricans:0.00548166579460577369,Stenotritus_spBND_2004:0.00512342340388133397)53:0.00058560786549977019)58:0.00274404350997498265)93:0.01101302413641759917)100:0.08219891687079901310)100:0.03669027810289231945,((((Nomioides_tumidus:0.09263052218913835067,(Cellariella_brooksi:0.05785138778692046346,Nomioides_facilis:0.04126108042216487110)34:0.02654513861208438602)100:0.16466792598415744275,((((((Caenohalictus_spBND_2:0.02436180534484609639,Caenohalictus_spBND_3:0.03659217379005044735)54:0.00660346857719009989,Habralictus_spBND_2001:0.07294135402675581970)100:0.03028149466675663856,(Ruizantheda_mutabilis:0.01504289283016069061,(Ruizantheda_proxima:0.01270380355873518274,(Pseudagapostemon_brasiliensis:0.00805074571223990051,Pseudagapostemon_pissisi:0.00618308637729242643)100:0.02172175851259407903)95:0.00939238098439803583)68:0.00532451040157097284)100:0.01206691446340467377,((Agapostemon_leunculus:0.02668901170538018341,(Agapostemon_tyleri:0.02022421101943711746,Agapostemon_kohliellus:0.02022500640599295477)79:0.00424047524183559545)100:0.02948700654734301430,(Rhinetula_denticrus:0.01529741057715433040,(Dinagapostemon_spBND_1:0.00168607934156269853,Dinagapostemon_spBND_2:0.00268274517007032918)100:0.01684827847122531697)100:0.01311893969953747963)100:0.02725210722143065617)100:0.01225355815113310549,((((((Lasioglossum_interruptum:0.00930405861945865845,(Lasioglossum_figueresi:0.04082949514080522202,(((Lasioglossum_politum:0.02915265074749269839,Lasioglossum_marginatum:0.01869328625659320842)62:0.00291453139360458484,(Lasioglossum_cinctipes:0.01497172321436823599,(Lasioglossum_inconditum:0.01214224535391376404,(((Lasioglossum_lustrans:0.01903929369132517299,Lasioglossum_pectorale:0.01019543655296730258)100:0.01240119805506258339,Lasioglossum_alphenum:0.03519502158071655812)81:0.00455812221343566450,(Lasioglossum_puncticolle:0.02208344104482697426,((Lasioglossum_limbellum:0.00894495470759644994,Lasioglossum_brevicorne:0.03050942424824799534)100:0.01761171103330066989,(Lasioglossum_villosulum:0.01332584599066844594,Lasioglossum_lucidulum:0.00375651220284814544)72:0.00292331697525247819)47:0.00345656129244975140)77:0.00647910497997256692)84:0.00829351719891074056)45:0.00476399415422750633)10:0.00175177112017553364)14:0.00215899303729575427,(((Lasioglossum_morio:0.01989773717785448676,Lasioglossum_gattaca:0.03201952164747368795)52:0.00749831399427477920,(((Lasioglossum_zephyrum:0.00102107828338944833,(Lasioglossum_imitatum:0.00097878697641696306,Lasioglossum_asteris:0.00196501427847777486)47:0.00000197168421079045)87:0.00203841784928997368,(Lasioglossum_rohweri:0.00396676162708267492,(Lasioglossum_cressonii:0.00296735971271171097,Lasioglossum_pilosum:0.00196833243429741329)81:0.00198402795181039674)68:0.00097631238960097996)85:0.00297006377941484321,((Lasioglossum_vierecki:0.00894787721929585569,(Lasioglossum_parvum:0.00805626412231308549,Lasioglossum_tegulare:0.00093989832825221045)99:0.00719554680780260230)79:0.00381858248553894504,((Lasioglossum_gundlachii:0.00769715222670617431,Lasioglossum_umbripenne:0.01577683857044747187)100:0.01293694794449394905,Lasioglossum_hyalinum:0.01180345194070453289)32:0.00267077273518185341)54:0.00127383248952862654)99:0.01807479221876326717)79:0.00997873417850620933,((((Lasioglossum_fulvicorne:0.00507817562369990497,Lasioglossum_subtropicum:0.00710210065956107077)56:0.00086752888256322617,((Lasioglossum_truncatum:0.00898411565343900861,(Lasioglossum_noctivagum:0.01115434175975954165,Lasioglossum_oenotherae:0.00697495278714889162)99:0.00586534818445411457)76:0.00195309018031133725,Lasioglossum_pauxillum:0.00997830232606188548)35:0.00000197168421079045)49:0.00218612600866254598,(Lasioglossum_boreale:0.00320398285117949903,(Lasioglossum_quebecense:0.00216080555635114182,Lasioglossum_comagenense:0.00278841221713220207)75:0.00199877671967737440)97:0.00550255829200031396)80:0.00387822537191134104,((((Lasioglossum_albipes:0.00198404855888215928,Lasioglossum_nigripes:0.00298096270836198038)96:0.00110798235608260240,(Lasioglossum_calceatum:0.00084895700644622638,Lasioglossum_duplex:0.00198296902272520259)86:0.00161927427147712938)99:0.00525657619604574019,Lasioglossum_lineare:0.00899272174932997173)70:0.00174004318165880425,(Lasioglossum_apristum:0.01839118596242187223,(Lasioglossum_malachurum:0.00725195831325208071,(Lasioglossum_laticeps:0.00476811828740699405,Lasioglossum_mediterraneum:0.00328980220217028408)86:0.00187410832777729639)71:0.00208685446192228771)57:0.00202817172318740975)75:0.00220513091307510166)35:0.00285006440194188800)7:0.00000197168421079045)17:0.00221856068594620398)63:0.00312304054449741081)100:0.03020710037776637089,((Lasioglossum_hybodinum:0.03805252626549642664,((Lasioglossum_nicolli:0.08067447565624837058,(Homalictus_punctatum:0.01062536735799712168,Homalictus_megastigmus:0.00366833391463420493)100:0.07588385202771232019)52:0.01319030014584076857,(Lasioglossum_lithuscum:0.02505096484143491675,((Lasioglossum_scitulum:0.00177304319361070556,Lasioglossum_zonulum:0.00604216400328450899)100:0.03514521545452721496,(Lasioglossum_florale:0.05173032549517111306,Lasioglossum_lanarium:0.01463818511069470488)100:0.01546436476747495466)68:0.00473950101381677251)36:0.00118395823462552445)42:0.00000197168421079045)85:0.01176199568005885203,(Lasioglossum_pavonotum:0.02019025102491791429,((Lasioglossum_fuscipenne:0.00720555788673851554,Lasioglossum_athabascense:0.01259966167642703576)65:0.00383145508526486949,(Lasioglossum_sisymbrii:0.01345839797036160572,Lasioglossum_titusi:0.01004834107879972252)69:0.00478312894393196231)33:0.00000197168421079045)100:0.02120798310420999103)91:0.01167025171952486631)70:0.01254928911217335907,(Thrincohalictus_prognathus:0.02179811615809612579,(((Halictus_vestitus:0.01129338505977315818,Halictus_kessleri:0.01025800318174413875)96:0.00505864660562191544,Halictus_tripartitus:0.01351079069028862135)97:0.00499082057607445114,(Halictus_ligatus:0.04644477340569867080,((Halictus_quadricinctus:0.00948931577863157752,Halictus_rubicundus:0.00692393424864168675)95:0.00208843754939376991,Halictus_scabiosae:0.00923116783409532772)64:0.00000197168421079045)82:0.00475489084313278527)98:0.00931458480080403321)100:0.01571900556104318530)74:0.00648961084626071150,(Mexalictus_arizonensis:0.05093690362225711948,(((((Patellapis_abessinica:0.00285102751544765668,Patellapis_andreniformis:0.00345208992338071454)100:0.01361357902825768504,(Patellapis_albofasciata:0.00542960501223955193,Patellapis_vittata:0.00924863563708131636)63:0.00135928441153966486)79:0.00311570562743451566,Patellapis_Zonalictus_spBND_2006:0.00915476046902462259)97:0.01695939032090117496,(Patellapis_braunsella:0.01721793650683837995,(Patellapis_montagui:0.01330349032958360808,((Patellapis_nsp10:0.00415187105842550978,Patellapis_cfminutior_BND_2007:0.00905384716471922119)54:0.00115033992895830633,Patellapis_nsp114:0.00721046047348465613)43:0.00317174596619053005)100:0.02829210362997431824)64:0.00201284226554226432)53:0.00196431493005128034,(((Patellapis_Pachyhalictus_spBND_2001:0.06107856303176630725,(Patellapis_castanea:0.02608663753709751509,(Patellapis_inelegans:0.00773988476904874205,Patellapis_joffrei:0.01608313840110757453)97:0.00872671879755429827)100:0.03073811871156545764)99:0.02491397318413051537,(Patellapis_Zonalictus_spBND_2007:0.01720104609979088844,Patellapis_zacephala:0.01010017032987438508)100:0.00772262143646780964)29:0.00254273798106977901,((Patellapis_lyalli:0.01215244861468066720,Patellapis_coccinea:0.00889758340435930009)100:0.02571172329295685205,((Patellapis_nsp66:0.01357763050644676152,Patellapis_Chaetalictus_spBND_2001:0.01114172247094608222)100:0.01026277795022046552,((Patellapis_malachurina:0.00629821182424347356,Patellapis_Lomatalictus_spBND_2001:0.00819510229364506931)100:0.02202586854003675890,Patellapis_minima:0.01412713824641444009)27:0.00197879537213959409)64:0.00255938106653568051)54:0.00153654433686966859)57:0.00433243368507769174)100:0.01235251897298812046)95:0.00487505452587102227)100:0.01274334246185219836,(Thrinchostoma_torridum:0.03853742578923050749,((Parathrincostoma_seyrigi:0.02147537921907274189,Thrinchostoma_kandti:0.01438663674681648144)64:0.00420294456502616400,(Thrinchostoma_lemuriae:0.00279122425641063938,Thrinchostoma_conjugens:0.00147015962223299448)74:0.00079600983678527549)96:0.01914665156320973297)100:0.07151856798630408518)73:0.00237921375289709995,(Sphecodes_spSpsp1055:0.03327242274677093964,((Sphecodes_pecosensis:0.00116020462611701389,Sphecodes_ranunculi:0.00266473751331278673)100:0.01631625973971634683,(Eupetersia_seyrigi:0.05005058201698026760,((Sphecodes_minor:0.02453921164608544037,Sphecodes_clematidis:0.00723735566121550943)76:0.00731151835908094416,(Sphecodes_confertus:0.02329196768792229227,Sphecodes_autumnalis:0.02245294341587492082)38:0.00253654887234876442)63:0.00634850876485023100)82:0.00783015897032082915)97:0.01487850172918842723)100:0.02549961693333213306)88:0.00745557488028049734)100:0.02407426936612768603,(Corynura_patagonica:0.05361325143297342860,(Augochloropsis_metallica:0.03398823856014242251,((Augochlora_pura:0.04914935466285528382,Augochlorella_pomoniella:0.01668122894303790058)96:0.01124197239835210763,((Megommation_insigne:0.04756381120852428562,(Megaloptidia_nocturna:0.06356294774354580290,(Megaloptidia_saulensis:0.01907255818011261220,((Megalopta_centralis:0.00692920940551514184,(Megalopta_byroni:0.00212057795697788822,(Megalopta_genalis:0.00070253636712120553,((((((Megalopta_spmorph_j:0.00435083323472440411,Megalopta_cffornix_PERU_C6:0.00273024252873257803)48:0.00056115369239429327,Megalopta_cfaeneicollis_BOLI_A4:0.00000197168421079045)4:0.00000197168421079045,Megalopta_aeneicollis:0.00147301887341949860)45:0.00491242550024671449,(Megalopta_cfgenalis_FRGU_E9:0.00078838788584418337,((((Megalopta_cfaeneicollis_BOLI_A5:0.00136009940839924934,Megalopta_fornix:0.00000197168421079045)62:0.00316365821183015863,Megalopta_afffornix_ECUA_G1:0.00475743629404607512)24:0.00118537229693159289,Megalopta_sodalis:0.00000197168421079045)35:0.00118730825873745961,Megalopta_afffornix_ECUA_E1:0.00236568710112174509)4:0.00000197168421079045)44:0.00220748082408381285)37:0.00279793508308098229,(Megalopta_cfgenalis_ECUA_D2:0.00395316756851573671,(Megalopta_spmorph_p:0.00000197168421079045,Megalopta_cfgenalis_FRGU_A3:0.00000197168421079045)100:0.00394474520038809104)41:0.00079176939973354846)18:0.00078604948232797198,Megalopta_cfgenalis_ECUA_A1:0.00316192965495206780)16:0.00000197168421079045)30:0.00252017180460357548)98:0.00413184838754456201)100:0.01419138571212411916,(Xenochlora_nigrofemorata:0.02951317104762861063,Megalopta_atra:0.01095105938063175091)87:0.00909463832576709250)99:0.01848610020261961043)34:0.00778710572745328414)56:0.01062955625254179831)83:0.01153666875570328633,Neocorynura_discolor:0.04057180774329565559)26:0.00419625985861442081)95:0.00849730825059161546)100:0.02446819165320375175)99:0.02316851547960787489)100:0.04929468153932341917)76:0.01961806392202241137,((((Macronomia_aureozonata:0.06417564534308906055,(Lipotriches_patellifera:0.07777674703296658110,(Lipotriches_australica:0.03606662970204339153,(Nomia_tetrazonata:0.01867242248101085370,(Curvinomia_ridleyi:0.03888057802233436250,Hoplonomia_amboiensis:0.03627715218270971542)64:0.00498902911799134919)90:0.00834290613467302163)98:0.01511048045379866783)76:0.00957408919449772612)56:0.00524755630127388129,Macronomia_sanguinolenta:0.03283288959715943700)53:0.00297378690080529664,(Pseudapis_obesula:0.02287015950947293014,Pseudapis_unidentata:0.01667784659830360075)100:0.05039332867391904669)81:0.01762742345319413470,((Dieunomia_heteropoda:0.00341638160597699430,Dieunomia_nevadensis:0.00454208779285729825)88:0.00199824547199120009,Dieunomia_triangulifera:0.00348933927138993585)100:0.05880444354647794414)100:0.08232785615360772857)100:0.02576887974507948917,((Goeletapis_peruensis:0.04792622868757041160,(Penapis_penai:0.00961898453663704786,Penapis_toroi:0.00300634069349238649)100:0.08135750599069943578)100:0.05743128673938616147,((((Systropha_curvicornis:0.00870048146370044385,Systropha_planidens:0.01035266339168140586)100:0.02879330844299917910,Systropha_glabriventris:0.01704034115011346384)100:0.04020227108075969530,((Rophites_algirus:0.03852575055810572580,(Sphecodosoma_beameri:0.01532589787937842403,((((Dufourea_malacothricis:0.01008345215311113111,Dufourea_spirula:0.01045371216966253271)71:0.00231655945017030396,Dufourea_mulleri:0.01425215427219272100)99:0.01354848125600710725,Dufourea_holocyana:0.01925623973202866129)98:0.01931339855994662971,(Dufourea_spinifera:0.04315118420101585195,Dufourea_novaeangliae:0.01757153712039662141)51:0.00282260574678372443)100:0.04099286223623396785)100:0.03286158485176665645)52:0.00984928956405954452,Sphecodosoma_pratti:0.03425758743579292859)45:0.00266147955510429067)100:0.02883329967434930183,((Protodufourea_parca:0.00752297377676952768,(Xeralictus_bicuspidariae:0.00549260791638805403,Xeralictus_timberlakei:0.00413164535692992982)100:0.01361187845994946480)100:0.02794499435378885663,(Conanthalictus_conanthi:0.03507970579627640861,Conanthalictus_wilmattae:0.06044532329899477557)100:0.06212718968611027209)29:0.00719552564735779013)55:0.01017526965457011233)100:0.03191050197059500104)100:0.04837183603005119903)99:0.01484860400421283803,((Protoxaea_gloriosa:0.13238052969953215121,(Nolanomelissa_toroi:0.10801150674054345313,(((Calliopsis_pugionis:0.02324822649490682416,(Calliopsis_subalpina:0.01740787031747197469,(Calliopsis_anthidia:0.00823083185767737625,Calliopsis_fracta:0.01233473369654546764)80:0.00284129680441416342)100:0.00877557964014376995)100:0.02310249203873313353,(Arhysosage_ochracea:0.03008376162882127683,Callonychium_atacamense:0.04541687491238463603)59:0.00729438019849039301)100:0.07073165192932658052,((((Melitturga_albescens:0.01033264559068417313,Melitturga_clavicornis:0.01608232961665630872)100:0.03764761647852302856,(Camptopoeum_negevense:0.00698786630628968081,Camptopoeum_frontale:0.00847929231167814969)100:0.03980141014424381368)96:0.00992986458532557452,((Clavipanurgus_desertus:0.00826103190725712387,Panurginus_albopilosus:0.01423556102591819368)100:0.09102704863701402416,((Neffapis_longilingua:0.04426453027730693768,((Perdita_trisignata:0.02824438950018079431,((Perdita_californica:0.03804105319458226525,Perdita_halictoides:0.03834433401416792453)81:0.01090883973602827656,(Macrotera_echinocacti:0.00467158097930196053,Macrotera_latior:0.00455766959380748786)100:0.04808240963252548295)100:0.04530912046806311044)100:0.06184834204358308218,((Panurgus_calceatus:0.01018665860767935943,(Panurgus_canescens:0.00990352651357982207,(Panurgus_nigriscopus:0.00344892760380413610,(Panurgus_farinosus:0.00511668692901963082,(Panurgus_rungsi:0.00125700407134742682,Panurgus_convergens:0.00307050375925681674)100:0.00441062249334288250)84:0.00077859739793263228)78:0.00189327427008885918)87:0.00100765706918813452)95:0.00538353863129317853,(Panurgus_calcaratus:0.01880573547986859675,((Panurgus_dentipes:0.00772251880242727593,(Panurgus_pici:0.00585530863309020443,(Panurgus_dentatus:0.00294999873177699155,Panurgus_niloticus:0.00444991644777693787)94:0.00290324022214052046)100:0.00255327680079258301)100:0.00444894937958338621,(Panurgus_pyropygus:0.00866861416047756857,(Panurgus_banksianus:0.01368746226400661958,((Panurgus_perezi:0.00713519629432333730,Panurgus_cephalotes:0.00410370141491695102)77:0.00192323270700272783,Panurgus_maroccanus:0.00973106415513480538)99:0.00307948183827747241)85:0.00270374038678293082)98:0.00211037414872878139)97:0.00398674899862328479)97:0.00677027104998667063)100:0.03166765496570105726)80:0.01073079826608253073)56:0.00657995178665309911,(Plesiopanurgus_zizus:0.05835140126212190470,(Meliturgula_haematospila:0.01701466160096183275,(Meliturgula_minima:0.00000197168421079045,Meliturgula_scriptifrons:0.00000197168421079045)100:0.01262734072773528254)100:0.05041847259790286501)70:0.01189838767758300345)26:0.00378496750329706004)50:0.00629459176743545328)54:0.01079795371427137024,(Pseudopanurgus_fraterculus:0.03187653099783196997,(Protandrena_mexicanorum:0.02288162965058651230,Protandrena_verbesinae:0.00402189877186643046)100:0.01585151292509971374)100:0.11626769952616444748)98:0.01712560532356612389)77:0.01517541763717389358)98:0.02161764902787686321)94:0.01893826092328895414,((Orphana_wagenknechti:0.04413065371680853499,Euherbstia_excellens:0.03635489253959515304)100:0.03181643844608565697,(Alocandrena_porterae:0.12089609867086224815,((Andrena_brooksi:0.01805001278147877128,(Andrena_nasonii:0.02175203683214830749,(Andrena_albopunctata:0.01962520034283217127,Andrena_cineraria:0.01482712873287393186)100:0.01578527179640195482)100:0.01302631661520001899)100:0.05739870819867465279,Megandrena_enceliae:0.07248961618417408548)59:0.01790317628370777930)99:0.03949199266987561685)99:0.03734960649977356328)99:0.03789386055187727448)52:0.00978272717718704950)97:0.02710215381570409837)97:0.02911681754378074929)50:0.00849416996206734005)81:0.01240397669615609863)45:0.00773246949601309307)35:0.01631590352042840489,Manuelia_gayatina:0.14334684815776396749)40:0.01283977969997432758)97:0.09938237272678931977,((Xylocopa_iris:0.03029410811265043080,Xylocopa_violacea:0.03592597393909923581)35:0.00502842516519350687,(Xylocopa_virginica:0.00389586152055078003,Xylocopa_californica:0.00416294995827321424)100:0.02904670451111633286)77:0.00673265749342518479)82:0.00724242917240787779)100:0.01110235233537044085,(Xylocopa_fimbriata:0.02484054705907637675,(Xylocopa_tabaniformis:0.02892524513233363237,Xylocopa_muscaria:0.03255846758270115882)45:0.00335115533219635959)100:0.01218738578584854966,Xylocopa_spJS_2010:0.02454595945239797933);
## MLE based on 7 genes, with 100 non-parametric bootstrap replicates
(Xylocopa_amamensis:0.02470370694383999116,((((Xylocopa_iris:0.03290933203847865030,Xylocopa_violacea:0.03894895868744899237)36:0.00538623357712363082,(Xylocopa_virginica:0.00424724335496059428,Xylocopa_californica:0.00450238094984807460)100:0.03158280239552964386)71:0.00700582524907047630,(((((((Eufriesea_surinamensis:0.02388472947835870719,(((Euglossa_piliventris:0.05475166485195597649,Exaerete_sp._JS_2010:0.04319243397697006270)66:0.01294646157392757499,Eulaema_meriana:0.03500817769116624373)22:0.00167599509424825851,Aglae_caerulea:0.03122909753014888740)34:0.00285564492534457620)100:0.08896178131657141164,((((Apis_mellifera:0.01566430912494311267,Ceratina_japonica:0.10492054633472951142)69:0.00317537015335346822,(((Apis_cerana:0.00129267153689187602,Apis_nigrocincta:0.00156115456478054496)100:0.01531488000913744547,Apis_koschevnikovi:0.02073865138518444021)65:0.00599328770728049017,((Apis_andreniformis:0.00696818063464377333,Apis_florea:0.00553755101029558983)100:0.04139070931315399354,Apis_dorsata:0.02049720436825335987)69:0.00757246218280465538)80:0.01298587704258071483)100:0.06045261590323242062,(Bombus_hedini:0.00295750370837907480,((Bombus_pascuorum:0.00070983622026828217,(Bombus_honshuensis:0.00153113852201597930,((Bombus_remotus:0.00154003498724511250,(Bombus_potanini:0.00156998007300756127,Bombus_impetuosus:0.00000199826356670824)73:0.00157026986384641866)100:0.00632759300927932672,((Bombus_muscorum:0.00000199826356670824,Bombus_filchnerae:0.00000199826356670824)94:0.00156413071655454134,((Bombus_veteranus:0.00000199826356670824,(Bombus_mlokosievitzii:0.00942914403810734582,Bombus_sylvarum:0.00627988740775005383)43:0.00000199826356670824)43:0.00156166421388737845,((Bombus_ruderarius:0.00310077922175417721,(Bombus_zonatus:0.00155925726449076835,Bombus_velox:0.00468987427845212433)67:0.00000199826356670824)55:0.00153236590073051464,(Bombus_humilis:0.00313692648301128803,Bombus_deuteronymus:0.00151440751603738183)80:0.00466061028868667605)7:0.00000199826356670824)21:0.00153465443699978628)14:0.00153298205077268489)13:0.00000199826356670824)21:0.00000199826356670824)21:0.00142310998854126001,(Bombus_pseudobaicalensis:0.00153236437483503045,Bombus_schrencki:0.00000199826356670824)67:0.00000199826356670824)9:0.00080278757858371339)36:0.02133434073997884581)46:0.10487368430579518952,(((((Leurotrigona_pusilla:0.02896608678834080089,Leurotrigona_muelleri:0.02081241082432212092)55:0.00139389793031256446,(Celetrigona_aff._longicornis_CR_2009:0.00679460473389278258,(Melipona_tumupasae:0.01694573685997848370,((Trigonisca_townsendi:0.00336850739473490294,Trigonisca_buyssoni:0.00179108363146765850)94:0.00827535654286024221,((Trigonisca_sp._A_CR_2009:0.00120635251291951150,(Trigonisca_sp._B_CR_2009:0.00000199826356670824,Trigonisca_sp._C_CR_2009:0.00164570082601253132)93:0.00165416992072391078)77:0.00227329533053632600,(Trigonisca_nataliae:0.00829924502316598846,(Dolichotrigona_browni:0.00343155460422939337,Dolichotrigona_chachapoya:0.00328569652887106180)76:0.00164938096182789228)44:0.00000199826356670824)32:0.00000199826356670824)51:0.00457741854966027279)94:0.00938166898267157011)96:0.01018042947288551325)81:0.00357681618963660766,(((Melipona_micheneri:0.00198301420679627190,(Melipona_bradleyi:0.00512885499185099930,Melipona_illustris:0.00000199826356670824)70:0.00264935283287956848)77:0.00177418802500154652,((Melipona_asilvai:0.00294524762418920229,((Melipona_quadrifasciata:0.00398299851390871047,(Melipona_sp._MP98:0.00311700563883455682,Melipona_favosa:0.00155409318890216159)91:0.00309855148054968355)19:0.00000199826356670824,(Melipona_variegatipes:0.00531679246372344320,Melipona_mandacaia:0.00295008531635332838)23:0.00000199826356670824)73:0.00214160576713578717)66:0.00546701254298823623,((Melipona_marginata:0.00230458173014891875,Melipona_bicolor:0.00213963350673796425)96:0.00420570044915207202,((Melipona_beecheii:0.00307772670448633020,(Melipona_grandis:0.00851575231645231023,(Melipona_compressipes:0.00517056103784256822,Melipona_quinquefasciata:0.00385200731532918611)70:0.00000199826356670824)38:0.00315435331577322738)52:0.00523258586146685498,(((((Melipona_sp._B_CR_2009:0.00162314440870279164,(Melipona_illota:0.00000199826356670824,(Melipona_crinita:0.00000199826356670824,Melipona_melanoventer:0.00201435666130115199)42:0.00000199826356670824)58:0.00058026958493499021)19:0.00015795604305425282,(Melipona_sp._MP90:0.00097247253311251295,(Melipona_captiosa:0.00392665213861478641,(Melipona_aff._rufiventris_CR_2009:0.00000199826356670824,Melipona_ogilviei:0.00085356649479423677)13:0.00313190639333986486)6:0.00000199826356670824)7:0.00000199826356670824)3:0.00000199826356670824,(Melipona_sp._JS_2010:0.00000199826356670824,((Melipona_fasciculata:0.00833607676720570651,Melipona_aff._brachychaeta_CR_2009:0.00162750295082359311)27:0.00000199826356670824,Melipona_rufiventris:0.00065284913402553833)3:0.00229144172601734994)3:0.00081894748279835120)22:0.00260209432338096925,(Melipona_fasciata:0.00326641131316529002,((Melipona_seminigra:0.00303003471688763305,(Melipona_melanopleura:0.00000199826356670824,(((((Melipona_costaricaensis:0.00000199826356670824,((Melipona_sp._MP85:0.00202399053877955594,(Melipona_aff._mimetica_CR_2009:0.00870008935119257268,Melipona_sp._MP127:0.00000199826356670824)79:0.00679328369513262573)58:0.00195803397652125977,Melipona_sp._MP91:0.00000199826356670824)26:0.00000199826356670824)40:0.00110066728033058519,Melipona_solani:0.00000199826356670824)17:0.00000963874138323429,Melipona_lateralis:0.00000199826356670824)22:0.00000199826356670824,(Melipona_sp._MP70:0.00000199826356670824,(Melipona_sp._MP93:0.00000199826356670824,Melipona_fuscopilosa:0.00098052999281104578)56:0.00097871885750189474)60:0.00097741119625831090)55:0.00023585990427734836,Melipona_aff._costaricaensis_MP33:0.00000199826356670824)18:0.00000199826356670824)22:0.00000199826356670824)7:0.00000199826356670824,(Melipona_eburnea:0.00000199826356670824,(Melipona_scutellaris:0.00154269116560758483,(Melipona_panamica:0.00753409774505610797,Melipona_sp._MP96:0.00201091517542067175)28:0.00000199826356670824)23:0.00058793081292823012)21:0.00015574584448083760)29:0.00147867632378036185)30:0.00147549606031478005)24:0.00143850721478454248,(Melipona_fuliginosa:0.00000199826356670824,Melipona_titania:0.00000199826356670824)93:0.00532092436998501690)51:0.00641443090048529445)4:0.00000199826356670824)17:0.00128045973337270898)28:0.00000199826356670824)65:0.01420289742956732000,((Tetragonisca_weyrauchi:0.00857700804544317234,((Nannotrigona_schultzei:0.00324743147849704998,(Nannotrigona_perilampoides:0.00000199826356670824,(Nannotrigona_testaceicornis:0.00000199826356670824,(Nannotrigona_melanocera:0.00841645848972542333,Nannotrigona_sp._MP104:0.00000199826356670824)54:0.00000199826356670824)60:0.00184145370189660947)67:0.00559765755251622529)99:0.01132305658744316677,((((Duckeola_ghilianii:0.01142996492816545154,((Frieseomelitta_trichocerata:0.00000199826356670824,Frieseomelitta_varia:0.00161579994572899773)99:0.00814194099877092736,Trichotrigona_extranea:0.01318801174947129701)16:0.00000199826356670824)47:0.00445142729688399567,(Tetragonisca_angustula:0.01238585475838776574,(Mourella_caerulea:0.00323703341639061410,Schwarziana_quadripunctata:0.01158792746501697071)100:0.01204340034797846647)45:0.00216148878372722985)7:0.00263526909132075693,((((Scaptotrigona_hellwegeri:0.00231648121692416527,((Scaptotrigona_sp._MP102:0.00000199826356670824,Scaptotrigona_polysticta:0.00020865809670030905)20:0.00054837276580702401,(Scaptotrigona_mexicana:0.00000199826356670824,(Scaptotrigona_depilis:0.00000199826356670824,((Scaptotrigona_sp._C_CR_2009:0.00000199826356670824,((Scaptotrigona_bipunctata:0.00000199826356670824,Scaptotrigona_tricolorata:0.00163699590990725114)67:0.00163280795789433287,(Scaptotrigona_sp._A_CR_2009:0.00000199826356670824,(Scaptotrigona_sp._MP103:0.00000199826356670824,Scaptotrigona_sp._B_CR_2009:0.00088517627732390667)32:0.00083351861130395320)34:0.00168408303529571802)10:0.00000199826356670824)5:0.00000199826356670824,Scaptotrigona_pectoralis:0.00000199826356670824)15:0.00000199826356670824)40:0.00162474687439587520)21:0.00000199826356670824)83:0.00229633191121450704)100:0.01377236212699737075,(((Oxytrigona_tataira:0.00657015847886571313,(Oxytrigona_mellicolor:0.00000199826356670824,Oxytrigona_mediorufa:0.00000199826356670824)100:0.00488200556326122154)30:0.00000199826356670824,Oxytrigona_mulfordi:0.00000199826356670824)12:0.00000199826356670824,Oxytrigona_obscura:0.00345575760423451946)100:0.01175427170674168097)47:0.00504717462894084881,((Paratrigona_lineata:0.01062679568178896347,((Paratrigona_pacifica:0.00655399233960717725,((((Parapartamona_tungurahuana:0.00325705796156568065,Parapartamona_fumata:0.00000199826356670824)99:0.01019724734310344626,((Partamona_testacea:0.00000199826356670824,Partamona_vicina:0.00326601273497461068)92:0.00238878070608941227,(((Partamona_auripennis:0.00326127797235605497,Partamona_epiphytophila:0.00162944625715989353)15:0.00000199826356670824,Partamona_orizabaensis:0.00000199826356670824)29:0.00000199826356670824,(Partamona_musarum:0.00655738816722366020,Meliwillea_bivea:0.00000199826356670824)36:0.00000199826356670824)52:0.00216375843432668139)80:0.00750202595682691094)84:0.00487835611573588564,(Nogueirapis_butteli:0.01874138649526328401,Nogueirapis_mirandula:0.00242427095007134415)86:0.00762412105734885416)96:0.01114831936117490103,(Paratrigona_lineatifrons:0.00176470475219881861,(Paratrigona_guigliae:0.00488046052072610859,Paratrigona_onorei:0.00161684473550648827)68:0.00164270602899175113)100:0.00820232293077884783)16:0.00121532516755454528)16:0.00245944882153366785,Aparatrigona_impunctata:0.00661293338629677287)10:0.00113950024093722427)24:0.00617377942892489550,((((Geotrigona_mombuca:0.00328388596146894814,(Geotrigona_fulvatra:0.00000199826356670824,Geotrigona_subgrisea:0.00161678350647333473)90:0.00159649474021856066)91:0.00327755350577310645,Geotrigona_fulvohirta:0.01406578805732201266)64:0.00684539030874693841,(((((Trigona_dallatorreana:0.00489862443275858751,Trigona_nigerrima:0.00162732168217105547)65:0.00326209811984794857,((Trigona_spinipes:0.00653848013186224437,((Trigona_cf._fuscipennis_CR_2007b:0.00670465536449199248,Trigona_cf._fuscipennis_CR_2007a:0.00666021639505052707)94:0.00151086974971656397,(Trigona_albipennis:0.00164135601405126976,Trigona_fuscipennis:0.00443208557381632225)70:0.00143572460242294918)95:0.00441900875194987247)55:0.00292694060829106319,(((Trigona_hypogea:0.00303622334470761597,Trigona_crassipes:0.00661975662014553917)68:0.00306059232030576455,(((Trigona_truculenta:0.00000199826356670824,(Trigona_amalthea:0.00000199826356670824,Trigona_sp._MP109:0.00000199826356670824)53:0.00265581329722151382)12:0.00000199826356670824,Trigona_silvestriana:0.00000199826356670824)34:0.00000199826356670824,(Trigona_recursa:0.00162798937440573931,Trigona_cf._recursa_CR_2007:0.00000199826356670824)98:0.00655892180908358366)23:0.00265619785066690617)27:0.00000199826356670824,(Trigona_corvina:0.00988774522666486383,(Trigona_hyalinata:0.00000199826356670824,Trigona_amazonensis:0.00000199826356670824)71:0.00171411499957190515)73:0.00511897313891432598)22:0.00124352314395677647)29:0.00000199826356670824)75:0.00240746150853599506,((Trigona_cilipes:0.00821574656945238575,Trigona_lacteipennis:0.00323913622620363882)87:0.00299155039927623484,((Trigona_guianae:0.00324972914971170552,(Trigona_williana:0.00325729670923806868,Trigona_fulviventris:0.00325407760487342193)23:0.00000199826356670824)63:0.00000199826356670824,(Trigona_pallens:0.00394152532365017825,Trigona_chanchamayoensis:0.00710139125388264437)97:0.00590416871995072014)66:0.00192190806467687362)61:0.00482456367755162898)95:0.01285121823625224972,((Ptilotrigona_lurida:0.17773749060616303441,Ptilotrigona_pereneae:0.00000199826356670824)80:0.01490578104369346367,((Tetragona_perangulata:0.00000199826356670824,(Tetragona_clavipes:0.00000199826356670824,Tetragona_dissecta:0.00000199826356670824)69:0.00162693242951034243)65:0.00483010658798789950,((Tetragona_dorsalis:0.00000199826356670824,Tetragona_ziegleri:0.00000199826356670824)100:0.01282638859928704293,(Tetragona_sp._CR_2009:0.00494077950175637621,Tetragona_goettei:0.00490233652216242807)96:0.00494638278737999718)20:0.00000199826356670824)61:0.00477704214998717330)52:0.00474042258883392367)11:0.00161240031514604592,(Cephalotrigona_sp._MP89:0.00193381655501751967,((Cephalotrigona_aff._capitata_CR_2009:0.00000199826356670824,(Cephalotrigona_sp._MP106:0.00398359420404491120,Cephalotrigona_sp._CR_2006:0.00324677960083887733)61:0.00000199826356670824)45:0.00000199826356670824,Cephalotrigona_capitata:0.00414553277125817576)67:0.00010028513913785893)99:0.01156337423658657451)3:0.00160470560643801753)8:0.00072754980786015407,Geotrigona_kraussi:0.02829208066890660789)4:0.00223116650596299386)0:0.00073772562018224025)5:0.00377335416951487222,((Scaura_tenuis:0.01264735282584299528,Scaura_longula:0.00169072446898228725)98:0.00883302239373871811,((Schwarzula_timida:0.00000199826356670824,Schwarzula_coccidophila:0.00603648252372325674)88:0.00225326048475706564,Scaura_latitarsis:0.02270882525981207656)50:0.00350650597133340307)61:0.00535969750742548018)9:0.00130673355084683952)4:0.00123198795325252849,(((Plebeia_franki:0.01559775947826490955,Plebeia_sp._B_CR_2009:0.00693804112181836772)61:0.00810096181048841103,Plebeia_minima:0.00000199826356670824)46:0.01675827326347139462,((Plebeia_sp._C_CR_2009:0.01189087230525992869,Friesella_schrottkyi:0.01693527539375400820)33:0.00227739074561148338,(Plebeia_moureana:0.02011698214833798973,(((Plebeia_droryana:0.02520471662094733376,Frieseomelitta_silvestrii:0.00432064322098475902)19:0.00234359902807109886,Plebeia_sp._A_CR_2009:0.00536452944604703594)6:0.00531041085612344536,(Plebeia_frontalis:0.00665375585093740812,(Lestrimelitta_sp._MP115:0.00000199826356670824,(Lestrimelitta_aff._limao_CR_2009:0.00181967821601961965,(Lestrimelitta_maracaia:0.00000199826356670824,(Lestrimelitta_sp._JS_2010:0.00000199826356670824,Lestrimelitta_limao:0.00000199826356670824)54:0.00000199826356670824)39:0.00000199826356670824)65:0.00104132592673078549)100:0.01663238162050345581)28:0.00144583648306023747)9:0.00114150136353050958)9:0.00112166463843630911)9:0.00231241745077310525)24:0.00194968097871435985)8:0.00141504895814499208)8:0.00178767102256652743)38:0.00766086920989063856,Trigonisca_bidentata:0.02707094763793271505)23:0.00406869979773313069)83:0.00948758042654159958)68:0.00295897296940752239,(((Hypotrigona_gribodoi:0.00000199826356670824,Hypotrigona_ruspolii:0.00174512178650817096)100:0.02368181571831756357,((Plebeina_hildebrandti:0.01791807299633705469,((Meliplebeia_ogouensis:0.01848874600965517631,(Meliponula_ferruginea:0.00501337141981775085,Axestotrigona_ferruginea:0.00158085064241784848)100:0.01832013703917476435)40:0.00472936182038134235,((Plebeiella_lendliana:0.01130502702851629224,Apotrigona_infuscata:0.02739127526757038911)23:0.00185186588744836031,(Dactylurina_staudingeri:0.03040309397536890973,Meliponula_bocandei:0.01843983204452228145)80:0.00565477533066550096)14:0.00107597868422769274)17:0.00114541529094732580)99:0.01065700557605398641,(Austroplebeia_symei:0.01027601032775891758,((Liotrigona_mahafalya:0.00329450236373937579,Liotrigona_madecassa:0.00000199826356670824)100:0.03187916188444518684,Lisotrigona_furva:0.01549612160653347954)13:0.00175633966731696838)55:0.00982354701283713778)34:0.00343288706991976781)70:0.00309718727798128333,(((((Tetrigona_binghami:0.00351789834118717507,Tetrigona_melanoleuca:0.00865006892966816050)46:0.00175442416520190433,(Homotrigona_fimbriata:0.00827967214137471062,(Odontotrigona_haematoptera:0.00708316626222399003,Tetrigona_apicalis:0.00162914619702359551)15:0.00000199826356670824)29:0.00000199826356670824)100:0.00688416482893264813,Lophotrigona_canifrons:0.01947470502433772122)90:0.00318047627565013358,(((Sundatrigona_moorei:0.00346941884635451050,(Platytrigona_hobbyi:0.01282383193213142841,(Heterotrigona_itama:0.00000199826356670824,(Heterotrigona_bakeri:0.00331073576579177763,Heterotrigona_erythrogaster:0.00164705683113873318)85:0.00163216658370507407)53:0.00148961056852949382)88:0.00465521812254652504)35:0.00151839184571631839,(Lepidotrigona_terminata:0.00327600462645053934,Lepidotrigona_ventralis:0.00511003951180288678)99:0.00505526665718240235)43:0.00249174028164304276,(Geniotrigona_thoracica:0.00582190681649118538,Geniotrigona_incisa:0.01037665614461976207)36:0.00205047431294919438)77:0.00335175122027870243)58:0.00083710435501347898,(((Tetragonula_cf._pagdeni_CR_2006:0.00358870150305013033,((Tetragonula_sirindhornae:0.00000199826356670824,Tetragonula_zucchi:0.00000199826356670824)64:0.00000199826356670824,Tetragonula_laeviceps:0.00000199826356670824)68:0.00163397047302951508)63:0.00163700746998037623,((Tetragonula_mellipes:0.00162901043432222767,(Tetragonula_hockingsi:0.00000199826356670824,Tetragonula_carbonaria:0.00000199826356670824)93:0.00390823919035997169)27:0.00000199826356670824,(((Tetragonula_melanocephala:0.00656252226751897517,(Tetragonula_melina:0.00000199826356670824,(Tetragonula_sarawakensis:0.00000199826356670824,Tetragonula_geissleri:0.00000199826356670824)81:0.00000199826356670824)98:0.00000199826356670824)89:0.00491619329238562625,Tetragonula_hirashimai:0.00873036463995606818)50:0.00166437749389448182,((Tetragonilla_rufibasalis:0.00000199826356670824,Tetragonilla_atripes:0.00000199826356670824)73:0.00162908101354773639,(Tetragonilla_fuscibasis:0.00169394978206140428,Tetragonilla_collina:0.00000199826356670824)67:0.00000199826356670824)100:0.01498764666202653632)39:0.00162338150650194620)11:0.00000199826356670824)65:0.00375388120321979877,(Tetragonula_sp._C_CR_2006:0.00496051278913292159,((Tetragonula_pagdeni:0.00487617870842436529,Tetragonula_minor:0.00364168859528529081)31:0.00165734972386550033,((Tetragonula_fuscobalteata:0.01407850507644573153,Tetragonula_clypearis:0.00822494318795402579)74:0.00712632162640272539,(Tetragonula_sapiens:0.00658329251125961291,(Tetragonula_sp._A_CR_2006:0.00707761200144070395,(Tetragonula_cf._iridipennis_CR_2006:0.00000199826356670824,Tetragonula_cf._laeviceps_CR_2006:0.00334216204075462502)44:0.00000199826356670824)52:0.00161783136237503202)82:0.00432287484927858841)26:0.00256653498526291822)21:0.00000199826356670824)72:0.00593590924204327394)100:0.02059358654843224806)96:0.01305190693580072017)84:0.00507465125455907901)100:0.09020454044077645672,((Bombus_confusus:0.02743947933034942416,(Bombus_auricomus:0.00000199826356670824,Bombus_nevadensis:0.00155442633812294482)99:0.01966620582585015473)93:0.01189210652374080197,(((Bombus_waltoni:0.00159213389669552699,Bombus_convexus:0.00322441769152637895)100:0.00830320643630781327,(Bombus_avinoviellus:0.00000199826356670824,(Bombus_defector:0.00472572869832882034,((Bombus_mendax:0.00000199826356670824,Bombus_shaposhnikovi:0.00000199826356670824)53:0.00000199826356670824,Bombus_handlirschianus:0.00000199826356670824)78:0.00220959575928493307)57:0.00110503472050432435)70:0.00209240105494041140)100:0.02017732996443172971,(((((Bombus_haemorrhoidalis:0.00760139228184491048,Bombus_funerarius:0.02436898401489942523)100:0.03270393045135934484,((Bombus_diversus:0.00100796484614085950,(Bombus_ussurensis:0.00153967588478909866,(Bombus_longipes:0.00314530631514068531,Bombus_trifasciatus:0.00935677894850804603)34:0.00000199826356670824)80:0.00153478923263297663)99:0.01018153224327927008,((Bombus_bicoloratus:0.00000199826356670824,Bombus_kulingensis:0.00000199826356670824)100:0.00620936624120660592,((((Bombus_hortorum:0.00153335922072687925,Bombus_portchinsky:0.00000199826356670824)84:0.00308676532869146163,((Bombus_koreanus:0.00153803231444747408,(Bombus_tichenkoi:0.00153888323268898722,(Bombus_sushkini:0.00000199826356670824,Bombus_consobrinus:0.00000199826356670824)56:0.00000199826356670824)53:0.00000199826356670824)83:0.00311452002444149610,(Bombus_religiosus:0.00199241217866445199,Bombus_securus:0.00000199826356670824)100:0.00155183071431912352)89:0.00313910127829429347)82:0.00154208677000652926,(Bombus_argillaceus:0.00000199826356670824,Bombus_ruderatus:0.00153731923052121398)76:0.00154426375241086444)62:0.00154732319747322741,(Bombus_supremus:0.00314798873681120406,Bombus_gerstaeckeri:0.00156696247081254160)83:0.00000199826356670824)95:0.00951667272372939098)85:0.00504757181281376838)92:0.00779988327515682839)41:0.00237241578164276061,(((((Bombus_chinensis:0.00000199826356670824,(((Bombus_bohemicus:0.00000199826356670824,Bombus_ashtoni:0.00000199826356670824)99:0.00153888862884082682,(Bombus_suckleyi:0.00000199826356670824,Bombus_vestalis:0.00156629906459735649)78:0.00000199826356670824)86:0.00308362657206717435,Bombus_rupestris:0.00775009578912106301)24:0.00000199826356670824)29:0.00153867143677167842,(((Bombus_barbutellus:0.00312980633806470877,Bombus_maxillosus:0.00000199826356670824)96:0.00469514163643879306,(Bombus_variabilis:0.00328424021129152194,(Bombus_insularis:0.00153206656468256905,Bombus_citrinus:0.00000199826356670824)89:0.00000199826356670824)99:0.00934446207074616543)17:0.00000199826356670824,(((Bombus_flavidus:0.00000199826356670824,Bombus_fernaldae:0.00000199826356670824)90:0.00308659236315112157,((Bombus_skorikovi:0.00314919048495068687,(Bombus_quadricolor:0.00000199826356670824,Bombus_sylvestris:0.00000199826356670824)73:0.00000199826356670824)90:0.00313098615871242785,Bombus_norvegicus:0.00156542562265629811)85:0.00000199826356670824)93:0.00618972362408429233,Bombus_campestris:0.00315152822841424955)35:0.00153443755797026465)46:0.00154844321882377772)5:0.00000199826356670824,(Bombus_cornutus:0.00444774108581339877,Bombus_tibetanus:0.00602257125129274703)80:0.00191199249630628443)95:0.01320833866911574200,(((Bombus_trinominatus:0.01956238518613343316,(Bombus_weisi:0.01191827024868161861,Bombus_digressus:0.01619672295918350019)77:0.00567274340715413078)42:0.00624414617651263514,((Bombus_fervidus:0.00153209667835136807,Bombus_californicus:0.00000199826356670824)100:0.00939165708935025753,((Bombus_opifex:0.00155877178243671592,(Bombus_pennsylvanicus:0.00000199826356670824,Bombus_sonorus:0.00000199826356670824)83:0.00299534259101202210)48:0.00000199826356670824,(((Bombus_transversalis:0.00118390280447823004,(Bombus_atratus:0.00000199826356670824,Bombus_pullatus:0.00164121482477502757)65:0.00000199826356670824)66:0.00118337858860306441,(((Bombus_mexicanus:0.00163337376807590152,Bombus_medius:0.00163902386134847050)35:0.00000199826356670824,Bombus_brasiliensis:0.00000199826356670824)14:0.00000199826356670824,Bombus_steindachneri:0.00000199826356670824)30:0.00000199826356670824)32:0.00118398633836276179,(Bombus_bellicosus:0.00000199826356670824,Bombus_diligens:0.00163327837412441217)57:0.00000199826356670824)66:0.00237075810591648277)89:0.00616652041749937707)75:0.00506287774885481445)12:0.00116836805594647372,(((Bombus_dahlbomii:0.01325297043521373418,(Bombus_excellens:0.00914164059350491658,Bombus_morio:0.01245407516592501873)60:0.00350560445266291177)92:0.01784871412635130952,((Bombus_pomorum:0.00768001894619649468,(Bombus_armeniacus:0.00310725273877709160,Bombus_mesomelas:0.00303299886576725939)91:0.00318884400200369770)100:0.01750348214063930305,((Bombus_persicus:0.01444663124791019035,Bombus_mucidus:0.00310702341573098001)90:0.00314056928416651081,Bombus_laesus:0.00311198890500596166)95:0.00983137466758138637)17:0.00217740590865875055)10:0.00355553678063169924,(Bombus_exil:0.00791860346728356056,((Bombus_tricornis:0.00610824553529810358,Bombus_atripes:0.00813241241381567649)99:0.01298144141641619301,Bombus_imitator:0.01931395357254139453)8:0.00000199826356670824)14:0.00155107436239260220)6:0.00000199826356670824)11:0.00538045552988437696)13:0.00552115691698860413,(Bombus_personatus:0.01014178430573989785,(Bombus_difficillimus:0.00317023516080942131,(Bombus_fragrans:0.00949957723600484971,((Bombus_subterraneus:0.00310256097584811529,((Bombus_appositus:0.00000199826356670824,Bombus_borealis:0.00000199826356670824)82:0.00154253438763056407,Bombus_distinguendus:0.00470497878053577692)98:0.00307898516892566665)75:0.00311396164120617686,Bombus_melanurus:0.00465434352932638136)28:0.00000199826356670824)54:0.00153936668399121059)51:0.00099795513471561499)97:0.02309580135161292194)6:0.00252361177486243749)9:0.00151976082854568019,((((Bombus_balteatus:0.00000199826356670824,(Bombus_polaris:0.00470606932301785141,((Bombus_alpinus:0.00802567498319390130,Bombus_neoboreus:0.00641856001268932812)63:0.00000199826356670824,Bombus_hyperboreus:0.00159423901174079292)57:0.00000199826356670824)53:0.00156313170735008513)87:0.00633078364182535457,(Bombus_sporadicus:0.00797819861981582251,(Bombus_terrestris:0.00755153634954221480,((((Bombus_franklini:0.00000199826356670824,(Bombus_moderatus:0.00000199826356670824,(Bombus_cryptarum:0.00000199826356670824,Bombus_affinis:0.00000199826356670824)17:0.00000199826356670824)9:0.00000199826356670824)74:0.00000199826356670824,Bombus_lucorum:0.00000199826356670824)52:0.00000199826356670824,((Bombus_terricola:0.00000199826356670824,(Bombus_patagiatus:0.00156445728692848314,Bombus_occidentalis:0.00159858295956264926)12:0.00000199826356670824)47:0.00000199826356670824,Bombus_hypocrita:0.00628479171937657184)45:0.00156479375549995240)52:0.00157289265433967077,Bombus_ignitus:0.00792335656603186840)21:0.00158514919447361744)18:0.00146924765778148024)100:0.01073937552792731884)91:0.00304759156445793969,(((Bombus_caliginosus:0.00468741726995170090,Bombus_flavifrons:0.00155748785673699751)41:0.00153739476125363075,(Bombus_centralis:0.00000199826356670824,Bombus_vandykei:0.00154326911390571570)84:0.00000199826356670824)100:0.01738427269548124127,(((Bombus_flavescens:0.00940226492224970414,Bombus_ardens:0.00116737125740232965)51:0.00107435886393366471,(Bombus_biroi:0.00638199034944243911,(Bombus_modestus:0.00465648106775774610,(Bombus_pyrenaeus:0.00157873188351112352,(Bombus_brodmannicus:0.00157628424296598485,(Bombus_pratorum:0.00000199826356670824,((Bombus_sandersoni:0.00157717741787075680,Bombus_sitkensis:0.00315253512433755776)60:0.00000199826356670824,((Bombus_beaticola:0.00318462585729175447,(Bombus_cingulatus:0.00000199826356670824,((Bombus_frigidus:0.00157313290964301183,Bombus_alboanalis:0.00000199826356670824)47:0.00000199826356670824,Bombus_jonellus:0.00000199826356670824)84:0.00000199826356670824)89:0.00153336329609880025)75:0.00155784411603665366,Bombus_mixtus:0.00309847510919494373)24:0.00000199826356670824)66:0.00154692086711966819)10:0.00000199826356670824)52:0.00154920167482307594)24:0.00000199826356670824)57:0.00155296978724164792)36:0.00000199826356670824)56:0.00107939000466415269,(((Bombus_perplexus:0.00000199826356670824,Bombus_hypnorum:0.00620164388934073361)86:0.00466429581605977504,(((Bombus_lepidus:0.00158094493518976496,Bombus_lemniscatus:0.00157267247626071164)100:0.01171235020431608993,Bombus_infirmus:0.02138940297843687152)79:0.00116983294690075246,(Bombus_picipes:0.00483696666652303538,((Bombus_avanus:0.00000199826356670824,Bombus_infrequens:0.00000199826356670824)100:0.00156455395297491274,Bombus_parthenius:0.00469789085054195515)83:0.00317192780584940690)59:0.00152612874664280235)31:0.00155687830209458506)5:0.00000199826356670824,((Bombus_monticola:0.00158552221274458780,(Bombus_bimaculatus:0.00317691076912057953,(Bombus_lapponicus:0.00000199826356670824,Bombus_sylvicola:0.00639102788148586745)61:0.00158267721192809053)28:0.00000199826356670824)92:0.00480665998128119304,(((Bombus_ephippiatus:0.00157987519403942700,Bombus_wilmattae:0.00000199826356670824)100:0.00637514320145040909,(Bombus_ternarius:0.00000199826356670824,(Bombus_bifarius:0.00311675687832761684,(Bombus_huntii:0.00154130717570228714,Bombus_vosnesenskii:0.00312619232353784178)91:0.00314035360418680239)29:0.00000199826356670824)43:0.00000199826356670824)92:0.00625103477218789168,Bombus_melanopygus:0.00000199826356670824)41:0.00154435035912006496)79:0.00469392461839572474)16:0.00000199826356670824)47:0.00110640085864541237)58:0.00323236506265304601)71:0.00403332290945743188,(((Bombus_eximius:0.01616047626980884888,((((Bombus_rufofasciatus:0.00316855717310814350,Bombus_miniatus:0.00477090696534934657)74:0.00158363697871321532,(Bombus_formosellus:0.00309430088324780597,Bombus_friseanus:0.00315163504485952784)74:0.00155582738247119975)79:0.00314142983277104987,(Bombus_ladakhensis:0.00317535388469298956,((Bombus_keriensis:0.00318648346910683491,Bombus_alagesianus:0.00478392852078455243)87:0.00155595696135574311,(Bombus_simillimus:0.01927608200666108829,((Bombus_erzurumensis:0.00000199826356670824,Bombus_sichelii:0.00000199826356670824)96:0.00472454700005962933,(Bombus_incertus:0.00000199826356670824,Bombus_lapidarius:0.00774236736904524402)65:0.00154000558432135985)25:0.00000199826356670824)34:0.00154167813159178141)39:0.00156708754859017762)64:0.00311781098223388618)96:0.00793145987617223554,Bombus_festivus:0.00472290684352475766)70:0.00155271390388309841)62:0.00315554823531062493,((Bombus_oberti:0.01286088470161682838,(Bombus_sibiricus:0.00153151073653238351,(Bombus_asiaticus:0.00000199826356670824,((Bombus_niveatus:0.00000199826356670824,Bombus_sulfureus:0.00000199826356670824)38:0.00000199826356670824,Bombus_vorticosus:0.00000199826356670824)75:0.00157439299639948915)100:0.00801664579702572079)97:0.00485877951042146695)90:0.00644038037559943859,(((Bombus_brachycephalus:0.00637447767039637028,((Bombus_rubicundus:0.00317374296062155389,((Bombus_coccineus:0.00000199826356670824,Bombus_baeri:0.00157008819539890135)96:0.00313234637498025935,Bombus_handlirschi:0.01456553285507490580)79:0.00159855955813765962)84:0.00478613479849283093,(((Bombus_crotchii:0.00783234658725058888,Bombus_griseocollis:0.00468660941714239658)6:0.00000199826356670824,Bombus_fraternus:0.00000199826356670824)6:0.00000199826356670824,(Bombus_macgregori:0.00953192636692763197,(Bombus_funebris:0.00952713544958309379,((((Bombus_tucumanus:0.00156854399576996772,(Bombus_robustus:0.00000199826356670824,Bombus_vogti:0.00000199826356670824)73:0.00000199826356670824)78:0.00156317627162480891,(Bombus_hortulanus:0.00157662357758495261,Bombus_ecuadorius:0.00000199826356670824)71:0.00158634449820128833)84:0.00161493615738190414,(Bombus_melaleucus:0.00000199826356670824,Bombus_volucelloides:0.00000199826356670824)59:0.00152011851005656360)94:0.00630758600184063226,Bombus_morrisoni:0.00788745078289100447)56:0.00148620390880347926)11:0.00000199826356670824)47:0.00154730731646182586)42:0.00154763660529687037)16:0.00000199826356670824)68:0.00475017558015036843,Bombus_vagans:0.01160190327320401345)36:0.00203270878036176678,((Bombus_semenoviellus:0.00320432133771491158,Bombus_apollineus:0.00155054386864156377)95:0.00642199013178100433,Bombus_rufocinctus:0.02070036668072024189)17:0.00000199826356670824)39:0.00207664100775745934)28:0.00108443578137821205)13:0.00000199826356670824,((Bombus_wurflenii:0.00306379000437913534,(Bombus_kashmirensis:0.00000199826356670824,Bombus_nobilis:0.00788514216636340345)55:0.00156837169084611061)76:0.00306810828106870992,(Bombus_grahami:0.00313075279458681095,Bombus_breviceps:0.00157252422222895600)88:0.00160313270833295756)99:0.01904449765251403984)55:0.00420692037624071855)68:0.00242147066736523231)5:0.00000199826356670824,Bombus_soroeensis:0.03047942422855163397)11:0.01226889341459159836)6:0.00281344063862964825)19:0.05856069277777228854)19:0.02718499214557483154)89:0.02266882690621507129)92:0.02094060630094506797,(((Centris_sp._MP124:0.09006951446610414469,(Centris_analis:0.03783623388901198592,Centris_longimana:0.02262841928248295748)94:0.00758419637372349364)100:0.02075875435808410135,(Centris_dimidiata:0.03222534599735171756,((Centris_hoffmanseggiae:0.01357327786210914267,Centris_cockerelli:0.01576077991516468615)58:0.00278013111867275904,((Centris_atripes:0.00877607612920106028,Centris_rhodopus:0.00749801884264205375)100:0.01032674928567555231,Centris_decolorata:0.03376043770072317124)74:0.00715771434295807765)100:0.02393183823880424763)62:0.00769167182403596075)100:0.04887229665029288461,(Epicharis_analis:0.02836178770257598292,(Epicharis_sp._MP125:0.01796805945258669879,Epicharis_sp._JS_2010:0.01700091401153833517)100:0.07388230875233406381)100:0.09632944510557506224)50:0.01127314723837799688)91:0.02052763413624389410,(((((Ctenoplectra_antinorii:0.02998118685692697377,(Ctenoplectra_armata:0.04255418593547243694,(Ctenoplectra_polita:0.03305496717349304392,Ctenoplectra_albolimbata:0.02530363227767029599)86:0.00468845413754574551)45:0.00266133455990779462)93:0.01103668925393462043,(Ctenoplectra_australica:0.00275828744557811943,Ctenoplectra_kelloggi:0.00159251478675519675)100:0.04431224688401583928)57:0.00468603750824684185,(Ctenoplectrina_alluaudi:0.00127674381627767381,(Ctenoplectrina_sp._JS_2010:0.00000199826356670824,Ctenoplectrina_n._sp._HS_2007:0.00000199826356670824)100:0.00515219323409552531)100:0.03130923441359694664)56:0.00632051556920321285,((Ctenoplectra_florisomnis:0.03066302228990961873,Ctenoplectra_davidi:0.03036841435535394054)100:0.02174444362137480796,(Ctenoplectra_bequaerti:0.01199095545532020274,Ctenoplectra_terminalis:0.00981609720841303962)100:0.02447179148884129352)48:0.00057804227987511773)100:0.07500817007902639555,(Tetrapedia_maura:0.01427755924952859960,(Tetrapedia_sp._JS_2010:0.02123241815466891252,Tetrapedia_cf._diversipes_JS_2010:0.01270784447227417228)65:0.00447611490341354862)100:0.14740738737692282712)29:0.00926027796422591171)32:0.01329686333915472939,((((Exomalopsis_sp._JS_2010:0.12345581002361551148,(Anthophorula_completa:0.03961128027981418442,(Anthophorula_sp._1_JS_2010:0.00258395514270946033,Anthophorula_sp._2_JS_2010:0.00653848504453242736)100:0.07274810712170860783)100:0.02883891997077564495)100:0.05635978219784235077,(Ancyloscelis_sp._2_JS_2010:0.08061455491778758697,Ancyloscelis_sp._1_JS_2010:0.03300102415139197914)100:0.08342342599108210077)70:0.00740034510779620253,(((Ancyla_holtzi:0.00398252427754835527,Ancyla_asiatica:0.00827150417056006330)100:0.04882741243602881087,(Melissoptila_sp._JS_2010:0.06789913682581009968,((Florilegus_sp._JS_2010:0.02517808382089969932,Svastrina_subapicalis:0.03650065017585636673)100:0.02713391288850626817,(Thygater_sp._JS_2010:0.05083776883616079878,(((Tetraloniella_glauca:0.01495433736240923614,Tetralonia_cinctula:0.01352747150386055322)87:0.00256998836282388470,((Eucera_frater:0.00191110417552904513,Anthophora_plumipes:0.00479256005744004964)100:0.00971386551355835244,(Peponapis_pruinosa:0.00986710568129275933,Xenoglossa_angustior:0.01139051889754010005)99:0.00538135404153042892)96:0.00277469713516980332)100:0.00807177710101955950,((Martinapis_luteicornis:0.02742966060567306880,Svastrides_melanura:0.01737093080156062314)81:0.00380234364294064833,(Svastra_obliqua:0.02126709383672317072,(Melissodes_desponsa:0.00653063344351456024,Melissodes_sp._Mesp229:0.00247437860221242289)100:0.02703421818729512260)97:0.00983227556299888852)56:0.00372988829810185071)71:0.00552974061531988012)61:0.00675807683018040187)55:0.00963383077221284523)100:0.06793613019357391813)100:0.03585800811809394112,(((Paratetrapedia_sp._JS_2010:0.07972721475703868632,(Arhysoceble_sp._JS_2010:0.00032266401008743351,Tapinotaspidini_sp._JS_2010:0.00036841480275434581)100:0.04829763597849109219)100:0.02632784508031864659,(Caenonomada_sp._JS_2010:0.11099379568766030990,Tapinotaspoides_sp._JS_2010:0.08170883823359458009)85:0.01417469981152779009)100:0.03558342980775643094,((Meliphilopsis_sp._JS_2010:0.08303704323337622595,(Diadasia_afflicta:0.02112706485699904560,(Diadasia_nigrifrons:0.01106979904413066783,((Diadasia_bituberculata:0.01082158473864074447,(Diadasia_martialis:0.00919765080397528210,Diadasia_diminuta:0.01330624158935594242)100:0.01255444089754430108)79:0.00511073725990668012,Diadasia_rinconis:0.02581200691918412657)66:0.00216164390940841574)54:0.00000199826356670824)100:0.05107115673545828405)38:0.00771918967566527676,((Melitoma_sp._JS_2010:0.06613557212532514273,(Diadasina_distincta:0.01844236546828745271,Ptilothrix_sp._JS_2010:0.06468427189705232283)100:0.01419879900956210958)92:0.01116682986029361203,Alepidosceles_sp._JS_2010:0.06233766796278392835)54:0.00630998298151998378)100:0.04957200751606238853)100:0.02205084183324677871)99:0.01601185624433087984)100:0.03627009744939343333,(((((Hopliphora_velutina:0.01920594720773795630,((Ericrocis_lata:0.03728093969821488773,((Ctenioschelus_goryi:0.03006109264980405885,Mesocheira_bicolor:0.09885120664683103020)99:0.03185427247777027071,(Mesonychium_asteria:0.02713299497293424414,Epiclopus_gayi:0.01947401496243517799)100:0.06316865526184683999)68:0.01467180599679091327)68:0.00930138819886485411,Mesoplia_rufipes:0.05953250975745146001)66:0.01148526496250956014)100:0.12601639463112274120,(Nanorhathymus_sp._JS_2010:0.06384788543856556586,(Rhathymus_sp._JS_2010:0.00829699637581092324,Rhathymus_unicolor:0.00690692904413823302)100:0.03868100954682903575)100:0.07909903554872911580)100:0.03065894661959333439,((Osiris_sp._JS_2010:0.16831451092926213997,((Melectoides_bellus:0.02760121723350770009,(Isepeolus_cortesi:0.01989999303242730166,((Isepeolus_wagenknechti:0.00520848838332646936,Isepeolus_luctuosus:0.00529361912800146734)99:0.00569632684873375844,Isepeolus_atripilis:0.00931972025274023681)100:0.01897531700669166307)100:0.06045459012089468565)100:0.06130790245444635300,((Epeoloides_coecutiens:0.02063813742726657713,Epeoloides_pilosula:0.01786433674838239574)100:0.08128122881587766801,((Leiopodus_singularis:0.00173168476574365646,(Leiopodus_abnormis:0.00000199826356670824,Leiopodus_sp._JS_2010:0.00075442393767998102)95:0.00059657618543735539)100:0.07249386232349318282,Leiopodus_trochantericus:0.03862397180537979063)100:0.13029794794822832649)78:0.01917056078228577751)85:0.01730615715442514885)72:0.02028599503323917988,((Coelioxoides_waltheriae:0.00728049649875594802,Coelioxoides_sp._JS_2010:0.00624610754802025145)100:0.23957915124685777442,Parepeolus_aterrimus:0.11519274730687403818)38:0.02350943170245037642)2:0.00580142237856225498)97:0.02366163778308507520,(((Caenoprosopis_crabronina:0.05628777052715219775,Caenoprosopina_holmbergi:0.07113653002350611709)100:0.08249702161827317248,(Tetralonioidella_sp._JS_2010:0.05904937222942977654,(Zacosmia_maculata:0.06188508938541915916,((Thyreus_takaonis:0.00864393857755342034,Thyreus_delumbatus:0.01277699871390258583)100:0.09549512712414871818,(Melecta_albifrons:0.01975790017259866291,Xeromelecta_californica:0.03114995972036277080)100:0.02231654327828734574)79:0.00986338075673384024)100:0.02108462460547517320)100:0.09496463491706692850)53:0.01690077487661837199,((((Hexepeolus_rhodogyne:0.08629754280341050965,(Neolarra_orbiculata:0.08594909452379259629,((Biastes_truncatus:0.03378220549509333703,Neopasites_cressoni:0.03127479787744609496)100:0.04873708102167264439,Townsendiella_sp._JS_2010:0.06103846385851350448)67:0.00999928045501547597)99:0.01029524211035044191)41:0.00769863751263065964,(((((Holcopasites_calliopsidis:0.01789793511721701064,(Holcopasites_ruthae:0.00000199826356670824,Holcopasites_arizonicus:0.00212636328830021403)100:0.01114008881348354726)93:0.00463303333234927825,(Holcopasites_minimus:0.00247042903910825147,Holcopasites_stevensi:0.00050044098489952673)100:0.00925500259521006355)99:0.01670150224581105902,Holcopasites_insoletus:0.01608802155586851884)100:0.09576943349490814328,Ammobatoides_luctuosus:0.07133006709862446670)100:0.01874743571876835366,((Odyneropsis_sp._JS_2010:0.09389462423933842006,(((Epeolus_scutellaris:0.03260495418589982181,Epeolus_variegatus:0.05047824103791892503)60:0.00586478259695155917,Epeolus_sp._JS_2010:0.04436815083087537054)100:0.01299977688284833545,((Triepeolus_rozeni:0.00000199826356670824,Triepeolus_robustus:0.00000199826356670824)100:0.03973311434263309544,(Thalestria_spinosa:0.07571129997109669885,(Rhinepeolus_rufiventris:0.06314299133075265691,Doeringiella_sp._JS_2010:0.03949314887350342113)88:0.01007438112901103307)37:0.00504704867025332175)47:0.00582413575577300346)99:0.02677624053699954876)100:0.05262061275049120107,(((Brachynomada_sp._JS_2010:0.04935059846129668387,Paranomada_velutina:0.03731020046965061870)100:0.03695937502926593954,Triopasites_penniger:0.04587007107038491155)100:0.01733867683329447240,Brachynomada_margaretae:0.07380371473984809194)100:0.10675266558714849308)99:0.02488859062717068901)44:0.00888881101897826681)13:0.00628491095082772070,((Nomada_fucata:0.01292283419835081083,Nomada_maculata:0.03517311087780868040)100:0.02511731931243211743,Nomada_signata:0.03283638621689555920)100:0.09197466522599814787)97:0.01850317595498175011,((Oreopasites_barbarae:0.03356849839416856801,(Ammobates_punctatus:0.04270652600584005226,Ammobates_sp._JS_2010:0.04323981848323524974)48:0.00664833032107361565)100:0.05206727213978537550,(Pasites_maculatus:0.09273465527697555277,Sphecodopsis_capensis:0.05268318105880741981)100:0.04154254154256794423)100:0.10142322691346403185)90:0.01367544572689913078)49:0.01014320506358890386)100:0.04229617677331194009,(((Habropoda_laboriosa:0.07470953690915253798,((Amegilla_asserta:0.08042764764670697064,(Anthophora_pacifica:0.01539112091363462401,(Anthophora_montana:0.01189772387149869680,Anthophora_urbana:0.00405180252347119886)80:0.00273120376400192875)100:0.03623029822077861173)100:0.04800869955617314416,Deltoptila_aurulentocaudata:0.07666219881198044206)6:0.00047067406905915670)43:0.01306259293005322675,Pachymelus_peringueyi:0.09768049688491826921)100:0.09220290406121368909,((((Fidelia_friesei:0.01730016031552196812,Fidelia_pallidula:0.01198095152518930534)100:0.02891494298586104808,((((Fidelia_kobrowi:0.01065156177523287305,Fidelia_villosa:0.02866554213619162614)100:0.01476860520392007069,Fidelia_paradoxa:0.03402739695093680294)100:0.03386060523901853608,(Fideliopsis_major:0.02406096116291552012,(Fideliopsis_hessei:0.01891516265369859798,Fideliopsis_ornata:0.02357583559967752970)98:0.01188585353959455831)100:0.04282364550271615389)27:0.00209959979700567083,(Fidelia_ulrikei:0.02179760529057845481,Fidelia_braunsiana:0.02337333130312424859)100:0.04795961164482929334)60:0.00569927492504655221)100:0.07291834616165723815,((((Lithurgus_scabrosus:0.00818448231404504851,Lithurgus_pullatus:0.00560605458546608627)100:0.06269292375715501686,(Lithurgus_tibialis:0.04149440236884641142,(((Lithurgus_apicalis:0.00624841253520809058,Lithurgus_echinocacti:0.00757797713666688230)100:0.06591832705257270886,(Trichothurgus_herbsti:0.02281837720532214203,Microthurge_sp._JS_2010:0.06237381999029659868)98:0.01941917709247285156)100:0.02201009113530172367,(Lithurgus_rubricatus:0.07815035297202188591,Lithurgus_chrysurus:0.03870221607849580470)69:0.00973340870954873295)35:0.00384929852797915358)76:0.01280800210363576899)100:0.12366272352381389721,((Pararhophites_orobinus:0.01146715338129250528,Pararhophites_quadratus:0.01439113780584354123)100:0.07071788239215555383,(((Aspidosmia_volkmanni:0.02664136621112093636,Aspidosmia_arnoldi:0.03302951618156420993)100:0.06273950656762761202,(Aglaoapis_tridentata:0.06808761775584891429,((Dioxys_pomonae:0.01717242692113893007,Paradioxys_pannonica:0.01778048881010512589)46:0.00362664161180235520,Dioxys_moesta:0.01584785953241747009)100:0.02868218142982273053)100:0.08514429115906903267)100:0.02874622577798476367,((((Serapista_rufipes:0.10563446524302859408,(Afranthidium_karooense:0.05752124727042518676,(Pseudoanthidium_scapulare:0.05149521397068530792,(((Anthidium_porterae:0.03510550580007919946,Anthidium_illustre:0.00518104116536724328)100:0.02356401984293340912,Anthidium_punctatum:0.00932065694285351409)100:0.01471873853983799926,Anthidium_oblongatum:0.03666159133703970202)100:0.01920005784651118708)52:0.00409094168374294145)51:0.00750493398860673996)100:0.01476295757219660623,((((Stelis_linsleyi:0.02050840315368070502,Stelis_sp._paiute:0.00622419415787125660)100:0.01090066812032822186,Stelis_punctulatissima:0.01296892993573576201)100:0.03572047017257941326,((Bathanthidium_binghami:0.01264420242800763129,(((Anthidiellum_notatum:0.00313391580359191190,Dianthidium_subparvum:0.00488340654261835375)100:0.02024850341375862214,Dianthidium_arizonicum:0.04915390989753143369)83:0.00545565047978545988,Paranthidium_jugatorium:0.01412406944053284409)71:0.00433471429607379388)100:0.01696207020186156142,((Icteranthidium_ferrugineum:0.05332796125270308080,Rhodanthidium_septemdentatum:0.02699527251912141323)82:0.00612710852690135678,((Eoanthidium_turnericum:0.05322770714723569496,Benanthis_madagascariensis:0.02884300934399946018)80:0.00974385960597706942,Pachyanthidium_benguelense:0.06633732117350361890)66:0.00445559948297824700)99:0.01022332909823460076)46:0.00292039888671750264)74:0.00631267952573865126,(Anthodioctes_mapirensis:0.04448895996659772700,(((Hypanthidium_obscurius:0.03848582821846743135,Duckeanthidium_thielei:0.03106587825993908231)75:0.00652286889377900071,Epanthidium_bicoloratum:0.06604795577304800602)36:0.00253033752485420883,(Notanthidium_steloides:0.03397363931574198109,Hypanthidioides_marginata:0.03791814659553901373)20:0.00480534770219744056)51:0.00492183452506504866)100:0.03930534165869808971)100:0.01109849118010101422)100:0.01666825568696762502,(Trachusa_byssina:0.02842499699027641741,(Trachusa_pubescens:0.01784481546898344928,Trachusa_larreae:0.03914321472517206385)90:0.00422027586552066892)100:0.02564925160386776273)100:0.06429618779449430832,(Ochreriades_fasciatus:0.09187288142053511020,((((((Chelostoma_phaceliae:0.00717139104842813221,Chelostoma_californicum:0.00514743666188094764)92:0.00416794090992804109,((Chelostoma_minutum:0.00291656237177054115,Chelostoma_marginatum:0.00732860490210687082)35:0.00063701880879347809,(Chelostoma_cockerelli:0.00515065517717712244,Chelostoma_incisulum:0.00219873678905299847)41:0.00069797102084593016)100:0.00232126970842173484)100:0.01308680508205235619,(((Chelostoma_rapunculi:0.00077762210909433117,Chelostoma_fuliginosum:0.00000199826356670824)100:0.01040741809518044153,Chelostoma_nasutum:0.01494026243401383978)53:0.00596759625799241859,(((Chelostoma_ventrale:0.02784614744401849376,(Chelostoma_philadelphi:0.01542436433133549147,Chelostoma_lamellum:0.01416396743618293999)85:0.00964329726225620666)41:0.00256725373325079106,(((Chelostoma_florisomne:0.01324227825739281161,(Chelostoma_diodon:0.01257700956379970668,((Chelostoma_emarginatum:0.00731429293295808580,(Chelostoma_sp._3_CJP_2008:0.00217556324948980397,Chelostoma_sp._2_CJP_2008:0.00145088339458708938)60:0.00000199826356670824)92:0.00368104309557767354,Chelostoma_edentulum:0.00732228134052344097)92:0.00448237361587416807)68:0.00246580090247529434)69:0.00261158683455330965,Chelostoma_mocsaryi:0.01048897155355380841)50:0.00110558472820166363,(Chelostoma_transversum:0.00837170073869232360,Chelostoma_grande:0.00495950433916401631)100:0.00878109305962774048)75:0.00525060887449652330)28:0.00118250576026923508,(Chelostoma_foveolatum:0.01922862330605139974,((Chelostoma_styriacum:0.01041487980648743948,((Chelostoma_campanularum:0.00711763468841398843,Chelostoma_distinctum:0.00635612416841196178)38:0.00138022277192504728,Chelostoma_hellenicum:0.00750458692322803454)92:0.00320792972659701735)69:0.00313245707651371415,(Chelostoma_bytinskii:0.00664520760087399746,Chelostoma_laticaudum:0.00587652389476093183)100:0.01194179935722112194)56:0.00089291770981462756)90:0.00408152457799314770)19:0.00128129371258459026)18:0.00111235970687272707)20:0.00447116389324083308,Chelostoma_aureocinctum:0.02637937559115637390)100:0.03313163820609844185,((((Protosmia_humeralis:0.01436117909359926371,(Protosmia_rubifloris:0.02246617923578876977,Protosmia_longiceps:0.01752300296335198432)74:0.00483797703160154975)89:0.00906520931369710070,Protosmia_minutula:0.02976952280963852254)100:0.03784734427654763700,((Othinosmia_globicola:0.03182926958690487224,(Hofferia_schmiedeknechti:0.02459000599635696380,Stenoheriades_asiaticus:0.02070400997492920919)100:0.01223383787583670092)98:0.00648341318210886395,((Heriades_truncorum:0.03227574693318035343,(Heriades_punctulifer:0.04125904958764801261,(Heriades_crucifer:0.00140130420471056526,Heriades_crucifera:0.00000199826356670824)100:0.03117356457426569138)56:0.00511814106437193193)100:0.01794222737272977569,(Othinosmia_aff._securicornis_CJP_2008:0.00000199826356670824,Othinosmia_securicornis:0.00000199826356670824)98:0.02116508834748436277)56:0.00226012352043315334)100:0.01421949782836072658)100:0.02057047693275732003,((Haetosmia_circumventa:0.01190133330682287965,Haetosmia_brachyura:0.01071604794167885753)100:0.04831062398998567375,((Wainia_eremoplana:0.06361212759418670426,((((((Osmia_gallarum:0.01476766775541007992,Osmia_ferruginea:0.01560896167563041725)95:0.00684188688458243262,(Osmia_brevicornis:0.03960218809972940873,((Osmia_lignaria:0.01110324062007685304,(Osmia_apicata:0.01959204125310695654,Osmia_cornuta:0.00816826187954234999)60:0.00244617212302353009)100:0.02009502113472705007,Osmia_glauca:0.03356512089107492602)82:0.00338980814854877638)50:0.00216209969089629309)45:0.00244225993266199799,((Osmia_montana:0.02050228181107180067,Osmia_latisulcata:0.01629641965463645564)100:0.01999799877097641759,((Osmia_juxta:0.01066903969495539006,(Osmia_nemoris:0.01105562381178555424,(Osmia_xanthomelana:0.00940711763374446792,Osmia_integra:0.01344029037371632235)69:0.00206408724478532963)71:0.00169779470755969885)100:0.01079714620042394185,((Osmia_coloradensis:0.00653809191236442728,Osmia_niveata:0.01038766490065521665)100:0.02294309449374837620,Osmia_aurulenta:0.02022986473723334053)72:0.00388214861586014129)98:0.01439066755144771323)81:0.00805258260376288601)100:0.02128317811398933515,((Osmia_rhodoensis:0.02039850686007249267,Osmia_tergestensis:0.04078531735593380475)99:0.01158220646543648216,(Osmia_anceps:0.04282192108160740723,Osmia_difficilis:0.02611804241270106880)100:0.01799788276123542516)63:0.00303359361214525485)42:0.00249731116357611868,(((Hoplosmia_pinquis:0.01913015370167842066,(Hoplosmia_scutellaris:0.01678198278474427735,Hoplosmia_spinulosa:0.02448150771250473881)48:0.00204435645327203644)100:0.01780834762703117566,(Hoplitis_nasuta:0.03990979915433003761,((Osmia_rufohirta:0.02415901614371841408,(Osmia_bicolor:0.02033697733852417658,Osmia_tingitana:0.02816438790645212770)51:0.00100270542203477931)53:0.00159192487626068856,Osmia_sybarita:0.02532415611965712840)100:0.01609021315140153618)56:0.00173728607814378072)73:0.00281108839970978762,Osmia_andrenoides:0.02628697821918759767)41:0.00127757681899855636)99:0.00698143864526192415,(Atoposmia_copelandica:0.02634130777938829479,(((Atoposmia_aff._daleae_CJP_2008:0.02409606537628470810,(Atoposmia_timberlakei:0.02428651319518882953,(Atoposmia_hebitis:0.01278205851281582518,Atoposmia_elongata:0.01227426351189221665)100:0.01036822315522228054)83:0.00416288800887662947)93:0.00394953460251596181,Atoposmia_mirifica:0.01934427642938052125)56:0.00178168751733488099,((Ashmeadiella_aff._gillettei_CJP_2008:0.01660577307442226425,Ashmeadiella_aridula:0.01371905434745870206)77:0.00329837622760946686,(Ashmeadiella_xenomastax:0.00692107014862715104,(Ashmeadiella_timberlakei:0.01443418561448146786,Ashmeadiella_holtii:0.01413793781152130821)72:0.00264199922280446749)100:0.00817408340399804201)100:0.03444702916456442165)31:0.00058655615342201404)99:0.00589081645005014570)96:0.00475232785400697081)99:0.01024499603930160291,(Hoplitis_tigrina:0.02814687723646835601,(((((Hoplitis_illustris:0.01338715186039653171,Hoplitis_aff._onychophora_CJP_2008:0.01093320750641723314)100:0.01729598405139201947,((Hoplitis_zuni:0.01847647362531754101,(Hoplitis_mojavensis:0.01640279325073816172,Hoplitis_incanescens:0.01706108142855698034)37:0.00275626610892504200)77:0.00450337591234123511,(((Hoplitis_robusta:0.04697535612142120925,Hoplitis_platalea:0.01171496223116585793)93:0.00656689415993008153,Hoplitis_paralias:0.02625223799633682673)77:0.00235631972746959406,(Hoplitis_lebanotica:0.00733160901745939265,Hoplitis_antalyae:0.00501094307567394922)100:0.02022773125219429549)79:0.00328182490926699636)100:0.01160366997767781419)33:0.00253709550120061146,((Hoplitis_brachypogon:0.02776778202215672217,Hoplitis_tridentata:0.02041822835253606985)90:0.00184983269761231387,(((Hoplitis_albifrons:0.00686490945105410096,Hoplitis_tuberculata:0.00876113362862643123)100:0.00667355523653958074,(Hoplitis_pilosifrons:0.00796171047417913724,Hoplitis_leucomelana:0.02277280556857428154)40:0.00142446564489520384)59:0.00269504721918237527,(Hoplitis_mitis:0.02121327298600452632,(Hoplitis_hypocrita:0.01101842177339074080,Hoplitis_biscutellae:0.01112129383997063382)40:0.00042793742790771765)34:0.00078075598046066313)86:0.00254176082043375403)100:0.01310303625719700694)29:0.00154030993528021061,(Hoplitis_adunca:0.01161862374172971911,Hoplitis_annulata:0.02176396347370746984)100:0.01030091872597666165)15:0.00085449343312465930,(((Stenosmia_aff._aravensis_CJP_2008:0.01877968843613229272,Stenosmia_minima:0.02398376739792181661)100:0.01856947759540202372,(Hoplitis_moricei:0.00264241446780442545,Hoplitis_villiersi:0.01056629264722094667)100:0.03533388751902736408)64:0.00301564516193928486,(Hoplitis_bisulca:0.03602674987110184718,((Hoplitis_villosa:0.02106379817892475165,Hoplitis_hemisphaerica:0.01781181408480169565)91:0.00248120691902259903,Hoplitis_sp._CJP_2008:0.02388752552056967737)100:0.00977519679791732238)100:0.01479502930958418241)34:0.00115116432155463935)25:0.00209709140203617013)100:0.02684764008069493238)66:0.00638165917950620030)100:0.02092085579331200845)100:0.02805510441682388528)100:0.02328672708368502431,((Afroheriades_sp._1281:0.02629069716861823572,(Afroheriades_primus:0.03143040413098223407,(Pseudoheriades_moricei:0.05178988315308687140,Afroheriades_sp._CJP_2008:0.02748253976718021546)59:0.00728516299313305710)60:0.00969147527183811947)100:0.05896942848247910263,((Noteriades_sp._CJP_2008:0.00000199826356670824,Noteriades_sp._CJP_2011:0.00000199826356670824)100:0.05247561177657371345,(((((Megachile_aethiops:0.02617313215454846950,((Megachile_Hackeriapis_sp._CJP_2011:0.03157444800240513660,Megachile_Rhodomegachile_sp._CJP_2011:0.04768154278318992301)75:0.00643502757920600896,Megachile_remeata:0.01330976854402517000)56:0.00288620384653433606)63:0.00131028269459616928,Megachile_Austrochile_sp._CJP_2011:0.01547665190294022705)90:0.00415389151820659639,(((Megachile_angelarum:0.02215250242041961332,Megachile_spinotulata:0.01185201391910539054)100:0.01707926077546256804,(Megachile_pugnata:0.02725531262550029421,((Megachile_albisecta:0.02301232278879011828,Megachile_fabricator:0.05564085581613124193)48:0.00510755784791443439,(Megachile_mandibularis:0.02836045680356566456,((Megachile_fimbriata:0.02813734805740714801,Megachile_patellimana:0.02979016663230987794)94:0.00818390006411801388,((Megachile_pilidens:0.03286166391804872661,((Megachile_melanopyga:0.01297079219744582367,(Megachile_zapoteca:0.01370449477201688901,(Megachile_microsoma:0.01467925591343984849,Megachile_Chrysosarus_sp._CJP_2011:0.01200617047207005843)32:0.00078034052040816472)44:0.00128372884324385542)100:0.00553826478822995460,(Megachile_Aethomegachile_sp._CJP_2011:0.02726024631580721905,(Megachile_texana:0.01237553795296817555,Megachile_maritima:0.01072808956840498769)81:0.00262441009067588367)93:0.00339487902362401979)97:0.00566692567938217612)93:0.00405976556721833470,(Megachile_sidalceae:0.01898058183536861787,(Megachile_nevadensis:0.01230223325302457274,Megachile_parallela:0.01220974977599752903)80:0.00210420356633602519)99:0.00552020725677756802)69:0.00201633152700757224)89:0.00449426606806690131)84:0.00520194700667940459)13:0.00120256010768535833)64:0.00717501829661516127)14:0.00130839458430035446,((Megachile_ericetorum:0.01458093618443909514,Megachile_Largella_sp._CJP_2011:0.01271966687292309939)100:0.01676295514256027214,((Megachile_Chelostomoda_sp._CJP_2011:0.04109239452048608909,Megachile_sculpturalis:0.02335107524550581945)52:0.00648390963854480508,(Megachile_parietina:0.03442785742102358326,Megachile_maxillosa:0.02890146262420335149)31:0.00388090038374391474)5:0.00224657436109326238)2:0.00038833652350407860)28:0.00237688758437511714)15:0.00118597873285340109,(Radoszkowskiana_rufiventris:0.03541026190474214769,(Coelioxys_afra:0.06926298926939587763,Coelioxys_alternata:0.05116225787373818862)85:0.01881813148935330277)34:0.00247592041587784166)71:0.00761922187857252704,Megachile_bombiformis:0.04443896362931549354)92:0.01469230234709924081)100:0.04229103193956743750)100:0.02533153373549355825)58:0.00511988899226030903)41:0.00703850294042132011)94:0.01355344650034428014)73:0.01122645789761976369)66:0.01142649876879192790)100:0.03773076653530541696,(Neofidelia_longirostris:0.01652917666842525918,(Neofidelia_sp._JS_2010:0.00000199826356670824,Neofidelia_profuga:0.00000199826356670824)100:0.02647319795433132270)100:0.11971482637172288499)67:0.01304610955018735072)100:0.03526900432226338228,((((((((Sceliphron_caementarium:0.13094938009149220681,Chalybion_californicum:0.09030282784728459189)97:0.07054228311992925826,((Prionyx_subatratus:0.08042205389375163549,(Eremnophila_aureonotata:0.03706900492316654583,(Ammophila_placida:0.06406960493001470636,Ammophila_sp._1_EMP_2008:0.06029234300053223916)64:0.02466103284407441046)100:0.10683339757208845655)100:0.07089632676518574372,((Sphex_ashmeadi:0.06817295935309714006,Podalonia_sp._SCC_2010:0.04959705031752911081)99:0.03364072242508225202,(Isodontia_mexicana:0.04939308386795152744,Sphex_lucae:0.08373695159631366902)96:0.03911771934674859036)64:0.02814765684217293562)96:0.05410645654798276055)99:0.07184291108419076088,((Oxybelus_abdominalis:0.20012637517709810919,Anacrabro_ocellatus:0.19008441264796915871)98:0.04897293315176733108,(Plenoculus_sp._810:0.09401986461937530959,(Plenoculus_nr._parvus_BND_2010:0.19579347459115858943,Tachysphex_yolo:0.17942186332469151067)29:0.00000199826356670824)94:0.05367342241773830763)87:0.04480610737325030346)76:0.02926571822739602521,Stigmus_sp._SCC_2010:0.28074279653234357479)19:0.01991551416494990664,(Stigmus_fulvipes:0.32902794891320152892,(Pulverro_boharti:0.17831606705581051764,(Ampulex_compressa:0.23225694033658070281,(((Bembix_dentilabris:0.03937167515651353311,(Xerostictia_sp._SCC_2010:0.01083311158408415895,((Bembix_amoena:0.00926403870028184168,Bembix_spinolae:0.00552424575831742329)92:0.02097729328408598493,Bembix_americana:0.00000199826356670824)68:0.00234866435349817678)93:0.02122713938363881420)100:0.07694238806949414700,(Bicyrtes_ventralis:0.04958736410416882817,(Microbembex_argyropleura:0.00000199826356670824,Microbembex_nr._argyropleura_AHD_2011:0.00000199826356670824)100:0.07650027398674986989)98:0.03305355586243773069)100:0.07692526012639257227,Clitemnestra_bipunctata:0.19641122323713705589)58:0.01169990178435844318)52:0.01784266064552553904)40:0.01190439496107349032)20:0.01676277568225420858)19:0.02209354106069640750,((Cerceris_sp._SCC_2010:0.10522219718277366074,(Cerceris_intricata:0.19393123037097906303,Eucerceris_tricolor:0.09815322919383451250)64:0.01249119765198657313)79:0.06133436090376627459,((Philanthus_crotoniphilus:0.00225436292447940253,Philanthus_gibbosus:0.03213835308561963783)100:0.13173826583803521784,(Clypeadon_haigi:0.00143132480180882581,Clypeadon_taurulus:0.00528195558553580264)100:0.15746585652943256850)68:0.03916608947688236808)72:0.04836099136854040553)100:0.08133091224417692000,((((Dasypoda_pyrotricha:0.02906411534321262993,(((Dasypoda_frieseana:0.00100096994403976389,Dasypoda_suripes:0.00167694248669977993)100:0.00524884097192680667,((Dasypoda_argentata:0.00573914008348544360,Dasypoda_spinigera:0.00536812291211358206)86:0.00185194185142872805,Dasypoda_braccata:0.00610772595366537111)70:0.00118053015064442830)100:0.01301441197339539384,(((Dasypoda_hirtipes:0.01416953867385120809,(Dasypoda_oraniensis:0.00455365962330132792,Dasypoda_dusmeti:0.01339475496795087227)76:0.00356115722117754212)95:0.00735423244287330101,Dasypoda_pyriformis:0.01894803148467598397)90:0.00516641103409868491,Dasypoda_visnaga:0.02144266459570533245)39:0.00248498590394013053)81:0.00862672339542481549)100:0.11662598396849964411,((Samba_ogilviei:0.02047568556902882794,(Samba_spinosa:0.00106406939988366064,Samba_griseonigra:0.00307522967772327124)100:0.02093247800142912160)100:0.00973015669309695158,(Samba_fasciata:0.02357262303480836541,Samba_atra:0.02163536920502726404)100:0.01400506400258020104)100:0.08043514908110316330)88:0.02175836140616625031,(Eremaphanta_iranica:0.08737128260116952538,((Capicola_hantamensis:0.04237011436258145830,(Capicola_nanula:0.02027149771888074603,(Capicola_nigerrima:0.01346397334225499232,Hesperapis_sp._Hesp940:0.02702919140243767102)94:0.00821938897413213715)100:0.01721854312130457337)86:0.00772532543471789700,((Hesperapis_cockerelli:0.01782198102282826421,Hesperapis_rhodocerata:0.01515373844332625237)100:0.00594295673772774445,(Hesperapis_trochanterata:0.03245481483086438274,(Hesperapis_regularis:0.02907772330842220768,Hesperapis_larreae:0.01705550315715438983)46:0.00335376755415807762)41:0.00158345638724879012)100:0.05159064080759098725)97:0.02606439822078620433)100:0.04631180782912130978)100:0.07256224994117876914,(((Promelitta_alboclypeata:0.08049022431290127344,(Macropis_nuda:0.00377999354447229770,(Macropis_fulvipes:0.00862699470039783416,Macropis_europaea:0.00921432125149687122)84:0.00091764970771586094)100:0.04752163817239558191)100:0.05560752736096090387,(((Redivivoides_simulans:0.02491887984051683810,Rediviva_mcgregori:0.02289812437228659972)100:0.01274222894138673200,Rediviva_saetigera:0.02035250159413126009)100:0.03698619765958232469,(Melitta_ezoana:0.01629922836178377896,((Melitta_arrogans:0.00000199826356670824,Melitta_capensis:0.00000199826356670824)100:0.03582477523630468730,(Melitta_eickworti:0.01748376602325589155,(Melitta_haemorrhoidalis:0.01270902212470968740,((Melitta_leporina:0.00394010777784890680,(Melitta_tricincta:0.00205674052381830171,Melitta_nigricans:0.00938523169429925086)59:0.00379883200043154611)100:0.01644584361673890119,Melitta_dimidiata:0.01656188835487073380)27:0.00021880471640031796)58:0.00391439717813325296)52:0.00637523370268933652)82:0.00933927271867012604)100:0.07834670758238437838)100:0.04027856951736517865)100:0.03041351487161650033,Meganomia_binghami:0.18961585976417519306)100:0.02525834663878578565)100:0.02174708666775343816)57:0.01365371858516566984,(((((((Cellariella_brooksi:0.06290460932551096562,Nomioides_facilis:0.04455701658084901956)47:0.02916375309066865720,Nomioides_tumidus:0.10038124841325959946)100:0.17833268923268646988,((Corynura_patagonica:0.05796095978720982450,(Augochloropsis_metallica:0.03708734575239831105,(Neocorynura_discolor:0.04532307277949835372,((Augochlorella_pomoniella:0.01817924963944744787,Augochlora_pura:0.05340686162888896860)95:0.01146424148903048973,(Megommation_insigne:0.05151889003610458928,(Megaloptidia_nocturna:0.06983386219658474503,(Megaloptidia_saulensis:0.02060109486060154871,((Megalopta_atra:0.01165731390954299722,Xenochlora_nigrofemorata:0.03241295731290641524)83:0.00991805495047124418,(Megalopta_centralis:0.00755254906112576459,(Megalopta_byroni:0.00230653632464579211,(Megalopta_genalis:0.00077066643666990806,(Megalopta_cf._genalis_ECUA_A1:0.00344361796007300628,(((Megalopta_sp._morph_p:0.00000199826356670824,Megalopta_cf._genalis_FRGU_A3:0.00000199826356670824)100:0.00429656403339376443,Megalopta_cf._genalis_ECUA_D2:0.00430588529505519617)54:0.00086224013661797801,((Megalopta_aeneicollis:0.00160072424017801158,((Megalopta_sp._morph_j:0.00473985376574696804,Megalopta_cf._fornix_PERU_C6:0.00296844224360467458)40:0.00061262898470619900,Megalopta_cf._aeneicollis_BOLI_A4:0.00000199826356670824)4:0.00000199826356670824)53:0.00535295205826619592,(Megalopta_aff._fornix_ECUA_E1:0.00257647908362606442,(((Megalopta_aff._fornix_ECUA_G1:0.00518334497574538065,(Megalopta_cf._aeneicollis_BOLI_A5:0.00148318798914648321,Megalopta_fornix:0.00000199826356670824)61:0.00344561583715308293)36:0.00129103681010229706,Megalopta_sodalis:0.00000199826356670824)28:0.00129304348775376968,Megalopta_cf._genalis_FRGU_E9:0.00085873323251712337)11:0.00000199826356670824)41:0.00239823213362068671)36:0.00305039799868984810)20:0.00085613557493691931)15:0.00000199826356670824)32:0.00276765164122559117)96:0.00452527066838733557)100:0.01559878799961913337)100:0.02031668850684790334)39:0.00803877187034166690)60:0.01270431724030288145)82:0.01336587047233087598)49:0.00257914641028374235)93:0.00806661255336587994)100:0.02636366298621039411)100:0.02550843187601057466,((((Agapostemon_leunculus:0.02900373722614059402,(Agapostemon_tyleri:0.02191412353928787540,Agapostemon_kohliellus:0.02207909972581506911)69:0.00461544843913865022)100:0.03198661552196169905,(Rhinetula_denticrus:0.01666608903677612233,(Dinagapostemon_sp._BND_1:0.00183183191466074332,Dinagapostemon_sp._BND_2:0.00292197504054247589)100:0.01834249213584525015)100:0.01426169072714864559)100:0.02957042939583526264,((Ruizantheda_mutabilis:0.01630875470078442524,((Pseudagapostemon_brasiliensis:0.00878629554119633380,Pseudagapostemon_pissisi:0.00670105488591073509)100:0.02362425947308990221,Ruizantheda_proxima:0.01382423783152151794)98:0.01024949489099085884)65:0.00576365824025084923,(Habralictus_sp._BND_2001:0.07935400016326785155,(Caenohalictus_sp._BND_2:0.02643534330313446548,Caenohalictus_sp._BND_3:0.03985601478210359927)49:0.00712908315519700242)100:0.03302575250825504072)100:0.01308291436544708856)100:0.01334532727721589145,((((Mexalictus_arizonensis:0.05528352211585461223,((((Patellapis_Pachyhalictus_sp._BND_2001:0.06647574029170481846,(Patellapis_castanea:0.02842143928050206228,(Patellapis_inelegans:0.00841458080164681627,Patellapis_joffrei:0.01751661270247490548)95:0.00949299221652623662)100:0.03349764157385911462)100:0.02710053101414272234,(Patellapis_Zonalictus_sp._BND_2007:0.01872563816650452823,Patellapis_zacephala:0.01099496561038809835)99:0.00841408008826718436)32:0.00276347134257651315,((Patellapis_coccinea:0.00966890979473055551,Patellapis_lyalli:0.01322516366436672468)100:0.02796396599043903669,((Patellapis_n._sp._66:0.01475534587619470317,Patellapis_Chaetalictus_sp._BND_2001:0.01212991000942334301)99:0.01117976142091049729,(Patellapis_minima:0.01498284791324509466,(Patellapis_Lomatalictus_sp._BND_2001:0.00891493625518367111,Patellapis_malachurina:0.00686248340861218137)100:0.02397709178183453360)33:0.00216340819543488780)55:0.00278107208260650138)41:0.00167093284378390904)56:0.00471703025060002650,((Patellapis_Zonalictus_sp._BND_2006:0.00989447133323505257,((Patellapis_vittata:0.01006657030708177185,Patellapis_albofasciata:0.00590316527568816082)64:0.00148027422801962375,(Patellapis_abessinica:0.00309464984645325828,Patellapis_andreniformis:0.00375517018902065845)100:0.01477403826147138249)70:0.00343094190412969414)99:0.01837200435788426817,(Patellapis_braunsella:0.01874053914283613578,(Patellapis_montagui:0.01448464068231689918,(Patellapis_n._sp._114:0.00784827767595341202,(Patellapis_n._sp._10:0.00451893759688906139,Patellapis_cf._minutior_BND_2007:0.00985484825300524808)62:0.00125137876383169585)49:0.00344851622934449738)100:0.03081443577400661687)59:0.00218119049907434257)37:0.00213076193780581229)100:0.01340150726352271407)90:0.00531298797977550457,((((Halictus_tripartitus:0.01470050427314512076,(Halictus_kessleri:0.01116779732090419745,Halictus_vestitus:0.01228443484077565082)98:0.00552556374456167343)99:0.00542598243470911352,(Halictus_ligatus:0.05057780708912294754,(Halictus_scabiosae:0.01005458531317661441,(Halictus_quadricinctus:0.01032638805172968188,Halictus_rubicundus:0.00750907476945391044)94:0.00226513006016643755)64:0.00000199826356670824)89:0.00516504235413937658)100:0.01011207916236583210,Thrincohalictus_prognathus:0.02371578021237192441)100:0.01704448344532167800,(((((Lasioglossum_nicolli:0.08774705125186002541,(Homalictus_punctatum:0.01157983401473344082,Homalictus_megastigmus:0.00396934920764416971)100:0.08254425752089053492)62:0.01435516757403377912,(Lasioglossum_lithuscum:0.02726413588841884381,((Lasioglossum_scitulum:0.00192874897459477152,Lasioglossum_zonulum:0.00657902930210838705)100:0.03824494304384604831,(Lasioglossum_lanarium:0.01592656932900042913,Lasioglossum_florale:0.05632286864426016421)100:0.01681438783957648481)72:0.00515029676550006303)47:0.00131076697425884969)23:0.00000199826356670824,Lasioglossum_hybodinum:0.04131942080299461084)77:0.01275265438346268911,(Lasioglossum_pavonotum:0.02200737943449353889,((Lasioglossum_sisymbrii:0.01466744500838708387,Lasioglossum_titusi:0.01095150678965963430)69:0.00520997921479576191,(Lasioglossum_fuscipenne:0.00785042737474383329,Lasioglossum_athabascense:0.01371348883917754974)57:0.00417043924506366702)38:0.00000199826356670824)100:0.02306146006057288936)90:0.01270038089775835100,(Lasioglossum_interruptum:0.01014195972052886474,(((((Lasioglossum_boreale:0.00349093401383164916,(Lasioglossum_quebecense:0.00235450300110422086,Lasioglossum_comagenense:0.00303752829276965862)81:0.00217766270155930015)92:0.00599455979293722196,((Lasioglossum_subtropicum:0.00773739838748799605,Lasioglossum_fulvicorne:0.00553272017182400173)55:0.00094433073567794462,(((Lasioglossum_noctivagum:0.01215306766128975390,Lasioglossum_oenotherae:0.00759125196665080305)100:0.00638513920878305483,Lasioglossum_truncatum:0.00978772764496563079)84:0.00212666402472199085,Lasioglossum_pauxillum:0.01087086811469861573)27:0.00000199826356670824)52:0.00237961729348295549)70:0.00422182062565120038,((Lasioglossum_apristum:0.02004221046111158075,(Lasioglossum_malachurum:0.00789479732257931076,(Lasioglossum_laticeps:0.00517790511387111393,Lasioglossum_mediterraneum:0.00360215540278210336)90:0.00203604526257662125)75:0.00227091637668134063)52:0.00221004416578506014,(((Lasioglossum_nigripes:0.00324784782740343949,Lasioglossum_albipes:0.00216221045285965030)93:0.00120750558045085838,(Lasioglossum_duplex:0.00216031636687381975,Lasioglossum_calceatum:0.00092426991755499783)88:0.00176194569165598314)94:0.00572192751732410274,Lasioglossum_lineare:0.00979746476528404846)61:0.00189353693225714314)73:0.00239940972033994603)29:0.00310253680367144919,(((Lasioglossum_politum:0.03173364480435040408,Lasioglossum_marginatum:0.02036938263356573992)47:0.00317283977498152838,(Lasioglossum_cinctipes:0.01629335092891920703,(((Lasioglossum_puncticolle:0.02406736922229794559,((Lasioglossum_villosulum:0.01449590435750627848,Lasioglossum_lucidulum:0.00411646524933818089)78:0.00318135342773424781,(Lasioglossum_brevicorne:0.03328284777338443023,Lasioglossum_limbellum:0.00972761602747427775)100:0.01916816683991789949)56:0.00376646388580132016)75:0.00706222261257919131,(Lasioglossum_alphenum:0.03836637739394252455,(Lasioglossum_lustrans:0.02070473666535809984,Lasioglossum_pectorale:0.01111162983197402400)100:0.01350330844385542843)76:0.00491370779896761062)82:0.00904780855362328183,Lasioglossum_inconditum:0.01321605523589068285)38:0.00519791625541576180)11:0.00191881331298691254)20:0.00234248604488666553,((Lasioglossum_gattaca:0.03491944985672031793,Lasioglossum_morio:0.02167864267267235329)44:0.00816363355615994275,(((Lasioglossum_rohweri:0.00432125439850964983,(Lasioglossum_pilosum:0.00214447277786179334,Lasioglossum_cressonii:0.00323340970274068771)68:0.00216083569207136793)55:0.00106367277068087143,(Lasioglossum_zephyrum:0.00111144933853542173,(Lasioglossum_imitatum:0.00106627654547824754,Lasioglossum_asteris:0.00214057100952860660)46:0.00000199826356670824)88:0.00221878491279931282)75:0.00323276161814229582,(((Lasioglossum_parvum:0.00877840737040053859,Lasioglossum_tegulare:0.00102302385130345055)97:0.00783944231722765415,Lasioglossum_vierecki:0.00975156336101781415)84:0.00416086283427802121,(Lasioglossum_hyalinum:0.01285236746694715972,(Lasioglossum_gundlachii:0.00838358511436860902,Lasioglossum_umbripenne:0.01719348554602740525)100:0.01409112261987644811)39:0.00291030937160913694)50:0.00138741472649074713)97:0.01969835946653897621)73:0.01084734687371292743)17:0.00000199826356670824)18:0.00242038209154816965,Lasioglossum_figueresi:0.04447550272786859188)57:0.00338938758702064021)100:0.03285901250884508407)59:0.01362738068694561121)63:0.00702872674822863693)99:0.01378976142189849638,(Thrinchostoma_torridum:0.04180124771240419090,((Parathrincostoma_seyrigi:0.02333259046062430286,Thrinchostoma_kandti:0.01564169639542670187)63:0.00456994811827262249,(Thrinchostoma_conjugens:0.00159701728365741293,Thrinchostoma_lemuriae:0.00303465283357511181)72:0.00086263097357296744)90:0.02092833288458736604)100:0.07771446707153388533)70:0.00258550783026165057,(Sphecodes_sp._Spsp1055:0.03626925143780119348,((((Sphecodes_clematidis:0.00787898902495332010,Sphecodes_minor:0.02670013884101189380)74:0.00796008999620687399,(Sphecodes_confertus:0.02537981078292373890,Sphecodes_autumnalis:0.02445822096708745799)41:0.00270023695497561330)57:0.00689571540831047936,Eupetersia_seyrigi:0.05442378031857739162)76:0.00850994850412775672,(Sphecodes_pecosensis:0.00126736340068830966,Sphecodes_ranunculi:0.00287073837869058828)100:0.01776141702641410164)97:0.01607321362990800015)100:0.02771882345569021827)81:0.00807776868800499405)100:0.02586425325408979112)100:0.05399872273673510942)81:0.02059104988352722723,((Dieunomia_triangulifera:0.00379614474683040090,(Dieunomia_heteropoda:0.00375729595478600667,Dieunomia_nevadensis:0.00490944103192457373)80:0.00216903469010576661)100:0.06409523607074649187,((Pseudapis_obesula:0.02484195568161543660,Pseudapis_unidentata:0.01801188772802753135)100:0.05472571871518912973,(((Lipotriches_patellifera:0.08439793621697359860,(Lipotriches_australica:0.03916662506506273650,(Nomia_tetrazonata:0.02025797331555182629,(Hoplonomia_amboiensis:0.03941965043459395163,Curvinomia_ridleyi:0.04224212771272344707)66:0.00549697065555416510)90:0.00902466808250572232)93:0.01661314273956375834)81:0.01030311782942937814,Macronomia_aureozonata:0.06967366409991732068)60:0.00565787581815811215,Macronomia_sanguinolenta:0.03562303438168132330)50:0.00316486500210657641)82:0.01890252662337297759)100:0.08946210412639493681)100:0.02739830128528772044,((Goeletapis_peruensis:0.05336949920914046963,(Penapis_toroi:0.00333113268638365184,Penapis_penai:0.01036605948764756507)100:0.08673110322634945690)100:0.06297778250266468369,((Conanthalictus_wilmattae:0.06747275227701531042,Conanthalictus_conanthi:0.03791920241700921096)100:0.06831325947301152002,((Protodufourea_parca:0.00808588086289149452,(Xeralictus_bicuspidariae:0.00624104079339127607,Xeralictus_timberlakei:0.00448133731934377555)100:0.01542338943871742092)100:0.03214582498041069353,(((Systropha_glabriventris:0.01823463246557208151,(Systropha_planidens:0.01124682280649799346,Systropha_curvicornis:0.00952762106718780394)100:0.03172671720253837646)100:0.04482132781195882765,(Rophites_algirus:0.04135402157529530220,(Sphecodosoma_beameri:0.01658122267049154386,((Dufourea_holocyana:0.02089603757984163229,(Dufourea_mulleri:0.01548131886509260084,(Dufourea_malacothricis:0.01095226952829319277,Dufourea_spirula:0.01133373325896862467)60:0.00252178714775049256)99:0.01467100757712885839)98:0.02103612476249424115,(Dufourea_novaeangliae:0.01901437815152931879,Dufourea_spinifera:0.04677234973277140384)68:0.00305967842987263979)100:0.04465089798295365092)100:0.03625891479041695731)59:0.01244991189296901744)12:0.00000199826356670824,Sphecodosoma_pratti:0.03739590344481850265)100:0.03039809980414628215)31:0.00823028754215766704)57:0.00688108523951615897)100:0.03550457707843700933)100:0.05270302728030035883,((Ctenocolletes_smaragdinus:0.04433197375056577294,(Ctenocolletes_rufescens:0.00718863430139050560,(Stenotritus_sp._1015:0.00675432414785234313,(Stenotritus_sp._BND_2004:0.00473898487652316298,Ctenocolletes_nigricans:0.00550040609687244518)62:0.00093824178770844657)64:0.00283784507670092933)92:0.01191599921388580147)100:0.08875408571777644584,((Paracolletes_crassipes:0.03376247379702621010,((Ptiloglossidia_fallax:0.02901371187040113070,Mydrosoma_aterrimum:0.03186241526997787149)100:0.08975770512983369254,((Caupolicana_quadrifasciata:0.01976721125197144352,((Caupolicana_vestita:0.00722472926783460263,Caupolicana_bicolor:0.00557799946306345058)100:0.01985710387865309567,((Caupolicana_yarrowi:0.01927683482608276086,Willinkapis_chalybea:0.04408542685495498575)98:0.01349721975965159464,(Zikanapis_clypeata:0.02682558041263056331,(Ptiloglossa_tarsata:0.02520222346114329298,(Ptiloglossa_sp._EABA_2006:0.00834557473997393946,Ptiloglossa_thoracica:0.00533142042193253222)99:0.00840120779354283642)100:0.03011607159831194286)97:0.00872840564745211434)91:0.00829470633680825901)100:0.01582132421845230952)100:0.04268303287547266928,((Cadeguala_albopilosa:0.01925689831630127136,Cadeguala_occidentalis:0.01666492679807763527)100:0.01195361930867371199,(Cadegualina_andina:0.02772201302184101879,Diphaglossa_gayi:0.01786737872582790099)46:0.00263966430719738939)100:0.03604760475026144023)79:0.01817050847221307261)99:0.02977962884404827121)67:0.01138656273685793516,(((Paracolletes_robustus:0.01608865391735688974,Paracolletes_frederici:0.00891194671380789692)100:0.03080429545525365659,((((((Perditomorpha_sp._EABA_2006:0.03340739952868940210,Halictanthrena_malpighiacearum:0.04023922750467730930)87:0.01151004043521177897,((Edwyniana_sp._EABA_2006:0.01218202803558030532,Belopria_nitidior:0.01484517325601919860)100:0.01474140420712080450,(((Kylopasiphae_pruinosa:0.01578020556043987360,Kylopasiphae_sp._EABA_2006:0.02504949892317372834)76:0.00480034214332437665,((Perditomorpha_rufiventris:0.02338006625654875242,(((Tetraglossula_anthracina:0.04186618700136377630,Brachyglossula_communis:0.05703603265145561207)55:0.00456260973357698520,(Perditomorpha_leucostoma:0.01108087510750771325,Perditomorpha_brunerii:0.02671801442630816065)70:0.00645477684567972911)38:0.00252162050607906280,Hexantheda_missionica:0.02953136547377164037)61:0.00330049371361446769)90:0.00952426504573406114,Perditomorpha_stilborhina:0.03093883295835868699)40:0.00101981768681292436)75:0.00459402216698389602,((Nomiocolletes_jenseni:0.03277237114396461953,((Eulonchopria_punctatissima:0.04965893724672983817,Eulonchopria_simplicicrus:0.04826631589909332470)85:0.00611593566505658302,Hoplocolletes_ventralis:0.01738358640476454081)79:0.00737901148439238600)89:0.00788332374571617395,(Niltonia_virgilii:0.04847740334251354061,(Spinolapis_sp._EABA_2006:0.00514441004269494077,Spinolapis_caerulescens:0.01163278710372226549)100:0.02041814482426503041)28:0.00270749542054201861)20:0.00282720367315256963)13:0.00075632138932505831)52:0.00603390001856069294)29:0.00119628646386883003,(((Leioproctus_sp._BND_2004:0.01964305892591300395,(Reedapis_bathycyaneus:0.04810759255907113424,(Cephalocolletes_isabelae:0.01037008675220145969,Cephalocolletes_laticeps:0.00875140675449916430)96:0.00737576469955205684)42:0.00190420341118613021)80:0.01386769873033192463,Chilicolletes_delahozii:0.02586122825587627155)80:0.01040486799505270683,(((((Euryglossidia_sp._3_EABA_2006:0.00638205160651846449,Euryglossidia_sp._2_EABA_2006:0.02453862385838836632)51:0.00175587538015132172,(Euryglossidia_sp._5_EABA_2006:0.01544877248113587891,Euryglossidia_sp._1_EABA_2006:0.01753123968945007397)40:0.00129310077106585823)98:0.00781414928741179862,Euryglossidia_sp._4_EABA_2006:0.02435639661127963693)95:0.01021236661743508099,(((Leioproctus_plumosus:0.01801913937004110192,Leioproctus_irroratus:0.02123707154712064712)100:0.03715741678696122402,Leioproctus_platycephalus:0.02315448134498033009)86:0.00769463673163407313,(((Colletellus_velutinellus:0.02783807752705057953,((Goniocolletes_perfasciatus:0.00554940158341371906,Goniocolletes_fimbriatinus:0.01148017418179895707)100:0.02264123466191186179,(Protomorpha_alloeopus:0.05049020797149549739,(Leioproctus_conospermi:0.01136986397605856992,Leioproctus_pappus:0.05400563381472741481)91:0.01231501330677647020)59:0.00423059668755008510)100:0.01880712204559776765)61:0.00454187524298973674,(Glossurocolletes_bilobatus:0.03131345685654087635,(Odontocolletes_asper:0.00456874205217132085,Odontocolletes_pachydontus:0.00681790390353646542)100:0.03386212643827633817)30:0.00457208505397736428)91:0.00847491020549135700,((Leioproctus_lanceolatus:0.04078430878025280509,Excolletes_sp._EABA_2006:0.02935356056141016218)87:0.00390763422698910384,((Neopasiphae_mirabilis:0.01758873186434803740,(Leioproctus_sp._EABA_2006:0.01878245412416878687,Andrenopsis_sp._EABA_2006:0.01521950163194407159)100:0.01233108804262641155)100:0.02297472601010481369,(Leioproctus_megachalcoides:0.02194136404914676791,Lamprocolletes_chalybeatus:0.01750381764837797768)100:0.02354599285298463948)42:0.00332980718497198928)82:0.00573485252795854269)86:0.00666039383106774990)96:0.00926430868343747389)85:0.00490945650275937881,Phenacolletes_mimus:0.04420772089493180818)80:0.00597026628201659075)52:0.00085743845820334579)49:0.00470540917947947189,(Baeocolletes_minimus:0.02119775372716351317,Baeocolletes_sp._EABA_2006:0.02223069931855063339)100:0.04600577528844913139)91:0.00936728803854911321,((Lonchopria_sp._EABA_2006:0.01218843261421093463,Lonchopria_similis:0.01835801166161791370)82:0.00707493471928684163,Lonchopria_robertsi:0.04329998993047304290)100:0.07232752291992290694)92:0.01254505167276915613,(Trichocolletes_sp._708:0.00615510940321677396,(Trichocolletes_sp._BND_2004:0.01211988217446331555,Trichocolletes_venustus:0.00739158970124634881)70:0.01903112783777613157)100:0.05272340172289933374)17:0.00169209892480448251)83:0.00878212003460904569,(((Xanthocotelles_sicheli:0.01989462894509594348,((Hemicotelles_ruizii:0.04779248370371533966,(Colletes_seminitidus:0.09484668276986488178,(((Colletes_dimidiatus:0.00278437990275235596,Colletes_compactus:0.01710929982377923722)4:0.00360707415383310298,(((Colletes_distinctus:0.02961584853389429353,Colletes_pascoensis:0.00481266904008634516)55:0.00763508128665026705,Colletes_skinneri:0.01109409737220018628)39:0.00342817166021161350,((Colletes_inaequalis:0.00260961670835081413,Colletes_thoracicus:0.00275735174716149837)100:0.00884352168208658862,(Colletes_floralis:0.02621007047491782233,Colletes_simulans:0.01112762009092840149)100:0.01265660676723110584)53:0.00231882104262238304)88:0.01899245708823942697)80:0.00928535988745841229,(Colletes_bicolor:0.03339129856357560960,(Colletes_furfuraceus:0.00469739447806896433,Colletes_sp._EABA_2006:0.00664172727858650374)100:0.02126525067453348752)97:0.01906766194230685718)64:0.01259316533985815022)100:0.01963614332885887936)85:0.01325038031307653949,Mourecotelles_mixta:0.03474771862290863822)60:0.00487201459516939731)100:0.06882780465996356234,Callomelitta_antipodes:0.11021671926945311726)67:0.01291269471837579869,((((Xanthesma_furcifera:0.04825321617580644734,(Euhesma_sp._EABA_2006:0.14174720733806439599,Euryglossina_globuliceps:0.13773138472600168769)40:0.00968690985311399140)7:0.00641725406948981825,(Euryglossa_ephippiata:0.07668673719601275252,(Callohesma_calliopsella:0.07670544976460876019,(Euhesma_platyrhina:0.03724437842585400643,Euhesma_crabronica:0.04334463235388549135)98:0.02033764236426887848)47:0.00000199826356670824)39:0.01285005647496902451)54:0.01244665743948932327,(((Scrapter_ruficornis:0.01414536212889509759,Scrapter_heterodoxus:0.02199768000460442657)100:0.02553154115610824226,(Scrapter_niger:0.02139780586588537620,Scrapter_algoensis:0.02518617795297994552)35:0.00284899592433140092)12:0.00476199454956875452,Scrapter_erubescens:0.01822708181352293219)100:0.04903302484290211760)45:0.00733469174692779648,((Hyleoides_concinna:0.09666974753838052103,(((Amphylaeus_obscuriceps:0.03396290174416415064,(Meroglossa_striaticeps:0.01379594234055120036,Meroglossa_itamuca:0.01435320627611962399)100:0.02794200070468648434)97:0.02526414254908536730,((Palaeorhiza_sp._3_EABA_2006:0.06108076308478151834,((Palaeorhiza_sp._2_EABA_2006:0.01973998207174521360,Palaeorhiza_sp._1_EABA_2006:0.02254266222109128220)95:0.02000025779074671856,Palaeorhiza_sp._4_EABA_2006:0.02372617927115314510)95:0.01553693361032037513)75:0.01166911025668377309,Hylaeus_nubilosus:0.03902000407411090194)42:0.00268118107557049640)96:0.02146095068370055745,((Hylaeus_microphenax:0.02734502402195925289,(Hylaeus_trilobatus:0.01789144056644676600,Hylaeus_leptospermi:0.01573331777013944541)27:0.00105173033940773918)69:0.00396591296831876484,((((Hylaeus_simplus:0.02510082067396205915,Hylaeus_ofarrelli:0.03070899977343810594)58:0.00435861154042025984,((Hylaeus_extensus:0.01180657076451203762,Hylaeus_exleyae:0.02115126435867066557)69:0.00723826694013949071,(Hylaeus_primulipictus:0.02719236160029436453,(Hylaeus_sculptus:0.06702910666757551372,(Hylaeus_bidentatus:0.04085365167437927936,Hylaeus_eugeniellus:0.05491876891912265274)54:0.00244960780152596747)65:0.00901458333035629229)58:0.00624290085897390070)23:0.00127019902571958365)30:0.00000199826356670824,(Hylaeus_vittatifrons:0.07152935247767745752,Hylaeus_aralis:0.01789091527081089136)95:0.03334563231886745333)20:0.00440873779521917461,(((Hylaeus_burnsi:0.02214245739353977102,(Hylaeus_elegans:0.02125058472981510710,Hylaeus_disjunctus:0.01567736803595635303)100:0.02127950733341698111)91:0.00458036224476666282,((Hylaeus_bituberculatus:0.02831586737294959286,Hylaeus_amiculus:0.00944060951602128558)53:0.02043581800075182364,Hylaeus_albonitens:0.03118176922967471829)100:0.05967414142766896967)33:0.00918081587637881516,((Hylaeus_quadratus:0.02451628545005561655,((Hylaeus_cyanurus:0.00802155095305129469,Hylaeus_ruficeps:0.01000555701707434540)100:0.03393573342450773717,Hylaeus_alcyoneus:0.05190699643255985291)55:0.00532010425040435175)22:0.00251332695520803959,((((Hylaeus_punctatus:0.02169873214741838141,((Hylaeus_affinis:0.00000199826356670824,Hylaeus_modestus:0.00750557442159471930)95:0.01702317857488531982,((Hylaeus_globula:0.01973887651477487792,(Hylaeus_kona:0.00542279419968739237,(Hylaeus_kokeensis:0.00269018309063877780,(((Hylaeus_inquilina:0.00162952341561331082,((Hylaeus_difficilis:0.00273984920012195713,Hylaeus_pele:0.00654351232788707039)69:0.00177422142708265275,(Hylaeus_hula:0.00272975584586957181,Hylaeus_solaris:0.00542997370551870622)43:0.00087847023454385993)23:0.00000199826356670824)30:0.00079000060936492247,(Hylaeus_anthracinus:0.00584315692205461448,Hylaeus_longiceps:0.00178088738153846216)42:0.00000199826356670824)49:0.00078947545408198879,((Hylaeus_pubescens:0.00609254973271719513,Hylaeus_kauaiensis:0.00357433677407712966)67:0.00116061761055044057,Hylaeus_connectens:0.00178586708493631992)33:0.00000199826356670824)28:0.00078730427406965581)42:0.00078157163386774161)99:0.00933470318833695863)100:0.01589599439472520748,(Hylaeus_hurdi:0.00451744455837859576,Hylaeus_preposterosus:0.02858319992213659982)100:0.01632322489299317322)76:0.00504689271848796951)23:0.00042229693539548357)22:0.00483090048949464095,Hylaeus_leptocephalus:0.02074003813367020221)39:0.00382636136274430586,(Hylaeus_sp._EABA_2006:0.04344437020767115409,Hylaeus_wootoni:0.03065867765544508239)50:0.00251341350950907072)99:0.01992557649593345789,(Hylaeus_proximus:0.02894427945544377281,Hylaeus_constrictiformis:0.03718847709101696930)97:0.02734351387082589735)31:0.00371384713143454136)27:0.00380192553010512673)25:0.00394912564608853982)32:0.00498909735234050189)25:0.00264453530377128584)100:0.03005833968790052810)100:0.03566707857980819935,((Xenochilicola_mamigna:0.11468240490622400030,(((Chilicola_rostrata:0.10727636779305159409,Chilicola_styliventris:0.01871581616607555926)60:0.00873984740457529712,(Chilicola_inermis:0.02479791223286921184,Chilicola_vicugna:0.02369813185108269812)74:0.00634084386275880849)58:0.00865482611922284602,Chilicola_herbsti:0.03054000329487138038)91:0.02085819256713017031)100:0.02743082915630885507,(Geodiscelis_longiceps:0.10228632177456141450,(Chilimelissa_australis:0.01731913434267863539,(((Chilimelissa_sp._1_EABA_2006:0.00898102918767686338,Chilimelissa_irwini:0.01114366136378858521)86:0.01045292212193317354,((Chilimelissa_rosie:0.00000199826356670824,(Xeromelissa_wilmattae:0.00429691142679125039,Chilimelissa_chusmiza:0.00000199826356670824)70:0.00215023874969886902)100:0.06196953731103299612,Chilimelissa_nortina:0.02923096143022031745)18:0.00000199826356670824)68:0.00368652417820606888,Chilimelissa_rozeni:0.01596122849035292238)31:0.00140835577789096803)99:0.02965114483856794853)100:0.02070522261710669790)100:0.05575339799927093304)32:0.00561906711931430772)99:0.01795953354638863200)43:0.00582540228112145113)25:0.00554201595624856814)100:0.03307861954572414998)100:0.04139364097972326323)97:0.01663448639687985231,(((Euherbstia_excellens:0.03965683215703461745,Orphana_wagenknechti:0.04784297109805038528)100:0.03454503340658594129,(Alocandrena_porterae:0.13100552967653500414,(Megandrena_enceliae:0.07853056521198012452,(Andrena_brooksi:0.01957540827615625659,((Andrena_albopunctata:0.02128821170245397479,Andrena_cineraria:0.01611402536407096839)100:0.01715235723979072549,Andrena_nasonii:0.02354813204585950656)100:0.01418627123107530155)100:0.06230216845767648504)67:0.01945465528115916665)100:0.04280938418648701227)100:0.04030191309399405036,(Protoxaea_gloriosa:0.14374365706076303040,(Nolanomelissa_toroi:0.11768918400979173911,(((((Calliopsis_anthidia:0.00893885680392383919,Calliopsis_fracta:0.01338338434080550005)76:0.00308448283320090838,Calliopsis_subalpina:0.01884085277656779439)100:0.00955545594555320087,Calliopsis_pugionis:0.02519412458240048031)100:0.02503172644421306631,(Arhysosage_ochracea:0.03256657098205470446,Callonychium_atacamense:0.04925557076990372263)55:0.00793630223898049957)100:0.07682688265161564944,((((Camptopoeum_frontale:0.00920052597142498145,Camptopoeum_negevense:0.00758387395213230928)100:0.04317830875147474212,(Melitturga_clavicornis:0.01745740075285160883,Melitturga_albescens:0.01119905477395852222)100:0.04090525125278259011)97:0.01070765308489381000,((Clavipanurgus_desertus:0.00899429167321888663,Panurginus_albopilosus:0.01536537416581016009)100:0.09855641656857198896,((((Meliturgula_scriptifrons:0.00000199826356670824,Meliturgula_minima:0.00000199826356670824)100:0.01370857284777819707,Meliturgula_haematospila:0.01845727747290617712)100:0.05473040302881149871,Plesiopanurgus_zizus:0.06335720347072595904)67:0.01294234979915269423,(Neffapis_longilingua:0.04802102308374624900,((Perdita_trisignata:0.03051727717804500126,((Perdita_halictoides:0.04154309580401494700,Perdita_californica:0.04125609789218016160)84:0.01182054272426460821,(Macrotera_echinocacti:0.00506227724952776955,Macrotera_latior:0.00495762783012028245)100:0.05225650373860706022)100:0.04921325969438758441)100:0.06705807017362323819,((Panurgus_calcaratus:0.02040009575505810288,(((Panurgus_pici:0.00635190047537915938,(Panurgus_dentatus:0.00320073828854046177,Panurgus_niloticus:0.00482898691310913990)89:0.00315019863414123507)100:0.00276767226586665908,Panurgus_dentipes:0.00838831565309309038)100:0.00482215369710211565,(Panurgus_pyropygus:0.00940516618286915164,((Panurgus_maroccanus:0.01056243620701317713,(Panurgus_cephalotes:0.00445390016017500369,Panurgus_perezi:0.00774299091753871162)86:0.00208754977983275584)100:0.00334057588887718120,Panurgus_banksianus:0.01484800896080262431)84:0.00293957276530278262)96:0.00228326386386233128)97:0.00432577213739886515)98:0.00735692822210159275,(Panurgus_calceatus:0.01105169819519978558,(Panurgus_canescens:0.01074221330552484893,(Panurgus_nigriscopus:0.00374244858547620376,((Panurgus_rungsi:0.00136392058060426087,Panurgus_convergens:0.00333125425125685307)100:0.00478527645237315172,Panurgus_farinosus:0.00555244119875300535)89:0.00084457515080127909)80:0.00205617249984011265)88:0.00109368459062303652)97:0.00581355991600682187)100:0.03413515737289444379)77:0.01182790205398143515)47:0.00706953149280566562)27:0.00413138752726859970)51:0.00686134169577526116)54:0.01168269919396408910,(Pseudopanurgus_fraterculus:0.03459697702521620510,(Protandrena_mexicanorum:0.02476115671154264022,Protandrena_verbesinae:0.00438413995169454566)100:0.01715987800075378933)100:0.12596100424702591503)99:0.01850667212912462944)76:0.01634478157829898429)100:0.02330313124315157303)93:0.02083518936987361833)100:0.04079326870085463880)59:0.01105701458235999746)100:0.03082500728070337176)100:0.03233371600084045117)60:0.00919406710345851107)79:0.01362989757184371320)56:0.00738911110385446785)54:0.01784064058414165307,Manuelia_gayatina:0.15626741266580518319)30:0.01349740663178605748,(((Macrogalea_ellioti:0.03416196714648211952,Macrogalea_zanzibarica:0.00000199826356670824)100:0.12699627981405609001,(((Allodape_friesei:0.10446819987270496155,(Braunsapis_unicolor:0.05778217869863180173,(Braunsapis_madecassella:0.01773962829331724930,Braunsapis_vitrea:0.02051633277176945908)99:0.03920911122144604688)100:0.02958986151440258505)68:0.01730443170802004743,(((Allodapula_empeyi:0.05840578398989475228,Exoneuridia_hakkariensis:0.17652706046760360814)51:0.00674213863160899509,Compsomelissa_borneri:0.08488404365638359261)82:0.01194238600021225831,Compsomelissa_keiseri:0.07148563592465588534)50:0.00450266561213025478)36:0.01962179091416087554,((Inquilina_schwarzi:0.00498453473946912189,((Exoneura_angophorae:0.00930697263553745616,(Exoneura_bicolor:0.00293921865567133662,(Exoneura_nigrescens:0.00152919603570237511,Exoneura_robusta:0.00820643341340645920)100:0.00994315699603837838)75:0.00165829773961244636)77:0.00489818487692625804,Inquilina_excavata:0.00149100895083824152)64:0.00269948571636476932)100:0.03415346448821011960,((Exoneurella_tridentata:0.02267483731976154340,(Exoneurella_lawsoni:0.01387063863468793005,(Exoneurella_eremophila:0.02017256073076219985,Exoneurella_setosa:0.00638300390227211287)73:0.00202542012879280238)100:0.04568456485892799512)100:0.04095402259646181015,(Brevineura_elongata:0.01273338249195458960,Brevineura_xanthoclypeata:0.01896074855663836684)100:0.05869465768275741041)29:0.00549484318550907958)86:0.02600575435169138333)92:0.03849449291961222486)100:0.10773066257110337773,(Ceratina_cyanea:0.03943618875305576754,(Ceratina_calcarata:0.03723936268861111065,Ceratina_sp._JS_2010:0.05993516796390002677)100:0.02741962048132726842)100:0.11871632933972385560)100:0.05228307850789695732)100:0.10982383438475600002)76:0.00829700309008746424,(Xylocopa_sp._JS_2010:0.02667132375139717737,(Xylocopa_fimbriata:0.02696694247736977981,(Xylocopa_tabaniformis:0.03136896831087997856,Xylocopa_muscaria:0.03535364074071682683)45:0.00362421047603408032)100:0.01317932956945601190)99:0.01202385215882997502)100:0.03520211844176016069,Xylocopa_pubescens:0.03114393626063104853);
## The BUILD tree, an Adams consensus assembled from triplets observed in gene partitions and subsampled from the MLE
(((Chalybion_californicum,Sceliphron_caementarium),((Prionyx_subatratus,(Ammophila_placida,Eremnophila_aureonotata)),Sphex_lucae,(Isodontia_mexicana,Sphex_ashmeadi))),((Tachysphex_yolo,(Oxybelus_abdominalis,Anacrabro_ocellatus)),(((Pulverro_boharti,((((Bembix_americana,Bembix_amoena),Bembix_spinolae,Bembix_dentilabris),(Bicyrtes_ventralis,Microbembex_argyropleura)),(Ampulex_compressa,Clitemnestra_bipunctata)),Stigmus_fulvipes),((Cerceris_intricata,Eucerceris_tricolor),(Philanthus_crotoniphilus,Philanthus_gibbosus,(Clypeadon_taurulus,Clypeadon_haigi)))),(((((Dasypoda_pyrotricha,((Dasypoda_visnaga,(Dasypoda_pyriformis,(Dasypoda_hirtipes,(Dasypoda_oraniensis,Dasypoda_dusmeti)))),(((Dasypoda_spinigera,Dasypoda_argentata),Dasypoda_braccata),(Dasypoda_frieseana,Dasypoda_suripes)))),((Samba_ogilviei,(Samba_griseonigra,Samba_spinosa)),(Samba_fasciata,Samba_atra))),(((Capicola_hantamensis,(Capicola_nanula,Capicola_nigerrima)),((Hesperapis_trochanterata,(Hesperapis_regularis,Hesperapis_larreae)),(Hesperapis_rhodocerata,Hesperapis_cockerelli))),Eremaphanta_iranica)),(Meganomia_binghami,((Promelitta_alboclypeata,((Macropis_europaea,Macropis_fulvipes),Macropis_nuda)),((Rediviva_saetigera,(Redivivoides_simulans,Rediviva_mcgregori)),(((Melitta_capensis,Melitta_arrogans),(Melitta_eickworti,((Melitta_dimidiata,Melitta_haemorrhoidalis),(Melitta_leporina,(Melitta_nigricans,Melitta_tricincta))))),Melitta_ezoana))))),(((((Euherbstia_excellens,Orphana_wagenknechti),(Alocandrena_porterae,((Andrena_brooksi,(Andrena_nasonii,(Andrena_albopunctata,Andrena_cineraria))),Megandrena_enceliae))),(Protoxaea_gloriosa,(Nolanomelissa_toroi,(((Calliopsis_pugionis,(Calliopsis_subalpina,(Calliopsis_fracta,Calliopsis_anthidia))),(Callonychium_atacamense,Arhysosage_ochracea)),((Pseudopanurgus_fraterculus,(Protandrena_mexicanorum,Protandrena_verbesinae)),(((Camptopoeum_frontale,Camptopoeum_negevense),(Melitturga_clavicornis,Melitturga_albescens)),((Panurginus_albopilosus,Clavipanurgus_desertus),((Plesiopanurgus_zizus,(Meliturgula_haematospila,(Meliturgula_scriptifrons,Meliturgula_minima))),(Neffapis_longilingua,((((Macrotera_latior,Macrotera_echinocacti),(Perdita_halictoides,Perdita_californica)),Perdita_trisignata),(((Panurgus_canescens,(Panurgus_nigriscopus,(Panurgus_farinosus,(Panurgus_rungsi,Panurgus_convergens)))),Panurgus_calceatus),(Panurgus_calcaratus,((Panurgus_pyropygus,(Panurgus_banksianus,(Panurgus_maroccanus,(Panurgus_cephalotes,Panurgus_perezi)))),(Panurgus_dentipes,(Panurgus_pici,(Panurgus_dentatus,Panurgus_niloticus)))))))))))))))),(((Ctenocolletes_smaragdinus,(Ctenocolletes_nigricans,Ctenocolletes_rufescens)),((Callomelitta_antipodes,(Paracolletes_crassipes,((Mydrosoma_aterrimum,Ptiloglossidia_fallax),(((Cadeguala_albopilosa,Cadeguala_occidentalis),(Cadegualina_andina,Diphaglossa_gayi)),(Caupolicana_quadrifasciata,((Caupolicana_vestita,Caupolicana_bicolor),((Caupolicana_yarrowi,Willinkapis_chalybea),((Ptiloglossa_tarsata,Ptiloglossa_thoracica),Zikanapis_clypeata)))))))),(((Paracolletes_frederici,Paracolletes_robustus),(Trichocolletes_venustus,((Lonchopria_similis,Lonchopria_robertsi),(Baeocolletes_minimus,((Halictanthrena_malpighiacearum,(Belopria_nitidior,(((Spinolapis_caerulescens,Niltonia_virgilii),(Nomiocolletes_jenseni,(Hoplocolletes_ventralis,(Eulonchopria_simplicicrus,Eulonchopria_punctatissima)))),(Kylopasiphae_pruinosa,((Perditomorpha_rufiventris,(((Perditomorpha_leucostoma,Perditomorpha_brunerii),(Brachyglossula_communis,Tetraglossula_anthracina)),Hexantheda_missionica)),Perditomorpha_stilborhina))))),((Chilicolletes_delahozii,(Reedapis_bathycyaneus,(Cephalocolletes_isabelae,Cephalocolletes_laticeps))),(Phenacolletes_mimus,((Leioproctus_platycephalus,(Leioproctus_irroratus,Leioproctus_plumosus)),(((Neopasiphae_mirabilis,(Leioproctus_megachalcoides,Lamprocolletes_chalybeatus)),Leioproctus_lanceolatus),((Colletellus_velutinellus,((Goniocolletes_fimbriatinus,Goniocolletes_perfasciatus),(Protomorpha_alloeopus,(Leioproctus_conospermi,Leioproctus_pappus)))),(Glossurocolletes_bilobatus,(Odontocolletes_asper,Odontocolletes_pachydontus)))))))))))),((Colletes_dimidiatus,(Mourecotelles_mixta,(Hemicotelles_ruizii,(((Colletes_compactus,(((Colletes_thoracicus,Colletes_inaequalis),(Colletes_simulans,Colletes_floralis)),(Colletes_skinneri,(Colletes_distinctus,Colletes_pascoensis)))),(Colletes_bicolor,Colletes_furfuraceus)),Colletes_seminitidus))),Xanthocotelles_sicheli),(((Euryglossina_globuliceps,((Euryglossa_ephippiata,Xanthesma_furcifera),((Euhesma_crabronica,Euhesma_platyrhina),Callohesma_calliopsella))),(Scrapter_erubescens,((Scrapter_heterodoxus,Scrapter_ruficornis),(Scrapter_algoensis,Scrapter_niger)))),(((Xenochilicola_mamigna,(Chilicola_herbsti,((Chilicola_rostrata,Chilicola_styliventris),(Chilicola_inermis,Chilicola_vicugna)))),(Geodiscelis_longiceps,(Chilimelissa_australis,(Chilimelissa_rozeni,((Chilimelissa_irwini,(Chilimelissa_rosie,(Xeromelissa_wilmattae,Chilimelissa_chusmiza))),Chilimelissa_nortina))))),(Hyleoides_concinna,((Hylaeus_nubilosus,(Amphylaeus_obscuriceps,(Meroglossa_striaticeps,Meroglossa_itamuca))),(((Hylaeus_trilobatus,Hylaeus_leptospermi),Hylaeus_microphenax),((((Hylaeus_exleyae,Hylaeus_extensus),(Hylaeus_primulipictus,(Hylaeus_sculptus,(Hylaeus_eugeniellus,Hylaeus_bidentatus)))),((Hylaeus_aralis,Hylaeus_vittatifrons),(Hylaeus_ofarrelli,Hylaeus_simplus))),(((Hylaeus_ruficeps,Hylaeus_cyanurus),(Hylaeus_alcyoneus,(Hylaeus_proximus,Hylaeus_constrictiformis))),(Hylaeus_quadratus,(((Hylaeus_elegans,Hylaeus_disjunctus),Hylaeus_burnsi),((Hylaeus_albonitens,(Hylaeus_amiculus,Hylaeus_bituberculatus)),(Hylaeus_leptocephalus,(Hylaeus_wootoni,(Hylaeus_punctatus,((Hylaeus_modestus,Hylaeus_affinis),((Hylaeus_hurdi,Hylaeus_preposterosus),(Hylaeus_globula,(Hylaeus_kona,(Hylaeus_kokeensis,(((Hylaeus_longiceps,(Hylaeus_solaris,Hylaeus_anthracinus)),((Hylaeus_inquilina,Hylaeus_hula),(Hylaeus_pele,Hylaeus_difficilis))),(Hylaeus_connectens,(Hylaeus_kauaiensis,Hylaeus_pubescens))))))))))))))))))))))))),(((Goeletapis_peruensis,(Penapis_penai,Penapis_toroi)),((Conanthalictus_wilmattae,Conanthalictus_conanthi),((Protodufourea_parca,(Xeralictus_bicuspidariae,Xeralictus_timberlakei)),(((Systropha_glabriventris,(Systropha_curvicornis,Systropha_planidens)),(Rophites_algirus,(Sphecodosoma_beameri,((Dufourea_spinifera,Dufourea_novaeangliae),(Dufourea_holocyana,((Dufourea_spirula,Dufourea_malacothricis),Dufourea_mulleri)))))),Sphecodosoma_pratti)))),(((Nomioides_tumidus,(Cellariella_brooksi,Nomioides_facilis)),((Corynura_patagonica,(Augochloropsis_metallica,(Neocorynura_discolor,((Augochlora_pura,Augochlorella_pomoniella),((Megaloptidia_nocturna,(Megaloptidia_saulensis,((Megalopta_centralis,(Megalopta_byroni,(Megalopta_genalis,(Megalopta_fornix,Megalopta_sodalis,Megalopta_aeneicollis)))),(Xenochlora_nigrofemorata,Megalopta_atra)))),Megommation_insigne))))),(((Ruizantheda_mutabilis,((Pseudagapostemon_brasiliensis,Pseudagapostemon_pissisi),Ruizantheda_proxima)),((Agapostemon_leunculus,(Agapostemon_kohliellus,Agapostemon_tyleri)),Rhinetula_denticrus)),((Sphecodes_pecosensis,(((Sphecodes_autumnalis,Sphecodes_confertus),(Sphecodes_minor,Sphecodes_clematidis)),Eupetersia_seyrigi),Sphecodes_ranunculi),((Thrinchostoma_torridum,((Thrinchostoma_conjugens,Thrinchostoma_lemuriae),(Parathrincostoma_seyrigi,Thrinchostoma_kandti))),((Mexalictus_arizonensis,(((Patellapis_braunsella,Patellapis_montagui),((Patellapis_vittata,Patellapis_albofasciata),(Patellapis_andreniformis,Patellapis_abessinica))),((Patellapis_zacephala,(Patellapis_castanea,(Patellapis_joffrei,Patellapis_inelegans))),((Patellapis_minima,Patellapis_malachurina),(Patellapis_lyalli,Patellapis_coccinea))))),(((Lasioglossum_interruptum,(Lasioglossum_figueresi,(((Lasioglossum_morio,Lasioglossum_gattaca),((((Lasioglossum_pilosum,Lasioglossum_cressonii),Lasioglossum_rohweri),((Lasioglossum_zephyrum,Lasioglossum_asteris),Lasioglossum_imitatum)),((Lasioglossum_hyalinum,(Lasioglossum_umbripenne,Lasioglossum_gundlachii)),(Lasioglossum_vierecki,(Lasioglossum_parvum,Lasioglossum_tegulare))))),(((Lasioglossum_marginatum,Lasioglossum_politum),(Lasioglossum_cinctipes,((((Lasioglossum_pectorale,Lasioglossum_lustrans),Lasioglossum_alphenum),(Lasioglossum_puncticolle,((Lasioglossum_brevicorne,Lasioglossum_limbellum),(Lasioglossum_lucidulum,Lasioglossum_villosulum)))),Lasioglossum_inconditum))),(((Lasioglossum_boreale,(Lasioglossum_quebecense,Lasioglossum_comagenense)),((Lasioglossum_pauxillum,((Lasioglossum_oenotherae,Lasioglossum_noctivagum),Lasioglossum_truncatum)),(Lasioglossum_fulvicorne,Lasioglossum_subtropicum))),((Lasioglossum_apristum,((Lasioglossum_mediterraneum,Lasioglossum_laticeps),Lasioglossum_malachurum)),(Lasioglossum_lineare,((Lasioglossum_nigripes,Lasioglossum_albipes),(Lasioglossum_calceatum,Lasioglossum_duplex))))))))),((Lasioglossum_hybodinum,(((Homalictus_punctatum,Homalictus_megastigmus),Lasioglossum_nicolli),(Lasioglossum_lithuscum,((Lasioglossum_zonulum,Lasioglossum_scitulum),(Lasioglossum_lanarium,Lasioglossum_florale))))),(Lasioglossum_pavonotum,((Lasioglossum_athabascense,Lasioglossum_fuscipenne),(Lasioglossum_sisymbrii,Lasioglossum_titusi))))),(Thrincohalictus_prognathus,((Halictus_tripartitus,(Halictus_vestitus,Halictus_kessleri)),((Halictus_scabiosae,(Halictus_quadricinctus,Halictus_rubicundus)),Halictus_ligatus)))))))))),(((Dieunomia_nevadensis,Dieunomia_heteropoda),Dieunomia_triangulifera),((Pseudapis_obesula,Pseudapis_unidentata),(((Hoplonomia_amboiensis,Curvinomia_ridleyi),(Lipotriches_patellifera,Nomia_tetrazonata),Macronomia_aureozonata),Macronomia_sanguinolenta,Lipotriches_australica))))))),(((((((Fidelia_kobrowi,Fidelia_villosa),Fidelia_paradoxa),(Fideliopsis_major,(Fideliopsis_ornata,Fideliopsis_hessei))),(Fidelia_ulrikei,Fidelia_braunsiana)),(Fidelia_pallidula,Fidelia_friesei)),((Neofidelia_longirostris,Neofidelia_profuga),(((Lithurgus_tibialis,((Lithurgus_chrysurus,Lithurgus_rubricatus),((Lithurgus_echinocacti,Lithurgus_apicalis),Trichothurgus_herbsti))),(Lithurgus_scabrosus,Lithurgus_pullatus)),((Pararhophites_quadratus,Pararhophites_orobinus),(((Aspidosmia_arnoldi,Aspidosmia_volkmanni),(Aglaoapis_tridentata,(Dioxys_moesta,(Dioxys_pomonae,Paradioxys_pannonica)))),(((Trachusa_byssina,(Trachusa_pubescens,Trachusa_larreae)),((Serapista_rufipes,(Afranthidium_karooense,(Pseudoanthidium_scapulare,((Anthidium_punctatum,(Anthidium_illustre,Anthidium_porterae)),Anthidium_oblongatum)))),(((((Paranthidium_jugatorium,((Dianthidium_subparvum,Anthidiellum_notatum),Dianthidium_arizonicum)),Bathanthidium_binghami),((Pachyanthidium_benguelense,(Benanthis_madagascariensis,Eoanthidium_turnericum)),(Icteranthidium_ferrugineum,Rhodanthidium_septemdentatum))),(Stelis_linsleyi,Stelis_punctulatissima)),(Anthodioctes_mapirensis,(Hypanthidioides_marginata,((Hypanthidium_obscurius,Duckeanthidium_thielei),(Notanthidium_steloides,Epanthidium_bicoloratum))))))),(Ochreriades_fasciatus,(((Pseudoheriades_moricei,Afroheriades_primus),(Megachile_bombiformis,((((Megachile_ericetorum,((Megachile_parietina,Megachile_maxillosa),Megachile_sculpturalis)),((Megachile_pugnata,((Megachile_fabricator,Megachile_albisecta),(Megachile_mandibularis,((Megachile_fimbriata,Megachile_patellimana),((Megachile_sidalceae,(Megachile_nevadensis,Megachile_parallela)),(((Megachile_maritima,Megachile_texana),((Megachile_microsoma,Megachile_zapoteca),Megachile_melanopyga)),Megachile_pilidens)))))),(Megachile_angelarum,Megachile_spinotulata))),(Megachile_remeata,Megachile_aethiops)),(Radoszkowskiana_rufiventris,(Coelioxys_alternata,Coelioxys_afra))))),((((Protosmia_minutula,((Protosmia_rubifloris,Protosmia_longiceps),Protosmia_humeralis)),((Othinosmia_globicola,(Stenoheriades_asiaticus,Hofferia_schmiedeknechti)),(Othinosmia_securicornis,(Heriades_truncorum,(Heriades_punctulifer,(Heriades_crucifera,Heriades_crucifer)))))),((Haetosmia_circumventa,Haetosmia_brachyura),((Wainia_eremoplana,(((Osmia_andrenoides,(((Hoplosmia_spinulosa,Hoplosmia_scutellaris),Hoplosmia_pinquis),(Hoplitis_nasuta,((Osmia_rufohirta,(Osmia_tingitana,Osmia_bicolor)),Osmia_sybarita)))),(((Osmia_anceps,Osmia_difficilis),(Osmia_tergestensis,Osmia_rhodoensis)),(((Osmia_montana,Osmia_latisulcata),((Osmia_juxta,(Osmia_nemoris,(Osmia_xanthomelana,Osmia_integra))),(Osmia_aurulenta,(Osmia_coloradensis,Osmia_niveata)))),((Osmia_gallarum,Osmia_ferruginea),((Osmia_glauca,((Osmia_apicata,Osmia_cornuta),Osmia_lignaria)),Osmia_brevicornis))))),(Atoposmia_copelandica,((Ashmeadiella_aridula,(Ashmeadiella_xenomastax,(Ashmeadiella_timberlakei,Ashmeadiella_holtii))),(Atoposmia_mirifica,(Atoposmia_timberlakei,(Atoposmia_elongata,Atoposmia_hebitis))))))),((((Hoplitis_hemisphaerica,Hoplitis_villosa),Hoplitis_bisulca),((Hoplitis_villiersi,Hoplitis_moricei),Stenosmia_minima)),(Hoplitis_tigrina,((Hoplitis_annulata,Hoplitis_adunca),((Hoplitis_illustris,((Hoplitis_zuni,(Hoplitis_incanescens,Hoplitis_mojavensis)),((Hoplitis_paralias,(Hoplitis_robusta,Hoplitis_platalea)),(Hoplitis_antalyae,Hoplitis_lebanotica)))),(((Hoplitis_mitis,Hoplitis_biscutellae),(Hoplitis_hypocrita,((Hoplitis_leucomelana,(Hoplitis_tuberculata,Hoplitis_albifrons)),Hoplitis_pilosifrons))),(Hoplitis_brachypogon,Hoplitis_tridentata))))))))),(Chelostoma_aureocinctum,(((Chelostoma_californicum,Chelostoma_phaceliae),(Chelostoma_incisulum,((Chelostoma_minutum,Chelostoma_cockerelli),Chelostoma_marginatum))),((Chelostoma_nasutum,(Chelostoma_rapunculi,Chelostoma_fuliginosum)),(((Chelostoma_ventrale,(Chelostoma_philadelphi,Chelostoma_lamellum)),((Chelostoma_grande,Chelostoma_transversum),(Chelostoma_mocsaryi,(Chelostoma_florisomne,(Chelostoma_diodon,(Chelostoma_emarginatum,Chelostoma_edentulum)))))),(Chelostoma_foveolatum,((Chelostoma_bytinskii,Chelostoma_laticaudum),(Chelostoma_styriacum,(Chelostoma_hellenicum,(Chelostoma_distinctum,Chelostoma_campanularum)))))))))))))))))),((((Amegilla_asserta,((Anthophora_urbana,Anthophora_montana),Anthophora_pacifica)),(Habropoda_laboriosa,Deltoptila_aurulentocaudata)),Pachymelus_peringueyi),((((((Melectoides_bellus,(((Isepeolus_luctuosus,Isepeolus_wagenknechti),Isepeolus_atripilis),Isepeolus_cortesi)),((Epeoloides_coecutiens,Epeoloides_pilosula),(Leiopodus_trochantericus,(Leiopodus_singularis,Leiopodus_abnormis)))),(Rhathymus_unicolor,(((Ericrocis_lata,((Epiclopus_gayi,Mesonychium_asteria),(Ctenioschelus_goryi,Mesocheira_bicolor))),Mesoplia_rufipes),Hopliphora_velutina))),(Parepeolus_aterrimus,Coelioxoides_waltheriae)),(((Zacosmia_maculata,((Thyreus_delumbatus,Thyreus_takaonis),(Xeromelecta_californica,Melecta_albifrons))),(Caenoprosopis_crabronina,Caenoprosopina_holmbergi)),(((Ammobates_punctatus,Oreopasites_barbarae),(Pasites_maculatus,Sphecodopsis_capensis)),((Nomada_signata,(Nomada_maculata,Nomada_fucata)),(((Ammobatoides_luctuosus,(Holcopasites_insoletus,((Holcopasites_stevensi,Holcopasites_minimus),((Holcopasites_arizonicus,Holcopasites_ruthae),Holcopasites_calliopsidis)))),(((Triopasites_penniger,Paranomada_velutina),Brachynomada_margaretae),((Epeolus_variegatus,Epeolus_scutellaris),((Triepeolus_robustus,Triepeolus_rozeni),(Rhinepeolus_rufiventris,Thalestria_spinosa))))),(Hexepeolus_rhodogyne,(Neolarra_orbiculata,(Biastes_truncatus,Neopasites_cressoni)))))))),((Anthophorula_completa,((Diadasina_distincta,((Diadasia_nigrifrons,(((Diadasia_martialis,Diadasia_diminuta),Diadasia_bituberculata),Diadasia_rinconis)),Diadasia_afflicta)),((Ancyla_holtzi,Ancyla_asiatica),(Svastrina_subapicalis,(((Melissodes_desponsa,Svastra_obliqua),(Martinapis_luteicornis,Svastrides_melanura)),((Tetraloniella_glauca,Tetralonia_cinctula),((Peponapis_pruinosa,Xenoglossa_angustior),(Anthophora_plumipes,Eucera_frater)))))))),((Epicharis_analis,(((Centris_longimana,Centris_analis),(Centris_dimidiata,(Centris_hoffmanseggiae,(Centris_cockerelli,(Centris_decolorata,(Centris_atripes,Centris_rhodopus)))))),((Eufriesea_surinamensis,(Aglae_caerulea,(Euglossa_piliventris,Eulaema_meriana))),(((Bombus_hedini,((Bombus_schrencki,Bombus_pseudobaicalensis),(Bombus_honshuensis,(Bombus_pascuorum,(((Bombus_impetuosus,Bombus_potanini),Bombus_remotus),((((Bombus_mlokosievitzii,Bombus_sylvarum),Bombus_veteranus),(Bombus_muscorum,Bombus_filchnerae)),((Bombus_zonatus,(Bombus_velox,Bombus_ruderarius)),(Bombus_inexspectatus,(Bombus_humilis,Bombus_deuteronymus))))))))),((Apis_mellifera,Ceratina_japonica),((Apis_koschevnikovi,(Apis_nigrocincta,Apis_cerana)),(Apis_dorsata,(Apis_florea,Apis_andreniformis))))),((((Bombus_convexus,Bombus_waltoni),(Bombus_avinoviellus,((Bombus_mendax,(Bombus_handlirschianus,Bombus_shaposhnikovi)),Bombus_defector))),((Bombus_confusus,(Bombus_nevadensis,Bombus_auricomus)),(Bombus_soroeensis,((((Bombus_funerarius,Bombus_haemorrhoidalis),(Bombus_personatus,((Bombus_fragrans,(Bombus_melanurus,(Bombus_subterraneus,(Bombus_distinguendus,(Bombus_borealis,Bombus_appositus))))),Bombus_difficillimus))),(((((Bombus_dahlbomii,(Bombus_excellens,Bombus_morio)),((Bombus_pomorum,(Bombus_armeniacus,Bombus_mesomelas)),(Bombus_laesus,(Bombus_persicus,Bombus_mucidus)))),((((Bombus_tricornis,Bombus_atripes),Bombus_imitator),Bombus_exil),(((Bombus_weisi,Bombus_digressus),Bombus_trinominatus),((Bombus_californicus,Bombus_fervidus),(((Bombus_pennsylvanicus,Bombus_sonorus),Bombus_opifex),((Bombus_diligens,Bombus_bellicosus),((Bombus_brasiliensis,(Bombus_transversalis,(Bombus_pullatus,Bombus_atratus))),(Bombus_medius,(Bombus_mexicanus,Bombus_steindachneri))))))))),(((Bombus_campestris,((Bombus_citrinus,Bombus_insularis),Bombus_variabilis)),((Bombus_rupestris,Bombus_chinensis),(Bombus_cornutus,Bombus_tibetanus))),((Bombus_barbutellus,Bombus_maxillosus),(((Bombus_suckleyi,Bombus_vestalis),(Bombus_bohemicus,Bombus_ashtoni)),((Bombus_sylvestris,(Bombus_skorikovi,Bombus_quadricolor)),(Bombus_norvegicus,(Bombus_flavidus,Bombus_fernaldae))))))),((Bombus_diversus,((Bombus_ussurensis,Bombus_longipes),Bombus_trifasciatus)),((Bombus_bicoloratus,Bombus_kulingensis),((Bombus_supremus,Bombus_gerstaeckeri),(((Bombus_portchinsky,Bombus_hortorum),((Bombus_religiosus,Bombus_securus),(Bombus_koreanus,(Bombus_sushkini,(Bombus_tichenkoi,Bombus_consobrinus))))),(Bombus_argillaceus,Bombus_ruderatus))))))),(((((Bombus_sporadicus,Bombus_ignitus),(Bombus_terrestris,(Bombus_hypocrita,(Bombus_occidentalis,(((Bombus_terricola,Bombus_patagiatus),(Bombus_lucorum,(Bombus_cryptarum,Bombus_moderatus))),(Bombus_affinis,Bombus_franklini)))))),((Bombus_balteatus,(Bombus_hyperboreus,Bombus_neoboreus)),(Bombus_alpinus,Bombus_polaris))),(((Bombus_centralis,Bombus_vandykei),(Bombus_flavifrons,Bombus_caliginosus)),(((Bombus_ardens,Bombus_flavescens),(Bombus_biroi,((Bombus_pyrenaeus,Bombus_modestus),(Bombus_brodmannicus,(Bombus_pratorum,(Bombus_sitkensis,(Bombus_mixtus,(((Bombus_jonellus,(Bombus_cingulatus,(Bombus_alboanalis,Bombus_frigidus))),Bombus_beaticola),Bombus_sandersoni)))))))),(((Bombus_melanopygus,(Bombus_sylvicola,((Bombus_monticola,Bombus_lapponicus),Bombus_bimaculatus))),((Bombus_ephippiatus,Bombus_wilmattae),((Bombus_huntii,Bombus_vosnesenskii),(Bombus_ternarius,Bombus_bifarius)))),(((Bombus_perplexus,Bombus_hypnorum),Bombus_haematurus),((Bombus_pressus,((Bombus_lepidus,Bombus_lemniscatus),(Bombus_picipes,(Bombus_parthenius,(Bombus_avanus,Bombus_infrequens))))),Bombus_infirmus)))))),(((Bombus_eximius,((((Bombus_rufofasciatus,Bombus_miniatus),(Bombus_friseanus,Bombus_formosellus)),(Bombus_ladakhensis,((Bombus_keriensis,Bombus_alagesianus),(Bombus_simillimus,((Bombus_erzurumensis,Bombus_sichelii),(Bombus_incertus,Bombus_lapidarius)))))),Bombus_festivus)),((Bombus_oberti,((Bombus_asiaticus,((Bombus_vorticosus,Bombus_sulfureus),Bombus_niveatus)),Bombus_sibiricus)),(Bombus_rufocinctus,((Bombus_semenoviellus,Bombus_apollineus),(Bombus_vagans,((Bombus_brachycephalus,(Bombus_rubicundus,(Bombus_handlirschi,(Bombus_baeri,Bombus_coccineus)))),((Bombus_funebris,(Bombus_macgregori,(Bombus_morrisoni,((Bombus_melaleucus,Bombus_volucelloides),((Bombus_ecuadorius,Bombus_hortulanus),(Bombus_tucumanus,(Bombus_vogti,Bombus_robustus))))))),(Bombus_crotchii,(Bombus_fraternus,Bombus_griseocollis))))))))),(Bombus_wurflenii,((Bombus_kashmirensis,Bombus_nobilis),(Bombus_breviceps,Bombus_grahami))))))))),((((Hypotrigona_ruspolii,Hypotrigona_gribodoi),(((Liotrigona_madecassa,Liotrigona_mahafalya),(Austroplebeia_symei,Lisotrigona_furva)),(Plebeina_hildebrandti,((Meliponula_bocandei,Dactylurina_staudingeri),(Meliplebeia_ogouensis,(Apotrigona_infuscata,(Plebeiella_lendliana,(Meliponula_ferruginea,Axestotrigona_ferruginea)))))))),(Leurotrigona_pusilla,(((Tetragonula_mellipes,(Tetragonula_carbonaria,Tetragonula_hockingsi)),((Tetragonula_sapiens,((Tetragonula_geissleri,Tetragonula_melanocephala),(Tetragonula_melina,Tetragonula_sarawakensis))),(((Tetragonilla_atripes,Tetragonilla_rufibasalis),(Tetragonilla_collina,Tetragonilla_fuscibasis)),((Tetragonula_hirashimai,(Tetragonula_sirindhornae,(Tetragonula_laeviceps,Tetragonula_zucchi))),(Tetragonula_minor,((Tetragonula_fuscobalteata,Tetragonula_clypearis),Tetragonula_pagdeni)))))),((Lophotrigona_canifrons,(((Tetrigona_apicalis,Homotrigona_fimbriata),(Tetrigona_melanoleuca,Tetrigona_binghami)),Odontotrigona_haematoptera)),((Geniotrigona_thoracica,((Sundatrigona_moorei,(Lepidotrigona_terminata,Lepidotrigona_ventralis)),(Platytrigona_hobbyi,(Heterotrigona_itama,(Heterotrigona_bakeri,Heterotrigona_erythrogaster))))),Geniotrigona_incisa))))),((Leurotrigona_muelleri,(((Trigonisca_buyssoni,Trigonisca_townsendi),((Dolichotrigona_chachapoya,Dolichotrigona_browni),Trigonisca_nataliae)),Trigonisca_bidentata)),(((Nannotrigona_schultzei,(Nannotrigona_perilampoides,(Nannotrigona_melanocera,Nannotrigona_testaceicornis))),(((((Lestrimelitta_maracaia,Lestrimelitta_limao),(Friesella_schrottkyi,(Plebeia_frontalis,(Plebeia_droryana,Plebeia_tobagoensis)))),(Plebeia_moureana,(Plebeia_franki,Plebeia_minima))),(((Frieseomelitta_silvestrii,((Trichotrigona_extranea,Duckeola_ghilianii),(Frieseomelitta_trichocerata,Frieseomelitta_varia))),(Tetragonisca_weyrauchi,Tetragonisca_angustula)),(Mourella_caerulea,Schwarziana_quadripunctata))),(((Scaura_latitarsis,(Schwarzula_coccidophila,Schwarzula_timida)),(Scaura_longula,Scaura_tenuis)),((Paratrigona_lineata,(Aparatrigona_impunctata,((Paratrigona_pacifica,((Paratrigona_onorei,Paratrigona_guigliae),Paratrigona_lineatifrons)),((Nogueirapis_mirandula,Nogueirapis_butteli),((Parapartamona_fumata,Parapartamona_tungurahuana),((Partamona_testacea,Partamona_vicina),((Partamona_orizabaensis,(Partamona_epiphytophila,Partamona_auripennis)),(Meliwillea_bivea,Partamona_musarum)))))))),(((Oxytrigona_obscura,(Oxytrigona_mulfordi,(Oxytrigona_tataira,(Oxytrigona_mediorufa,Oxytrigona_mellicolor)))),(Scaptotrigona_hellwegeri,((Scaptotrigona_polysticta,Scaptotrigona_mexicana),(Scaptotrigona_depilis,(Scaptotrigona_pectoralis,(Scaptotrigona_bipunctata,Scaptotrigona_tricolorata)))))),((Geotrigona_fulvohirta,((Geotrigona_mombuca,(Geotrigona_subgrisea,Geotrigona_fulvatra)),Geotrigona_kraussi)),(Cephalotrigona_capitata,((((Trigona_cilipes,Trigona_lacteipennis),((Trigona_chanchamayoensis,Trigona_pallens),(Trigona_fulviventris,(Trigona_williana,Trigona_guianae)))),((Trigona_dallatorreana,Trigona_nigerrima),(((Trigona_fuscipennis,Trigona_albipennis),Trigona_spinipes),(((Trigona_recursa,(Trigona_hypogea,Trigona_crassipes)),((Trigona_truculenta,Trigona_silvestriana),Trigona_amalthea)),(Trigona_corvina,(Trigona_hyalinata,Trigona_amazonensis)))))),((Ptilotrigona_lurida,Ptilotrigona_pereneae),((Tetragona_goettei,(Tetragona_perangulata,(Tetragona_clavipes,Tetragona_dissecta))),(Tetragona_ziegleri,Tetragona_dorsalis))))))))))),((Melipona_micheneri,(Melipona_illustris,Melipona_bradleyi)),(((Melipona_quadrifasciata,(Melipona_favosa,(Melipona_mandacaia,Melipona_variegatipes))),Melipona_asilvai),((Melipona_fasciculata,(Melipona_grandis,(Melipona_beecheii,(Melipona_quinquefasciata,(Melipona_compressipes,Melipona_triplaridis))))),(((Melipona_fuliginosa,Melipona_titania),((Melipona_rufiventris,(((Melipona_melanoventer,Melipona_crinita),Melipona_illota),(Melipona_captiosa,Melipona_ogilviei))),(Melipona_fasciata,(Melipona_fulva,((Melipona_eburnea,(Melipona_scutellaris,Melipona_panamica)),((Melipona_melanopleura,(Melipona_fuscopilosa,((Melipona_solani,Melipona_costaricaensis),Melipona_lateralis))),Melipona_seminigra)))))),((Melipona_tumupasae,Melipona_amazonica),(Melipona_bicolor,Melipona_marginata)))))))))))))),(((Ctenoplectra_davidi,Ctenoplectra_florisomnis),((Ctenoplectra_bequaerti,Ctenoplectra_terminalis),(Ctenoplectrina_alluaudi,((Ctenoplectra_antinorii,(Ctenoplectra_armata,(Ctenoplectra_albolimbata,Ctenoplectra_polita))),(Ctenoplectra_kelloggi,Ctenoplectra_australica))))),(Tetrapedia_maura,((Manuelia_gayatina,(((Macrogalea_ellioti,Macrogalea_zanzibarica),((Allodape_friesei,(Braunsapis_unicolor,(Braunsapis_madecassella,Braunsapis_vitrea))),((Exoneuridia_hakkariensis,(Allodapula_empeyi,Compsomelissa_borneri)),(Compsomelissa_keiseri,((((Exoneurella_setosa,Exoneurella_eremophila),Exoneurella_lawsoni),Exoneurella_tridentata),((((Exoneura_angophorae,(Exoneura_bicolor,(Exoneura_robusta,Exoneura_nigrescens))),Inquilina_excavata),Inquilina_schwarzi),(Brevineura_rufitarsis,(Brevineura_xanthoclypeata,Brevineura_elongata)))))))),(Ceratina_calcarata,Ceratina_cyanea))),((Xylocopa_iris,((Xylocopa_virginica,Xylocopa_californica),(Xylocopa_sulcatipes,(Xylocopa_sicheli,(Xylocopa_violacea,(Xylocopa_aeratus,Xylocopa_bombylans)))))),(((((Xylocopa_tranquebarorum,Xylocopa_auripennis),Xylocopa_albifrons),Xylocopa_lugubris),(Xylocopa_collaris,((Xylocopa_inconstans,(Xylocopa_caerulea,((Xylocopa_acutipennis,Xylocopa_latipes),((Xylocopa_lieftincki,((Xylocopa_nobilis,Xylocopa_aruana),(Xylocopa_provida,(Xylocopa_smithii,Xylocopa_confusa)))),(Xylocopa_flavifrons,(Xylocopa_albinotum,((Xylocopa_appendiculata,Xylocopa_ogasawarensis),Xylocopa_amamensis))))))),((Xylocopa_flavorufa,(Xylocopa_pubescens,Xylocopa_scioensis)),Xylocopa_nigrita)))),(Xylocopa_fimbriata,((((Xylocopa_frontalis,Xylocopa_micheneri),(Xylocopa_gualanensis,Xylocopa_varipuncta)),(Xylocopa_truxali,Xylocopa_micans)),Xylocopa_tabaniformis,Xylocopa_muscaria),(Xylocopa_erythrina,(Xylocopa_olivieri,Xylocopa_tranquebarica))))))))))))))))));
## MLE based on alignment of DNA sequences from abdA, under the HKY+G model, with 100 non-parametric bootstrap replicates
(Chalybion_californicum_EF013109:0.80503444,(Philanthus_sp_CSM2006_DQ352874:0.32291267,Bombus_terrestris_XM003402141:0.09427897)0.65:0.07879069,Apis_mellifera_AY703685:0.06735866)1.0;
## MLE based on DNA sequences from AK, under the GTR+I+G model, with the XX model of sequence evolution, with 100 non-parametric bootstrap replicates
(Apis_andreniformis_EU163042:0.00197098,(((((Bombus_festivus_DQ788427:0.00502649,(Bombus_hypnorum_EF032401:0.00665882,((Bombus_hypocrita_AF492889:1.0E-8,((Bombus_cryptarum_DQ788416:0.00164782,Bombus_moderatus_DQ788464:1.0E-8,Bombus_lucorum_DQ788456:0.00164788,Bombus_patagiatus_AF492886:0.00187015,Bombus_terricola_AF492885:1.0E-8)0.36:0.00164787,Bombus_occidentalis_DQ788476:0.0033072,Bombus_franklini_EF032403:1.0E-8,Bombus_affinis_DQ788391:0.0016474)0.1:0.00164778,Bombus_infirmus_DQ788444:0.003306,Bombus_terrestris_XM003401454:0.00486522)0.14:0.00161147,Bombus_sporadicus_DQ788501:0.00330716,((Bombus_alpinus_DQ788393:1.0E-8,Bombus_polaris_AF492903:0.00187615)0.63:0.00166269,(Bombus_neoboreus_DQ788470:0.00330699,Bombus_balteatus_DQ788402:1.0E-8,Bombus_hyperboreus_DQ788440:0.00165019)0.35:0.00164939)0.56:0.00164884,Bombus_ignitus_AF492898:0.00375612)0.21:0.00486676,Bombus_soroeensis_AF492874:0.00187023,Bombus_miniatus_DQ788462:1.0E-8,((Bombus_sulfureus_DQ788504:0.00167434,Bombus_niveatus_DQ788472:1.0E-8,Bombus_vorticosus_DQ788518:1.0E-8,Bombus_sibiricus_EF032407:0.00165761,Bombus_asiaticus_EF032406:1.0E-8)0.49:0.00164775,Bombus_ladakhensis_DQ788450:1.0E-8,(Bombus_wurflenii_AF492873:0.00186466,(Bombus_kashmirensis_DQ788447:0.00668676,(Bombus_grahami_EF032408:1.0E-8,Bombus_breviceps_DQ788408:1.0E-8)0.6:0.00164784,Bombus_nobilis_DQ788473:1.0E-8)0.53:0.00208611)0.65:0.0062771)0.02:0.00164764,Bombus_simillimus_DQ788497:1.0E-8,((Bombus_parthenius_DQ788478:1.0E-8,Bombus_infrequens_DQ788445:1.0E-8,Bombus_perplexus_AF492878:0.0056572,Bombus_avanus_EF032402:1.0E-8):0.00330713,Bombus_bimaculatus_DQ788405:0.00164765,Bombus_lapponicus_DQ788452:1.0E-8,Bombus_monticola_DQ788466:1.0E-8,Bombus_sylvicola_DQ788508:1.0E-8,Bombus_melanopygus_AF492877:0.00187558):0.00164738,(Bombus_incertus_DQ788443:1.0E-8,((Bombus_waltoni_DQ788519:0.00184888,Bombus_convexus_DQ788415:1.0E-8)0.87:0.00476459,(Bombus_shaposhnikovi_DQ788495:1.0E-8,(Bombus_defector_AF492891:1.0E-8,Bombus_mendax_AF492890:0.00187003)0.2:0.00187056,Bombus_handlirschianus_DQ788436:1.0E-8,Bombus_avinoviellus_DQ788400:1.0E-8)0.53:0.00464277)0.82:0.02346705)0.04:0.0019117,Bombus_rufofasciatus_DQ788492:1.0E-8,Bombus_sichelii_DQ788496:1.0E-8,(Bombus_mesomelas_EF032414:0.00166894,(Bombus_tricornis_AF492870:0.0018706,Bombus_imitator_DQ788441:0.00665881,Bombus_exil_DQ788425:1.0E-8,Bombus_pomorum_DQ788483:0.00330614,Bombus_atripes_DQ788399:1.0E-8,(Bombus_mexicanus_DQ788461:1.0E-8,Bombus_fervidus_AF492863:0.0018707,Bombus_opifex_DQ788477:0.00164708,Bombus_medius_DQ788459:1.0E-8,Bombus_diligens_DQ788419:0.00164725,((Bombus_sonorus_EF032410:1.0E-8,Bombus_pennsylvanicus_EF032411:1.0E-8)0.45:0.00164755,Bombus_pullatus_DQ788486:0.00164786,Bombus_transversalis_DQ788510:0.0033328,Bombus_atratus_DQ788398:1.0E-8)0.14:0.00164767,Bombus_bellicosus_DQ788404:1.0E-8,Bombus_steindachneri_DQ788502:1.0E-8,Bombus_californicus_DQ788410:0.00164757)0.26:0.00165042,Bombus_digressus_DQ788418:0.00372096,(Bombus_trinominatus_DQ788511:0.00333215,Bombus_weisi_DQ788520:0.00672218)0.48:0.00164607)0.04:0.00164768,Bombus_armeniacus_DQ788397:1.0E-8,Bombus_alagesianus_DQ788392:0.00371156,Bombus_laesus_DQ788451:0.00331737,(Bombus_persicus_DQ788480:0.00174934,((Bombus_ruderarius_AF492865:1.0E-8,Bombus_deuteronymus_AY267170:1.0E-8,Bombus_impetuosus_DQ788442:0.00164704,Bombus_inexspectatus_FJ159107:0.00191852,Bombus_zonatus_DQ788522:0.00164769,Bombus_potanini_DQ788485:1.0E-8,Bombus_humilis_DQ788439:0.00164753,(Bombus_hedini_DQ788437:0.00164825,Bombus_pascuorum_AF492867:1.0E-8,Bombus_pseudobaicalensis_AY267171:1.0E-8,Bombus_honshuensis_AF492895:0.00376988,Bombus_schrencki_AF492866:0.00187071)0.35:0.00164802,Bombus_remotus_DQ788490:0.00164783)0.18:0.00164785,(Bombus_mlokosievitzii_DQ788463:1.0E-8,(Bombus_sylvarum_DQ788506:1.0E-8,Bombus_haemorrhoidalis_AF492916:0.00823458)0.09:0.00164769)0.08:0.00164991,Bombus_veteranus_DQ788516:0.00164734,(Bombus_filchnerae_DQ788428:0.00164844,Bombus_muscorum_DQ788469:0.00497616,Bombus_mucidus_AF492868:1.0E-8)0.22:0.00164895):8.0904E-4)0.01:8.5192E-4,Bombus_keriensis_DQ788448:1.0E-8,(Bombus_excellens_DQ788424:0.00371331,Bombus_morio_DQ788467:0.00840731,Bombus_dahlbomii_AF492864:0.00187089)0.47:0.00331344,Bombus_velox_DQ788514:1.0E-8):0.00164756,((Bombus_confusus_DQ788414:0.00979152,Bombus_nevadensis_AF492892:0.01165507)0.72:0.00727603,(Bombus_cornutus_EF032413:0.0018485,Bombus_tibetanus_DQ788509:1.0E-8)0.55:0.00164729,Bombus_barbutellus_DQ788403:0.00164786,Bombus_maxillosus_DQ788458:1.0E-8,Bombus_rupestris_AF492861:0.00960588,(Bombus_ashtoni_AF492857:0.00375559,Bombus_fernaldae_AF492859:1.0E-8,Bombus_flavidus_DQ788429:0.00164722,Bombus_sylvestris_DQ788507:1.0E-8,Bombus_skorikovi_DQ788499:0.00330658,Bombus_quadricolor_DQ788488:0.00164769,Bombus_norvegicus_DQ788474:0.00164762)0.01:0.00330707,Bombus_eximius_DQ788426:0.01193954,(Bombus_campestris_AF492860:1.0E-8,(Bombus_insularis_AF492908:1.0E-8,Bombus_variabilis_DQ788513:0.00165437,Bombus_citrinus_AY267169:1.0E-8)0.85:0.01008374,Bombus_chinensis_DQ788412:0.00495718)0.08:0.00166716):0.00164786,(Bombus_fragrans_DQ788430:0.00165276,Bombus_difficillimus_DQ788417:1.0E-8,Bombus_melanurus_AF492856:1.0E-8,Bombus_borealis_AF492909:0.00187085,Bombus_personatus_DQ788481:0.00331764,Bombus_subterraneus_AF492893:1.0E-8,(Bombus_appositus_DQ788395:0.00164709,Bombus_distinguendus_DQ788420:1.0E-8)0.38:0.00166153)0.24:0.00333004,Bombus_funerarius_EF032415:0.01527628,(Bombus_huntii_AF492911:0.00375541,Bombus_ephippiatus_DQ788422:1.0E-8,(Bombus_vosnesenskii_AF492913:0.00187711,(Bombus_ternarius_AF492912:1.0E-8,Bombus_bifarius_AF492876:1.0E-8)0.43:0.00187508)0.2:0.00188378,Bombus_wilmattae_DQ788521:1.0E-8)0.2:0.0016473,((Bombus_modestus_DQ788465:1.0E-8,(Bombus_bohemicus_AF492858:1.0E-8,Bombus_suckleyi_DQ788503:0.001649,Bombus_vestalis_DQ788515:0.001649)0.01:0.00497625,Bombus_sitkensis_DQ788498:0.0016529):0.00164734,Bombus_beaticola_AF492896:1.0E-8,Bombus_mixtus_AF492880:0.00187004,Bombus_pratorum_AF492899:1.0E-8,Bombus_brodmannicus_DQ788409:1.0E-8,(Bombus_jonellus_DQ788446:1.0E-8,(Bombus_sandersoni_EF032399:1.0E-8,Bombus_ardens_AF492897:1.0E-8,Bombus_frigidus_DQ788431:1.0E-8,Bombus_biroi_DQ788406:1.0E-8,Bombus_flavescens_AF492883:1.0E-8,Bombus_cingulatus_AF492881:1.0E-8,Bombus_alboanalis_EF032398:1.0E-8,((((Plebeia_minima_FJ042249:0.00942341,((Plebeia_franki_EU163014:0.00216125,Plebeia_spC_FJ042250:1.0E-8)0.82:0.00377311,((((Nannotrigona_schultzei_FJ042228:0.00748302,Nannotrigona_perilampoides_FJ042229:1.0E-8)0.11:0.00184769,Nannotrigona_spMP104_EU163017:1.0E-8,Nannotrigona_testaceicornis_FJ042230:0.0018555,Nannotrigona_melanocera_DQ813054:0.00184899)0.8:0.01128938,((Nogueirapis_mirandula_FJ042232:0.00769192,((Partamona_orizabaensis_FJ042241:1.0E-8,Partamona_musarum_FJ042243:0.0018488,Meliwillea_bivea_EU163031:1.0E-8,Partamona_auripennis_DQ813056:1.0E-8,Partamona_vicina_FJ042240:1.0E-8,Partamona_testacea_FJ042238:1.0E-8,Partamona_epiphytophila_FJ042239:0.00184813)0.91:0.00758802,(Parapartamona_fumata_FJ042255:1.0E-8,Parapartamona_tungurahuana_FJ042256:1.0E-8)0.74:0.00373387)0.54:0.00372238)0.27:0.00374722,Nogueirapis_butteli_FJ042231:0.00386484)0.36:0.00208871)0.13:0.00371793,(((((Axestotrigona_ferruginea_DQ813032:0.00376253,(Apotrigona_infuscata_DQ813029:0.00563762,Meliplebeia_ogouensis_DQ813053:0.00753392)0.5:0.00386048)0.34:0.00383398,Plebeiella_lendliana_DQ813060:0.00956013)0.11:0.00371917,(Liotrigona_madecassa_DQ813049:0.00575462,Liotrigona_mahafalya_DQ813048:0.00175767)0.82:0.00787999)0.09:0.00180313,((Melipona_asilvai_EU163076:0.00216965,((Melipona_beecheii_FJ042224:0.00187819,(Melipona_grandis_DQ813051:0.00377164,Melipona_compressipes_compressipes_EU163056:1.0E-8,Melipona_compressipes_interrupta_EU163047:1.0E-8,Melipona_triplaridis_EU163073:0.00216663,Melipona_quinquefasciata_EU163074:0.00214535,Melipona_fasciculata_FJ042223:0.00376317)0.21:0.0017924)0.52:0.00372957,Melipona_illustris_EU163064:1.0E-8,(Melipona_micheneri_EU163058:0.00869504,Melipona_bradleyi_FJ042197:0.00156648)0.21:2.8307E-4,((Melipona_fasciata_FJ042222:1.0E-8,Melipona_aff_brachychaeta_FJ042218:1.0E-8,Melipona_spMP85_EU163078:1.0E-8,Melipona_spMP127_EU163034:1.0E-8,Melipona_seminigra_merrillae_FJ042217:1.0E-8,Melipona_aff_costaricaensis_EU163053:1.0E-8,Melipona_eburnea_FJ042211:1.0E-8,Melipona_melanopleura_EU163029:1.0E-8,(Melipona_nebulosa_EU163065:1.0E-8,Melipona_melanoventer_EU163054:1.0E-8,Melipona_illota_FJ042215:1.0E-8,Melipona_crinita_FJ042212:1.0E-8)0.55:0.00184844,Melipona_rufiventris_rufiventris_EU163070:1.0E-8,Melipona_seminigra_atrofulva_EU163057:1.0E-8,Melipona_spMP91_EU163082:1.0E-8,Melipona_spMP90_EU163081:1.0E-8,Melipona_spMP96_EU163087:1.0E-8,Melipona_aff_rufiventris_FJ042214:1.0E-8,Melipona_spB_FJ042221:1.0E-8,Melipona_scutellaris_FJ042216:1.0E-8,Melipona_rufiventris_flavolineata_EU163068:1.0E-8,Melipona_panamica_EU163012:1.0E-8,Melipona_costaricaensis_EU163039:1.0E-8,Melipona_rufiventris_EU163051:1.0E-8,Melipona_solani_EU163079:1.0E-8,Melipona_spMP93_EU163084:1.0E-8,Melipona_fuscopilosa_EU163055:1.0E-8,Melipona_lateralis_EU163063:1.0E-8,Melipona_captiosa_EU163061:1.0E-8,Melipona_fulva_EU163044:1.0E-8,Melipona_ogilviei_EU163059:1.0E-8,Melipona_spMP70_EU163067:1.0E-8,Melipona_aff_mimetica_FJ042210:0.00185158)0.65:0.00184908,Melipona_titania_FJ042213:1.0E-8,Melipona_fuliginosa_EU163037:1.0E-8,(Melipona_tumupasae_FJ042194:0.00184899,Melipona_amazonica_EU163085:1.0E-8,(Melipona_marginata_FJ042196:1.0E-8,Melipona_bicolor_FJ042195:1.0E-8,Melipona_bicolor_bicolor_EU163077:0.00216569)0.49:0.00184845)0.5:0.00184887)0.5:0.00371367,(Melipona_quadrifasciata_anthidioides_EU163050:1.0E-8,(Melipona_spMP98_EU163089:1.0E-8,Melipona_favosa_EU163046:1.0E-8)0.8:0.00429568,Melipona_variegatipes_FJ042226:0.00184999,Melipona_mandacaia_EU163075:1.0E-8)0.58:0.00185076)0.09:0.00184931)0.66:0.01534564,(((((Trigonisca_bidentata_FJ042277:0.00184778,(Trigonisca_spA_FJ042273:1.0E-8,(Trigonisca_spC_FJ042275:1.0E-8,Trigonisca_spB_FJ042274:1.0E-8)0.55:0.00184909)0.63:0.00185101)0.84:0.00379065,Trigonisca_nataliae_FJ042278:0.00936892,((Dolichotrigona_browni_DQ813035:0.00559644,Dolichotrigona_chachapoya_FJ042192:1.0E-8)0.38:0.00370429,(Trigonisca_townsendi_DQ813068:0.00184861,Trigonisca_buyssoni_FJ042276:1.0E-8)0.87:0.00566401)0.66:0.0037834)0.76:0.00564867,Celetrigona_aff_longicornis_FJ042188:0.00569649)0.87:0.00880899,Leurotrigona_muelleri_FJ042209:0.00853287)0.67:0.00872092,(((Meliponula_bocandei_DQ813052:0.01938393,Dactylurina_staudingeri_DQ813034:0.00795321)0.4:0.00370367,Plebeina_hildebrandti_DQ813061:0.01527147)0.14:0.00203089,(Hypotrigona_ruspolii_DQ813044:1.0E-8,Hypotrigona_gribodoi_DQ813043:1.0E-8)0.99:0.01355424)0.18:0.00560106,((Geniotrigona_thoracica_DQ788524:0.00743685,(Sundatrigona_moorei_DQ813064:0.00372624,(Geniotrigona_incisa_DQ813036:0.00566845,Lepidotrigona_terminata_DQ813045:0.01761094)0.52:0.00183935,Lepidotrigona_ventralis_DQ813047:0.00185292)0.44:0.00375468,Platytrigona_hobbyi_DQ813058:0.00760645,(Heterotrigona_itama_DQ788525:0.00371826,Heterotrigona_bakeri_DQ813042:1.0E-8,Heterotrigona_erythrogaster_DQ813040:0.00184878)0.57:0.00185264)0.9:0.00942688,((Odontotrigona_haematoptera_DQ813055:0.00378246,(Tetrigona_apicalis_DQ813065:0.00184876,Tetrigona_binghami_DQ813067:1.0E-8,Tetrigona_melanoleuca_DQ813066:1.0E-8)0.59:0.00183835)0.71:0.00188733,((Tetragonula_hockingsi_DQ813084:1.0E-8,Tetragonula_mellipes_DQ813081:1.0E-8,Tetragonula_carbonaria_DQ813083:1.0E-8)0.86:0.00401935,(Tetragonula_melina_DQ813097:1.0E-8,Tetragonula_geissleri_DQ813079:0.00371264,Tetragonula_sarawakensis_DQ813094:1.0E-8,Tetragonula_melanocephala_DQ813093:0.00575031,(((Tetragonula_sirindhornae_DQ813088:0.00187861,Tetragonula_hirashimai_DQ813090:1.0E-8,((Tetragonula_zucchi_DQ813099:1.0E-8,Tetragonula_laeviceps_DQ813092:1.0E-8)0.57:0.00184912,Tetragonula_cf_pagdeni_DQ813098:1.0E-8)0.22:0.00185318)0.85:0.01375735,(Tetragonula_minor_DQ813089:0.00465141,(Tetragonula_spB_DQ813101:0.00367691,((Tetragonula_cf_iridipennis_DQ813102:1.0E-8,Tetragonula_spA_DQ813100:0.00184911,Tetragonula_cf_laeviceps_DQ813085:1.0E-8)0.67:0.0052608,(Tetragonula_fuscobalteata_DQ813096:0.00658235,(Tetragonula_clypearis_DQ813080:0.00466781,Tetragonula_pagdeni_DQ813077:0.00677916)0.42:0.0016823)0.81:0.00533868)0.56:0.00196212)0.59:0.0051706)0.93:0.01689793)0.5:0.00427283,((Tetragonilla_atripes_DQ813072:0.00421097,Tetragonilla_rufibasalis_DQ813074:0.01098741)0.73:0.00581376,(Tetragonilla_fuscibasis_DQ813073:0.00184904,Tetragonilla_collina_DQ813075:1.0E-8)0.87:0.00506959)0.95:0.02101305)0.45:0.00737696,Tetragonula_sapiens_DQ813087:0.00185254)0.41:0.00157325)0.87:0.02801436,(Leurotrigona_pusilla_FJ042208:1.0E-8,Lophotrigona_canifrons_DQ813050:1.0E-8)0.95:0.00938442)0.31:0.00368289)0.42:0.00560158)0.01:0.00196058):0.00181517)0.05:0.00372883,(((Paratrigona_lineata_FJ042247:0.00571964,((Paratrigona_lineatifrons_FJ042244:0.00371914,Paratrigona_onorei_DQ813057:1.0E-8)0.58:0.00184882,Paratrigona_guigliae_FJ042246:1.0E-8,Paratrigona_pacifica_FJ042245:0.00184858)0.69:0.00387527)0.03:0.00174644,Aparatrigona_impunctata_FJ042187:0.00580221)0.06:0.00377344,(Mourella_caerulea_FJ042227:0.00556875,Schwarziana_quadripunctata_FJ042270:0.01389799)0.65:0.01368051,((((Ptilotrigona_pereneae_FJ042257:0.00832324,Ptilotrigona_lurida_FJ042258:1.0E-8)0.94:0.0104968,(Tetragona_ziegleri_FJ042285:0.00557489,(Tetragona_goettei_FJ042283:1.0E-8,Tetragona_perangulata_FJ042286:0.00184821,Tetragona_sp_FJ042282:0.00560085,Tetragona_dissecta_FJ042284:1.0E-8,Tetragona_clavipes_FJ042281:0.00184819)0.85:0.00954477)0.52:0.00202567)0.45:0.00943949,((Geotrigona_subgrisea_FJ042202:1.0E-8,Geotrigona_fulvatra_FJ042203:1.0E-8)0.68:0.00371434,Geotrigona_mombuca_FJ042204:0.00185425,Geotrigona_kraussi_EU163028:0.0021939)0.31:0.00185013,Geotrigona_fulvohirta_DQ813039:0.00559667)0.14:0.003715,(Lestrimelitta_aff_limao_FJ042206:1.0E-8,Lestrimelitta_maracaia_FJ042205:1.0E-8,Lestrimelitta_limao_FJ042207:1.0E-8,Lestrimelitta_spMP115_EU163027:0.0022405)0.87:0.00564231,((((Tetragonisca_weyrauchi_FJ042279:0.01367393,Tetragonisca_angustula_DQ813076:0.0161932)0.3:0.00614043,Duckeola_ghilianii_FJ042193:0.00681625)0.29:0.0078954,((Frieseomelitta_varia_FJ042200:1.0E-8,Frieseomelitta_trichocerata_FJ042199:1.0E-8)0.96:0.01718571,Frieseomelitta_silvestrii_FJ042201:1.0E-8)0.34:0.00183371)0.15:0.00371493,Trichotrigona_extranea_FJ042280:0.00966026)0.09:0.00766895,(((Cephalotrigona_sp374_FJ042190:1.0E-8,(Cephalotrigona_spMP106_EU163019:1.0E-8,Cephalotrigona_spCR2006_DQ813033:1.0E-8,Cephalotrigona_aff_capitata_FJ042189:0.00194616,Cephalotrigona_spMP89_EU163080:1.0E-8,Cephalotrigona_capitata_FJ042191:1.0E-8)0.61:0.00185952)0.96:0.01116199,(Scaptotrigona_depilis_FJ042266:0.00184889,Scaptotrigona_spB_FJ042261:1.0E-8,Scaptotrigona_tricolorata_FJ042262:1.0E-8,(Scaptotrigona_spMP103_EU163016:1.0E-8,Scaptotrigona_spMP102_EU163015:1.0E-8,Scaptotrigona_mexicana_FJ042264:1.0E-8)0.67:0.00184818,Scaptotrigona_spC_FJ042260:1.0E-8,Scaptotrigona_bipunctata_FJ042265:1.0E-8,Scaptotrigona_polysticta_DQ813063:1.0E-8,Scaptotrigona_spA_FJ042259:1.0E-8,Scaptotrigona_pectoralis_FJ042263:1.0E-8)0.71:0.00424313)0.17:0.00164285,(Oxytrigona_mulfordi_FJ042234:1.0E-8,Oxytrigona_mellicolor_FJ042235:1.0E-8,Oxytrigona_mediorufa_FJ042236:1.0E-8,Oxytrigona_obscura_FJ042233:1.0E-8,Oxytrigona_tataira_FJ042237:1.0E-8)0.98:0.00752561,((((Trigona_crassipes_EU049751:0.00371181,Trigona_hypogea_EU049764:1.0E-8)0.61:0.00185867,Trigona_recursa_EU049765:0.00573644)0.12:0.0018489,Trigona_hyalinata_EU049768:1.0E-8,Trigona_nigerrima_EU049761:0.00186321,(Trigona_silvestriana_EU049757:1.0E-8,Trigona_truculenta_EU049758:1.0E-8,Trigona_spMP109_EU163022:1.0E-8,Trigona_amalthea_DQ813070:1.0E-8)0.81:0.00371211,(Trigona_cf_fuscipennis_a_EU049756:0.00185196,Trigona_albipennis_EU049755:1.0E-8,Trigona_cf_fuscipennis_b_EU049767:1.0E-8,Trigona_fuscipennis_EU049759:0.0093907)0.53:0.00184882,Trigona_corvina_EU049760:1.0E-8,Trigona_amazonensis_DQ813071:0.00185167,Trigona_spinipes_EU049766:0.0018489,(Trigona_cf_recursa_EU049754:0.00372616,Trigona_dallatorreana_EU049753:0.001863)0.47:0.00185364)0.5:0.00188682,((Trigona_cilipes_EU049749:0.0017723,Trigona_lacteipennis_EU049750:0.00382804)0.99:0.00984737,(Trigona_pallens_EU049752:0.00373841,(Trigona_fulviventris_EU049762:0.00187272,(Trigona_guianae_DQ813069:1.0E-8,Trigona_williana_EU049763:0.00184884)0.52:0.00187515)0.8:0.00370695,Trigona_chanchamayoensis_EU049748:0.00184935)0.51:0.00158334)0.93:0.01396854)0.84:0.01330498)0.03:0.00184888):0.00186718,(Plebeia_tobagoensis_FJ042254:0.00184888,Plebeia_droryana_FJ042252:0.00184928,Friesella_schrottkyi_FJ042198:0.00753962,Plebeia_frontalis_DQ813059:0.00371169,Plebeia_spA_FJ042253:1.0E-8)0.63:0.0056913,(((Schwarzula_coccidophila_FJ042272:1.0E-8,Schwarzula_timida_FJ042271:1.0E-8)0.55:0.003744,Scaura_latitarsis_FJ042269:0.01587998)0.5:0.00368489,(Scaura_tenuis_FJ042268:0.0020809,Scaura_longula_FJ042267:0.00225922)0.95:0.00919872)0.27:0.00389513)0.01:0.00187814):0.00386833)0.04:0.0092823)0.03:0.00181642,Plebeia_moureana_FJ042251:0.00751313)0.01:0.00366787,Plebeia_spB_FJ042248:1.0E-8)0.58:0.0853829,(Euglossa_asarophora_EU163005:0.01592963,((Euglossa_villosa_EU163009:0.01113172,(Eufriesea_caerulescens_EU163011:0.01679785,((Aglae_caerulea_EU163007:0.03207528,Exaerete_azteca_EU163010:0.02872609)0.46:0.00850644,Eulaema_peruviana_EU163008:0.02661411)0.32:0.0044218)0.46:0.021051)0.2:0.00408443,Euglossa_decorata_EU163006:0.01239595)0.3:0.01077057)0.82:0.0744518)0.25:0.01236221,((Epicharis_spMP125_EU163033:0.07448453,(Xylocopa_amamensis_AY267179:0.13250544,(((Hylaeus_leptocephalus_DQ212139:0.01671326,(Hylaeus_amiculus_DQ212138:0.0193669,Hylaeus_elegans_DQ212137:0.04817231)0.79:0.01467569)0.5:0.0038934,(Hylaeus_punctatus_DQ212140:0.00934532,(Hylaeus_globula_DQ212141:0.00605151,(Hylaeus_hula_DQ212145:0.00583016,((Hylaeus_anthracinus_DQ212142:1.0E-8,Hylaeus_solaris_DQ212153:1.0E-8)0.73:0.00192745,Hylaeus_longiceps_DQ212150:1.0E-8)0.58:0.00192756,Hylaeus_pubescens_DQ212152:0.00193453,Hylaeus_inquilina_DQ212146:1.0E-8,(Hylaeus_pele_DQ212151:0.00192754,Hylaeus_kona_DQ212149:0.00192854,Hylaeus_kauaiensis_DQ212147:0.00192777)0.43:0.00192771,Hylaeus_connectens_DQ212143:0.00192748,Hylaeus_kokeensis_DQ212148:1.0E-8,Hylaeus_difficilis_DQ212144:0.0019274)0.57:0.00571006)0.59:0.00727652)0.75:0.00923254)0.97:0.06126592,Epiclopus_gayi_EU184833:0.09611482)0.59:0.00629898)0.32:0.01072104)0.32:0.01042322,(Centris_cockerelli_AY267180:0.04411309,Centris_spMP124_EU163032:0.03386153)0.48:0.0223217)0.34:0.0234872)0.1:0.05632688):0.00164791):0.00164703,Bombus_pyrenaeus_DQ788487:0.00164778):0.003307,Bombus_lapidarius_AF492871:1.0E-8,(Bombus_lepidus_DQ788454:1.0E-8,Bombus_lemniscatus_DQ788453:1.0E-8)0.22:0.0016477,Bombus_rufocinctus_AF492900:0.00187087,Bombus_erzurumensis_DQ788423:1.0E-8,Bombus_picipes_DQ788482:0.00164768,Bombus_oberti_DQ788475:1.0E-8,Bombus_friseanus_DQ788432:1.0E-8,(Bombus_crotchii_AF492906:1.0E-8,(Bombus_semenoviellus_DQ788494:1.0E-8,Bombus_apollineus_DQ788394:1.0E-8)0.9:0.01181438,(Bombus_centralis_DQ788411:1.0E-8,Bombus_flavifrons_AF492882:1.0E-8,Bombus_vandykei_AF492915:1.0E-8,Bombus_caliginosus_AF492901:1.0E-8)0.87:0.00497756,(((Bombus_hortulanus_DQ788438:0.00164755,Bombus_ecuadorius_DQ788421:1.0E-8)0.74:0.00330614,Bombus_volucelloides_AY267165:1.0E-8,Bombus_melaleucus_DQ788460:1.0E-8,Bombus_funebris_DQ788433:0.00164756,Bombus_vagans_EU163038:0.00224632,Bombus_tucumanus_EF032404:1.0E-8,Bombus_macgregori_DQ788457:0.00330627,Bombus_vogti_DQ788517:0.00164776,(Bombus_morrisoni_DQ788468:0.00330699,Bombus_brachycephalus_DQ788407:1.0E-8,((Bombus_baeri_DQ788401:1.0E-8,Bombus_coccineus_DQ788413:1.0E-8)0.84:0.00330662,Bombus_handlirschi_DQ788435:0.00748431,Bombus_rubicundus_DQ788491:0.00164837)0.48:0.00330723)0.06:0.00164758,Bombus_robustus_EF032405:1.0E-8)0.17:0.00165368,Bombus_fraternus_AF492907:1.0E-8,Bombus_griseocollis_AF492905:0.00187039)0.06:0.00164804)0.01:0.00165299,Bombus_formosellus_AF492872:1.0E-8)0.01:0.00160737)0.01:0.0032867,(Bombus_supremus_DQ788505:0.00497813,Bombus_gerstaeckeri_DQ788434:0.00334061,((Bombus_religiosus_DQ788489:1.0E-8,Bombus_securus_DQ788493:1.0E-8)0.7:0.00330721,Bombus_ruderatus_AF492910:1.0E-8,Bombus_portchinsky_DQ788484:1.0E-8,Bombus_sushkini_AF492854:0.00187004,(Bombus_hortorum_AF492853:0.00187095,Bombus_consobrinus_AY267166:1.0E-8)0.54:0.0018709,Bombus_argillaceus_DQ788396:1.0E-8,Bombus_tichenkoi_AF492855:1.0E-8,Bombus_koreanus_AF492902:1.0E-8)0.24:0.00166254)0.46:0.00328476,Bombus_bicoloratus_AF492904:1.0E-8,Bombus_kulingensis_DQ788449:1.0E-8)0.01:0.00493595,Bombus_ussurensis_AF492852:1.0E-8,Bombus_longipes_DQ788455:0.00165263,Bombus_trifasciatus_trifasciatus_FJ175317:1.0E-8,Bombus_diversus_AF492894:1.0E-8)0.02:0.00182954,Bombus_trifasciatus_AF492851:1.0E-8)0.78:0.16522134,(Apis_dorsata_AY267178:0.01317489,(Apis_mellifera_NM001011603:0.03142826,(Apis_cerana_EU184832:0.00499191,Apis_koschevnikovi_EU163026:0.00700199)0.79:0.00725905)0.36:0.00571887)0.41:0.00935441)0.74:0.01318741,Apis_florea_EU184831:0.00603418)1.0;
## MLE based on DNA sequences from bub3, under the TrN+G model, with 100 non-parametric bootstrap replicates
(Melipona_grandis_EU980045:0.00316092,((((Hypotrigona_ruspolii_EU980041:0.01116649,Meliponula_bocandei_EU184820:0.0040999,Dactylurina_staudingeri_EU980039:0.00683584)0.25:0.00406533,((Scaptotrigona_tricolorata_EU980048:0.00363494,Lisotrigona_furva_EU980044:0.01378928)0.24:0.00317286,(((Bombus_terrestris_XM003393212:0.00173144,(Bombus_ardens_EU184816:1.0E-8,Bombus_diversus_EU184817:0.00309533)0.91:0.01404853)0.96:0.04659722,((Apis_mellifera_XM393536:0.00419435,(Apis_cerana_EU184823:0.00806932,Apis_dorsata_EU184822:0.01282791)0.35:0.0053784)0.53:0.00729913,Apis_florea_EU184821:1.0E-8)0.62:0.02081494)1.0:0.05347665,Cephalotrigona_capitata_EU184819:0.00779779)0.24:0.00617996,Plebeia_spA_EU980047:0.00993699,(Trigona_amazonensis_EU980051:0.00670285,Trigona_fuscipennis_EU184818:1.0E-8)0.43:0.00269206)0.09:0.00822948,(Trigonisca_spA_EU980050:1.0E-8,Dolichotrigona_chachapoya_EU980040:1.0E-8)0.97:0.01503515)0.02:0.00325691,Odontotrigona_haematoptera_EU980046:0.00326092,Tetragonula_fuscobalteata_EU980052:0.016722)0.03:0.00327484,Tetrigona_binghami_EU980049:1.0E-8,Lepidotrigona_ventralis_EU980042:0.00676019)0.24:0.00657922,Liotrigona_madecassa_EU980043:0.01877845)1.0;
## MLE based on DNA sequences from cad, under the TPM3uf+I+G model, with 100 non-parametric bootstrap replicates
((Duckeanthidium_thielei_HQ995855:0.02125258,Epanthidium_bicoloratum_HQ995857:0.03179146,Notanthidium_steloides_HQ995861:0.01276096)0.43:0.00385625,(Hypanthidioides_marginata_HQ995858:0.02966716,(Anthodioctes_mapirensis_HQ995849:0.02931638,((((Serapista_rufipes_HQ995866:0.06677954,Afranthidium_karooense_HQ995847:0.02422226)0.6:0.00711919,(Pseudoanthidium_scapulare_HQ995864:0.02388644,((Anthidium_punctatum_EU851420:0.0078742,Anthidium_illustre_HQ995848:0.02249963)0.72:0.00473193,Anthidium_oblongatum_DQ067197:0.01256316)1.0:0.01472831)0.56:0.00487805)0.88:0.01388538,((Trachusa_byssina_EU851422:0.0169551,(Trachusa_larreae_HQ995868:0.01045895,Trachusa_pubescens_HQ995869:0.01176105)0.8:0.00368228)1.0:0.02497513,(((((Noteriades_spCJP2008_EU851484:1.0E-8,Noteriades_spCJP2011_HQ995900:1.0E-8)1.0:0.03717225,((Megachile_sculpturalis_HQ995875:0.01245248,((((Megachile_angelarum_HQ995878:0.01438237,Megachile_spinotulata_HQ995879:0.00338273)1.0:0.01380273,(((((Megachile_patellimana_HQ995884:0.02077264,Megachile_fimbriata_HQ995872:0.03539208)0.24:0.00631004,((Megachile_pilidens_HQ995885:0.02418214,(Megachile_Chrysosarus_sp_HQ995880:0.01029268,Megachile_microsoma_HQ995896:0.0156566,(Megachile_zapoteca_HQ995882:0.00562064,Megachile_melanopyga_HQ995891:0.01436186)0.28:5.7919E-4)0.43:0.00128557)0.23:0.00100753,(Megachile_Aethomegachile_sp_HQ995871:0.02755261,(Megachile_texana_HQ995889:0.01310848,Megachile_maritima_HQ995899:0.00253138)0.57:0.00262425)0.84:0.00489229)0.21:0.0030495,((Megachile_nevadensis_HQ995892:0.00406844,Megachile_parallela_HQ995873:0.01581419)0.35:7.9564E-4,Megachile_sidalceae_HQ995894:0.02617298)0.41:0.00208584)0.28:0.00238247,Megachile_mandibularis_HQ995883:0.01775881)0.33:0.00361198,(Megachile_pugnata_DQ067196:0.00959087,Megachile_fabricator_HQ995893:0.03876787)0.28:0.00351359)0.07:8.0993E-4,Megachile_albisecta_HQ995881:0.02180863)0.44:0.00551689,Megachile_Rhodomegachile_sp_HQ995897:0.0309194)0.03:0.00137586,((Megachile_Hackeriapis_sp_HQ995887:0.02106343,Megachile_remeata_HQ995898:0.0010051)0.11:0.00102017,Megachile_Austrochile_sp_HQ995874:0.01792632)0.02:0.00101119,(Coelioxys_afra_DQ067193:0.06071588,Radoszkowskiana_rufiventris_HQ995901:0.01927186)0.5:0.00541696)0.05:0.00193353,(Megachile_maxillosa_HQ995890:0.01861383,(Megachile_Largella_sp_HQ995888:0.01254057,Megachile_ericetorum_HQ995895:0.01316525)0.93:0.01442998)0.12:0.00248681,(Megachile_aethiops_HQ995877:0.02061969,Megachile_parietina_HQ995876:0.00740114)0.48:0.00599767)0.14:0.00100783)0.32:0.00607446,Megachile_bombiformis_HQ995886:0.02478399)0.52:0.01134898)1.0:0.03428904,(Afroheriades_primus_HQ995902:0.01707273,(Pseudoheriades_moricei_HQ995914:0.030261,Afroheriades_sp_EU851428:0.01589312)0.42:0.00551906)1.0:0.04905696)0.3:0.00981635,((Aspidosmia_arnoldi_HQ995850:0.02862897,Aspidosmia_volkmanni_HQ995851:0.00898214)1.0:0.03850966,((((((Fidelia_friesei_HQ995830:0.00975102,Fidelia_pallidula_HQ995831:0.01069181)0.97:0.01571164,(Fidelia_braunsiana_HQ995828:0.01935653,Fidelia_ulrikei_HQ995829:0.00987662)0.99:0.01978401)0.22:9.618E-4,((Fidelia_villosa_HQ995827:0.00972265,Fidelia_kobrowi_HQ995825:0.00610794)0.66:0.00907766,Fidelia_paradoxa_HQ995826:0.01964051)1.0:0.01727306)0.37:0.00283644,(Fideliopsis_ornata_HQ995834:0.0182514,(Fideliopsis_hessei_HQ995832:0.01232323,Fideliopsis_major_HQ995833:0.014305)0.59:0.00364368)0.86:0.00521671)1.0:0.04917981,((Neofidelia_longirostris_HQ995835:0.00784906,Neofidelia_profuga_HQ995836:0.02354139)1.0:0.06649248,((((Meganomia_binghami_DQ067169:0.19389082,((Macropis_nuda_DQ067171:0.00239133,Macropis_europaea_DQ067170:0.00279661)1.0:0.07156746,(Rediviva_mcgregori_DQ067175:0.05824257,(Melitta_capensis_DQ067172:0.01881645,(Melitta_leporina_DQ067174:0.01504536,Melitta_eickworti_DQ067173:0.0100974)0.67:0.01029693)1.0:0.04294474)0.83:0.01590966)0.62:0.0228967)0.43:0.00646859,((((Samba_fasciata_GU945212:0.01332613,Samba_atra_GU945211:0.01749566)0.54:0.00752114,Samba_ogilviei_GU945213:0.01188701)0.33:0.00572711,(Samba_griseonigra_DQ067164:0.00104353,Samba_spinosa_GU945214:0.00336701)0.99:0.01986081)1.0:0.08945582,((((Hesperapis_spHesp940_DQ067165:0.03616359,Capicola_hantamensis_GU945209:0.04126556)0.63:0.00637712,(Hesperapis_larreae_DQ067167:0.01044511,(Hesperapis_rhodocerata_DQ067166:0.00644371,Hesperapis_regularis_DQ067168:0.02434171)0.49:0.00107959)1.0:0.03928635)1.0:0.03251184,Eremaphanta_iranica_GU945210:0.05556571)0.73:0.02130439,(Dasypoda_argentata_DQ067161:0.01127883,(Dasypoda_visnaga_DQ067163:0.023746,Dasypoda_hirtipes_DQ067162:0.01828336)0.42:3.3017E-4)1.0:0.12149584)0.64:0.01489357)1.0:0.07359358)0.83:0.03094919,((((Andrena_brooksi_DQ067126:0.01484228,Andrena_nasonii_DQ067127:0.01333784)1.0:0.09945424,(Protoxaea_gloriosa_DQ067128:0.0672998,((((Panurgus_calcaratus_DQ067135:0.04648201,(Pseudopanurgus_fraterculus_DQ067138:0.01442009,Protandrena_verbesinae_DQ067137:0.01471107)1.0:0.06769512)0.3:0.00439579,(Macrotera_latior_DQ067131:0.11400686,(Meliturgula_haematospila_DQ067132:0.00628051,Meliturgula_minima_DQ067133:0.0088731)1.0:0.03713561)0.45:0.01999388)0.25:0.00793181,Melitturga_clavicornis_DQ067134:0.04704391)0.27:0.01060151,(Calliopsis_anthidia_DQ067130:0.01393164,Calliopsis_pugionis_DQ067129:0.01396467)1.0:0.09173319)0.55:0.01991487)0.62:0.02545475)0.58:0.02245153,(((Sceliphron_caementarium_DQ067125:0.26072385,Bembix_dentilabris_DQ067116:0.1302217)0.2:0.05089861,(Clitemnestra_bipunctata_DQ067115:0.1612409,Stigmus_fulvipes_DQ067121:0.19023078)0.23:0.02067875)0.18:0.03021104,(((((Plenoculus_nr_parvus_DQ067119:0.11585149,(Anacrabro_ocellatus_DQ067117:0.23379916,Tachysphex_yolo_DQ067120:0.12218517)0.58:0.04280474)0.58:0.0459453,Oxybelus_abdominalis_DQ067118:0.20892211)0.91:0.08417853,Eucerceris_tricolor_DQ067122:0.07235225)0.29:0.02425115,Clypeadon_haigi_DQ067123:0.12534061)0.12:0.01788747,Philanthus_gibbosus_DQ067124:0.17175853)0.19:0.01895805)0.5:0.03872705)0.27:0.01575087,((Stenotritus_sp_DQ067176:0.05272429,((((Scrapter_heterodoxus_DQ067145:0.0646739,Chilimelissa_rozeni_DQ067146:0.08015695)0.42:0.00576072,(Xanthesma_furcifera_DQ067143:0.02508456,Hylaeus_amiculus_DQ067144:0.0922377)0.64:0.01064817)0.65:0.01010339,(Colletes_skinneri_DQ067140:0.00606555,Colletes_inaequalis_DQ067139:0.00494595)1.0:0.09367947)0.26:0.00492947,(Caupolicana_vestita_DQ067141:0.05392182,Diphaglossa_gayi_DQ067142:0.02942819)1.0:0.036398)0.89:0.01920811)0.81:0.01449702,((Conanthalictus_conanthi_DQ067157:0.06725511,(Rophites_algirus_DQ067158:0.02430198,Systropha_glabriventris_DQ067160:0.04170585)0.99:0.01491398)0.99:0.03253285,((Patellapis_Zonalictus_sp_DQ067149:0.04904821,(Sphecodes_spSpsp1055_DQ067148:0.02465788,Sphecodes_pecosensis_DQ067147:0.02391406)0.96:0.01578453)0.98:0.05295457,((Dieunomia_heteropoda_DQ067150:0.00322244,Dieunomia_nevadensis_DQ067151:0.00509589)1.0:0.03597627,((((Lipotriches_patellifera_DQ067152:0.06477099,Nomia_tetrazonata_DQ067155:0.0338313)0.55:0.01220443,Macronomia_aureozonata_DQ067153:0.04896885)0.45:0.00487116,Macronomia_sanguinolenta_DQ067154:0.02713271)0.27:0.00411451,Pseudapis_obesula_DQ067156:0.04976966)0.84:0.02165789)1.0:0.04238398)0.96:0.02307876)0.95:0.03754043)0.34:0.00687295)0.26:0.00662412)0.65:0.01754967,((((Martinapis_luteicornis_DQ067181:0.02953684,Tetralonia_cinctula_DQ067183:0.01823213)1.0:0.07029387,((((Ctenoplectrina_nspHS2007_EU122075:1.0E-8,Ctenoplectrina_alluaudi_EU122061:1.0E-8)1.0:0.02409669,(((Ctenoplectra_davidi_EU122066:0.02162076,Ctenoplectra_florisomnis_EU122067:0.01886164)0.99:0.01948137,(Ctenoplectra_terminalis_EU122077:0.01013255,Ctenoplectra_bequaerti_EU122065:0.0064113)1.0:0.02244727)0.37:0.00112871,((Ctenoplectra_kelloggi_EU122070:0.00189522,Ctenoplectra_australica_EU122064:0.00210461)1.0:0.03524336,(Ctenoplectra_antinorii_EU122062:0.0214317,(Ctenoplectra_armata_EU122063:0.02691913,(Ctenoplectra_albolimbata_EU122060:0.01781326,Ctenoplectra_polita_EU122072:0.02671491)0.79:0.00471433)0.53:0.00266865)0.74:0.00473424)0.3:0.00351028)0.54:0.01087963)0.99:0.05752473,(((((Bombus_pascuorum_EU122058:1.0E-8,Apis_mellifera_DQ067178:0.00135346)1.0:0.02744719,(Apis_dorsata_EU184807:0.01955595,Apis_cerana_EU184808:0.01474484)0.87:0.00976605)0.89:0.02600519,Apis_florea_EU184806:0.01285673)1.0:0.10162732,(Cephalotrigona_capitata_EU184805:0.09709533,((Bombus_terrestris_XM003400133:0.01952895,Bombus_ardens_EU184803:0.00936661)0.65:0.00880096,Bombus_diversus_EU184804:0.00756994)1.0:0.05342857)0.91:0.04956682)0.23:0.01968676,Centris_rhodopus_DQ067179:0.07245319)0.05:0.01018734)0.1:0.01238628,(Ceratina_calcarata_DQ067190:0.13555576,Xylocopa_violacea_EU122079:0.10223495)0.15:0.01118699)0.18:0.01018376)0.62:0.01586432,((Nomada_fucata_EU122078:0.09200305,(Holcopasites_ruthae_DQ067187:0.08355276,(Triepeolus_robustus_DQ067189:0.08622736,Paranomada_velutina_DQ067188:0.19030722)0.5:0.01479129)0.52:0.01364448)0.85:0.04106289,((Zacosmia_maculata_DQ067186:0.04339328,Thyreus_delumbatus_DQ067184:0.10059684)1.0:0.03584258,Leiopodus_singularis_DQ067180:0.18357741)0.57:0.02213824)0.8:0.02794746)0.66:0.01567311,(Anthophora_montana_DQ067177:0.05675457,Pachymelus_peringueyi_DQ067182:0.06324786)0.98:0.08964589)0.68:0.02187648)0.79:0.01629599)0.54:0.01630929)0.98:0.03644961,(((Lithurgus_rubricatus_HQ995839:0.03990382,((Lithurgus_tibialis_HQ995841:0.02187426,(Lithurgus_chrysurus_HQ995837:0.02315434,((Lithurgus_apicalis_DQ067191:0.0039703,Lithurgus_echinocacti_DQ067195:0.00285912)1.0:0.04958948,(Trichothurgus_herbsti_HQ995843:0.00865253,Microthurge_sp_HQ995842:0.03642678)0.78:0.00835165)0.71:0.01098571)0.29:0.00473895)0.39:0.0073546,(Lithurgus_scabrosus_HQ995840:0.00950097,Lithurgus_pullatus_HQ995838:0.00291678)1.0:0.04300812)0.3:0.00681375)1.0:0.10656334,(Aglaoapis_tridentata_HQ995844:0.0460772,(Paradioxys_pannonica_HQ995846:0.02039364,Dioxys_moesta_HQ995845:0.00431968)1.0:0.03365892)0.98:0.0281672)0.52:0.01952962,(Pararhophites_orobinus_HQ995823:0.01357143,Pararhophites_quadratus_HQ995824:0.00200615)1.0:0.04242093)0.31:0.00641808)0.1:0.00244858)0.33:0.00737561)0.26:0.00592396,(Ochreriades_fasciatus_HQ995909:0.06935338,(((Chelostoma_florisomne_HQ995905:0.00641975,((Chelostoma_marginatum_incisuloides_EU863106:0.0057669,(Chelostoma_incisulum_EU863104:1.0E-8,Chelostoma_cockerelli_EU863100:0.00382597)0.57:0.00190449,(Chelostoma_phaceliae_EU863108:0.0051217,Chelostoma_californicum_EU851443:0.00196931)0.61:0.00258476,Chelostoma_minutum_EU863107:0.00190445)0.98:0.01167003,((Chelostoma_styriacum_EU863109:0.00771476,Chelostoma_campanularum_EU851444:0.0039625,((Chelostoma_philadelphi_EU851446:0.01184453,Chelostoma_lamellum_EU851440:0.00250035)0.78:0.00583606,Chelostoma_foveolatum_EU863102:0.011707,Chelostoma_laticaudum_EU863105:0.01168964,Chelostoma_hellenicum_EU863103:0.00384128)0.11:0.00190276,Chelostoma_aureocinctum_EU851442:0.02808762,Chelostoma_bytinskii_EU863099:0.00777089,(Chelostoma_ventrale_EU863110:0.02259094,Chelostoma_distinctum_EU863101:1.0E-8)0.09:0.00382155)0.04:0.00191637,(((Chelostoma_mocsaryi_EU863094:0.00388357,Chelostoma_diodon_EU863090:0.0038305)0.34:0.00195108,(Chelostoma_edentulum_EU863091:0.00584147,(Chelostoma_emarginatum_EU863092:0.01594407,Chelostoma_sp2_EU863096:0.00384545,Chelostoma_sp3_EU863097:0.00382546)0.54:0.00381524)0.68:0.00196238)0.27:0.00280957,(Chelostoma_nasutum_EU863095:0.01909793,(Chelostoma_grande_EU863093:1.0E-8,Chelostoma_transversum_EU863098:0.00383802)0.91:0.00679178)0.28:0.00387025)0.01:9.7502E-4)0.26:0.00222451)0.47:0.00784853)0.38:0.00270692,(Chelostoma_fuliginosum_DQ067192:1.0E-8,Chelostoma_rapunculi_EU851445:1.0E-8)0.81:0.00771689)0.96:0.01953587,(((Protosmia_minutula_EU851515:0.02528786,(Protosmia_longiceps_EU851513:0.02148776,(Protosmia_humeralis_HQ995913:0.00215627,Protosmia_rubifloris_EU851514:0.01663832)0.46:0.00200495)0.77:0.00549845)1.0:0.02853134,((Heriades_truncorum_EU851448:0.03150886,(Heriades_punctulifer_EU851449:0.02238696,(Heriades_crucifer_EU851450:1.0E-8,Heriades_crucifera_DQ067194:1.0E-8)1.0:0.01414913)0.42:0.00264367)0.46:0.0049567,((Stenoheriades_asiaticus_HQ995915:0.01067037,Hofferia_schmiedeknechti_HQ995907:0.01378449)0.76:0.00707678,(Othinosmia_globicola_HQ995911:0.01644475,(Othinosmia_aff_securicornis_EU851512:1.0E-8,Othinosmia_securicornis_HQ995912:1.0E-8)1.0:0.01416511)0.62:0.00171186)0.22:0.00123849)0.74:0.00869101)0.98:0.01728918,((((((Atoposmia_copelandica_EU851439:0.00831978,Atoposmia_timberlakei_EU851438:0.00816148)0.05:0.00181001,(Atoposmia_mirifica_HQ995904:0.0074598,(Atoposmia_hebitis_EU851435:0.00189899,Atoposmia_elongata_EU851434:0.00611465)0.87:0.00602557)0.38:0.00370455,(((Ashmeadiella_timberlakei_EU851429:0.0121527,(Ashmeadiella_holtii_EU851432:0.01224777,Ashmeadiella_xenomastax_EU851433:0.00203543)0.61:0.00200851)0.51:0.00427612,(Ashmeadiella_aridula_HQ995903:0.01711128,Ashmeadiella_aff_gillettei_EU851431:0.010566)0.78:0.00394419)0.98:0.01589828,Atoposmia_aff_daleae_EU851437:0.01922223)0.34:0.00130334)0.52:0.00687169,((((Osmia_andrenoides_EU851490:0.01395436,Hoplitis_nasuta_EU851474:0.01356229)0.47:0.00376889,(Osmia_rhodoensis_EU851508:0.01567309,Osmia_tergestensis_EU851509:0.02134222)0.41:0.00401444,(Osmia_anceps_EU851495:0.04271464,Osmia_difficilis_EU851496:0.01357762)0.53:0.01986587)0.13:0.00320631,(Hoplosmia_pinquis_EU851483:0.00925284,(Hoplosmia_spinulosa_EU851481:0.0242975,Hoplosmia_scutellaris_EU851482:0.01126627)0.37:0.00196784)0.78:0.01081031)0.17:0.00241165,((((Osmia_brevicornis_EU851499:0.02764531,(Osmia_glauca_EU851491:0.02516904,(Osmia_apicata_EU851500:0.01031727,(Osmia_cornuta_EU851504:0.00404997,Osmia_lignaria_HQ995910:0.01278299)0.38:0.00171499)0.71:0.00728409)0.47:0.00186751)0.3:0.0018893,(Osmia_ferruginea_EU851506:0.0083705,Osmia_gallarum_EU851507:0.01282194)0.96:0.00803578,(Osmia_latisulcata_EU851510:0.01025197,Osmia_montana_EU851489:0.00812571)0.87:0.00834215)0.27:0.0052022,(((Osmia_niveata_EU851494:0.00202439,Osmia_coloradensis_EU851493:0.00606705)1.0:0.03025133,Osmia_integra_EU851486:0.00219256)0.32:0.00376671,(Osmia_nemoris_EU851501:0.01022074,Osmia_aurulenta_EU851492:0.01892657,Osmia_xanthomelana_EU851498:0.00797163)0.16:0.0019868,Osmia_juxta_EU851497:0.0019679)0.63:0.00613076)0.75:0.01096006,(Osmia_bicolor_EU851502:0.00536576,((Osmia_sybarita_EU851488:0.01022691,Osmia_rufohirta_EU851487:1.0E-8)0.63:0.00261619,Osmia_tingitana_EU851503:0.01387088)0.47:0.00197115)0.99:0.01323395)0.4:0.00176084)0.56:0.00555969)0.5:0.0064455,Wainia_eremoplana_HQ995916:0.05126806)0.51:0.00326572,((Stenosmia_minima_EU851520:0.01004494,Stenosmia_aff_aravensis_EU851519:0.00200746)0.89:0.00804133,(((Hoplitis_villiersi_EU851476:0.00187068,Hoplitis_moricei_EU851475:0.00209174)1.0:0.02140602,(Hoplitis_bisulca_EU851457:0.01454749,(Hoplitis_sp_EU851459:0.02096984,(Hoplitis_villosa_EU851460:0.01720733,Hoplitis_hemisphaerica_EU851458:0.01008745)0.54:0.00603462)0.45:0.00179765)0.66:0.00668104)0.35:0.00166556,(Hoplitis_illustris_EU851461:0.00618157,Hoplitis_aff_onychophora_EU851462:0.00604691)0.66:0.00614984)0.07:0.0019536,((Hoplitis_annulata_crenulata_EU851456:0.00799365,Hoplitis_adunca_HQ995908:0.00733361)0.64:0.00464324,(((Hoplitis_albifrons_EU851472:0.00403383,Hoplitis_brachypogon_EU851479:0.00811539)0.46:0.00191808,Hoplitis_biscutellae_EU851464:0.01632136,Hoplitis_tridentata_EU851455:0.00800174,(Hoplitis_leucomelana_EU851452:0.00394888,Hoplitis_hypocrita_EU851463:0.00594058,Hoplitis_pilosifrons_EU851454:0.00394224)0.37:0.00196341,(Hoplitis_mitis_EU851453:0.01011853,Hoplitis_tuberculata_EU851473:0.01220478)0.33:0.00198714)0.47:0.00411288,Hoplitis_tigrina_EU851468:0.01851908)0.15:0.00188214,(Hoplitis_paralias_EU851471:0.0174811,(Hoplitis_platalea_EU851478:0.00176953,(Hoplitis_lebanotica_EU851470:0.00395003,Hoplitis_antalyae_EU851469:0.00410262)0.99:0.01471211)0.46:0.00206954,(Hoplitis_zuni_EU851480:0.00606095,((Hoplitis_mojavensis_EU851466:0.00589124,Hoplitis_incanescens_EU851477:0.00404313)0.46:0.00201767,Hoplitis_robusta_EU851465:0.0314487)0.4:0.00211428)0.41:0.00197659)0.65:0.00608904)0.02:0.00190575)0.78:0.0196678)0.71:0.00421578,(Haetosmia_brachyura_HQ995906:0.00500759,Haetosmia_circumventa_EU851447:0.0016442)1.0:0.01933152)0.89:0.00845159)0.68:0.00690747)0.95:0.01746616)0.46:0.00767175)0.98:0.02967127)0.87:0.01209259)0.86:0.00749384,(((Paranthidium_jugatorium_HQ995863:0.01216519,Dianthidium_arizonicum_HQ995854:0.01235982)0.64:0.0042315,Bathanthidium_binghami_HQ995852:0.00538745)0.92:0.00969827,((Stelis_punctulatissima_EU851421:0.01370125,Stelis_sppaiute_HQ995867:0.00649655)1.0:0.03235735,((Eoanthidium_turnericum_HQ995856:0.04058227,Benanthis_madagascariensis_HQ995853:0.01247722)0.68:0.00984059,(Rhodanthidium_septemdentatum_HQ995865:0.02654356,(Icteranthidium_ferrugineum_HQ995860:0.0316521,Pachyanthidium_benguelense_HQ995862:0.04123077)0.58:0.00738065)0.3:0.00123723)0.52:0.00545055)0.6:0.00453456)0.8:0.00952326)0.94:0.01471623)0.64:0.00615021)0.32:0.00297009,Hypanthidium_obscurius_HQ995859:0.03486611)1.0;
## MLE based on DNA sequences from camkii, under the HKY+I+G model, with 100 non-parametric bootstrap replicates
((Eufriesea_pulchra_EU184788:1.0E-8,Epiclopus_gayi_EU184797:0.16032701)0.57:0.00609821,(Exaerete_frontalis_EU184787:0.04665513,(Anthophora_plumipes_EU184799:0.04648702,(Cephalotrigona_capitata_EU184791:0.02925894,(((Bombus_diversus_EU184790:1.0E-8,Bombus_ardens_EU184789:0.00415237)0.65:0.00876949,(Apis_dorsata_EU184794:0.00292,((Apis_florea_EU184793:1.0E-8,(Centris_cockerelli_EU184796:0.01880665,Apis_cerana_EU184795:0.00976741)0.17:0.00277788)0.18:0.00305431,Apis_mellifera_NM001134950:0.00941694)0.16:0.00335372)0.35:0.0166941)0.27:0.00986042,Meliponula_bocandei_EU184792:0.00999953)0.19:0.00630227)0.2:0.00662718)0.44:0.00715749)0.43:0.00429287,Thyreus_takaonis_EU184798:0.14055009)1.0;
## MLE based on DNA sequences from dnk, under the TPM3uf+I+G model, with 100 non-parametric bootstrap replicates
(Apis_dorsata_EU184784:0.01339597,(((Bombus_ardens_EU184779:0.02085718,Bombus_diversus_EU184780:0.01512596)0.71:0.01214315,Bombus_terrestris_XM003395329:0.0053228)0.98:0.10599105,((Trigonisca_spA_EU980060:0.01934377,Plebeia_spA_EU980058:1.0E-8,(((Meliponula_bocandei_EU184783:0.02152005,Hypotrigona_ruspolii_EU980053:0.01198826,Lisotrigona_furva_EU980055:0.03744388)0.51:0.02246036,((Tetragonula_fuscobalteata_EU980062:0.02096577,Lepidotrigona_ventralis_EU980054:0.00744777)0.63:0.00796743,Odontotrigona_haematoptera_EU980057:1.0E-8,Tetrigona_binghami_EU980059:0.0038389)0.72:0.01345868)0.17:0.00337123,Cephalotrigona_capitata_EU184782:0.0073561)0.1:0.00231981,(Trigona_fuscipennis_EU184781:1.0E-8,Trigona_amazonensis_EU980061:0.01179009)0.89:0.00808864)0.23:0.00391127,Melipona_grandis_EU980056:0.00732526)0.71:0.05587194)1.0:0.27087532,Apis_mellifera_XM625216:0.00525788)1.0;
## MLE based on DNA sequences from ecrb1, under the TrN+G model, with 100 non-parametric bootstrap replicates
(Coelioxys_fenestrata_AB490054:0.05511871,((((Bombus_hypocrita_AB490051:0.00104632,Bombus_terrestris_XM003401618:0.00744463)1.0:0.07500594,Apis_mellifera_NM001159355:0.09805618)0.52:0.01631625,Xylocopa_appendiculata_AB490052:0.07099332)0.68:0.02630797,Osmia_cornifrons_AB490053:0.09655019)0.6:0.03546302,Ammophila_infesta_AB490055:0.36006303)1.0;
## MLE based on DNA sequences from ef1af1, under the SYM+G model, with 100 non-parametric bootstrap replicates
(Exoneura_robusta_AJ416760:0.00901753,(((Pachymelus_peringueyi_AY362992:0.09441656,((Chalybion_californicum_EF013245:0.05002934,Paranomada_velutina_JF806354:0.1252476)0.14:0.01498078,(Fideliopsis_major_AY363024:0.0935754,((Holcopasites_ruthae_JF806347:0.04670524,((((Samba_griseonigra_AY363032:0.09132665,Dasypoda_argentata_AY363029:0.147581)0.43:0.0531321,(Hesperapis_larreae_AY363030:0.00969174,Hesperapis_regularis_AY363031:0.01791642)0.95:0.03709581)0.24:0.03710441,((((Stenotritus_spSGB2011_JF806358:0.087942,(((Paracolletes_sp19Para_AY363005:0.024418,((Augochlorella_pomoniella_JF806341:0.02313664,((Colletes_inaequalis_AY363004:0.00891972,Colletes_dimidiatus_AY363003:0.00674519)0.19:7.6125E-4,Colletes_consors_AY363001:0.0169393)0.95:0.02099161):0.0210027,(Agapostemon_tyleri_JF806338:0.09770178,Halictus_rubicundus_JF806346:0.02747418)0.39:0.00897742):0.02134851):0.00215683,((Callomelitta_antipodes_AY362999:0.05393438,((Stenotritus_spBND2004_AY363035:0.07985245,(Hylaeus_modestus_AY363012:0.02736907,Hylaeus_honestus_AY363011:0.01868928)0.97:0.05929352)0.13:0.01061886,((Euryglossina_pseudoatomaria_AY363009:0.12416204,Chilimelissa_rozeni_AY363013:0.04969571)0.28:0.01465007,(Xanthesma_furcifera_AY363010:0.01897806,Euryglossa_ephippiata_AY363008:0.04933241)0.45:0.006181)0.18:0.00611849)0.03:0.00787406)0.02:0.00502819,(((Conanthalictus_wilmattae_JF806345:0.05586419,Xeralictus_bicuspidariae_JF806361:0.04304049)0.37:0.01777879,Systropha_curvicornis_JF806359:0.04609683)0.15:0.00270606,Penapis_penai_JF806353:0.09566997)0.24:0.0102788):0.01108296,Dieunomia_nevadensis_JF806350:0.12593024):0.02545985,((Protoxaea_gloriosa_AY362987:0.04527457,Centris_atripes_AY362993:0.07158156)0.07:0.03734971,(((Anacrabro_ocellatus_AY363037:0.11554503,((Sceliphron_caementarium_AY363042:0.06482865,Stigmus_fulvipes_AY363038:0.09951423)0.26:0.02538737,Bicyrtes_ventralis_AY363036:0.06862434)0.04:0.01141864)0.01:0.00690417,Protandrena_mexicanorum_AY362991:0.16887621):0.02217867,(Macrotera_latior_AY362990:0.03379404,(Calliopsis_anthidia_AY362988:0.01689474,Calliopsis_subalpina_AY362989:1.0E-8)1.0:0.11712498)0.09:0.00547925):0.01737101,(((Andrena_spAnsp643_AY362984:0.00400565,Andrena_nasonii_AY362985:0.00745785)0.96:0.03973189,((((((Xylocopa_collaris_EU445989:0.03449192,((Xylocopa_sulcatipes_AY005287:0.01911999,Xylocopa_violacea_AY005280:0.01721506)0.25:0.00728772,Xylocopa_sicheli_AY005284:1.0E-8)0.26:0.00655417)0.17:0.00807845,((Xylocopa_tabaniformis_tabaniformis_AY005282:0.01228234,(Xylocopa_virginica_virginica_AY005285:0.02979007,((((Xylocopa_micheneri_micheneri_AY005298:0.00467156,(Xylocopa_frontalis_AY005302:0.00584421,(Xylocopa_gualanensis_AY005300:0.00467275,Xylocopa_varipuncta_AY005299:1.0E-8)0.51:0.00650637)0.35:0.00178601)0.47:0.00515666,Xylocopa_iris_AY005286:0.03043808)0.23:0.00194523,(Xylocopa_truxali_AY005301:0.00453838,((Xylocopa_tranquebarica_AY005278:1.0E-8,Xylocopa_olivieri_AY005294:0.00471069)0.72:0.00714471,Xylocopa_erythrina_AY005283:0.00474525)0.3:0.00240912)0.21:0.00236359)0.07:0.00233037,Xylocopa_micans_AY005277:0.00232781)0.09:0.00313829)0.12:0.00423256)0.18:0.01176742,((((Xylocopa_spKWZ5_EU445980:0.01316316,Xylocopa_tranquebarorum_EU445981:0.00781519)0.83:0.0149791,Xylocopa_auripennis_auripennis_AY005279:0.00278321)0.64:0.01242228,Xylocopa_lugubris_EU180118:0.01470889)0.09:0.00175579,Xylocopa_albifrons_EU180117:0.0051353)0.19:0.00515616)0.05:0.0089588)0.13:0.0150064,(Xylocopa_smithii_EU180114:0.00230306,Xylocopa_provida_EU180116:1.0E-8,(Xylocopa_aruana_AY005288:0.00228823,Xylocopa_nobilis_tricolor_EU180108:1.0E-8,((Xylocopa_latipes_AY005295:0.00461051,(Xylocopa_bombylans_AY005281:1.0E-8,Xylocopa_aeratus_EU180119:1.0E-8)0.94:0.03001764)0.02:0.00230479,Xylocopa_acutipennis_AY005296:1.0E-8)0.02:0.00691336,Xylocopa_dimidiata_EU180109:1.0E-8,(Xylocopa_nigrita_AY005292:0.0120013,(Xylocopa_spKWZ10_EU445984:0.01198136,(Xylocopa_caerulea_EU445987:0.0026392,(Xylocopa_flavifrons_EU445978:1.0E-8,((Xylocopa_appendiculata_circumvolans_EU445976:0.00233141,Xylocopa_ogasawarensis_EU445983:1.0E-8,Xylocopa_confusa_EU445985:0.01180563)0.21:0.00702546,Xylocopa_amamensis_EU445977:1.0E-8,Xylocopa_albinotum_EU445979:1.0E-8)0.08:0.00230441)0.22:0.00472215)0.04:0.00453517)0.15:0.00482136)0.04:0.00221114,Xylocopa_spIndia_EU180110:0.00230586,Xylocopa_lieftincki_AY005289:1.0E-8):0.00322829)0.03:0.00420297)0.01:0.00349142,Xylocopa_inconstans_EU180113:0.00852306)0.02:0.00796026,Xylocopa_flavorufa_AY005293:0.00361054)0.03:0.00629259,Xylocopa_flavicollis_EU180111:0.00464074,(Melitturga_clavicornis_JF806348:3.2991E-4,(Xylocopa_watmoughi_EU180115:0.00696785,Xylocopa_caffra_EU180112:1.0E-8,Xylocopa_pubescens_AY005290:0.00693401,Xylocopa_scioensis_AY005291:0.0045874)0.27:0.00118436):0.00114586):0.02320227):0.00518157,(Panurgus_calcaratus_JF806352:0.0360688,((Ceratina_spALC2003_AY250216:0.07451511,((Ceratina_megastigmata_AY250213:0.03049106,((((Ceratina_iwatai_AY250211:1.0E-8,Ceratina_satoi_AY250217:0.00213024)0.91:0.006056,Ceratina_spNJB2001_AJ416848:0.03916829)0.6:0.0112218,Neoceratina_spSMT2005_DQ149693:0.01716304)0.57:0.01407645,Ceratina_calcarata_AY362998:0.03743027)0.37:0.00381953)0.2:0.00570841,((Ceratina_okinawana_okinawana_AY250214:0.00431603,Ceratina_okinawana_sakinshimensis_AY250215:1.0E-8)0.87:0.00690455,(Ceratina_japonica_AY250212:0.00438538,(Calliopsis_pugionis_JF806342:0.08045731,Ceratina_flavipes_AY250210:0.00330703):0.00327857):0.00184313):0.02252314):0.01273141):0.00498916,(Ceratina_boninensis_AY250208:1.0E-8,Ceratina_dentipes_AY250209:0.00858378)0.97:0.02801497):0.02300032):0.00410909):0.0085456):0.0123554):0.00753212):6.627E-5,Euherbstia_excellens_AY362986:0.02603526):0.00783466,Scrapter_ruficornis_JF806357:0.04902716):0.01294401,(Zacosmia_maculata_JF806337:0.05220367,(((Stizoides_spSGB2011_JF806360:0.17183907,Alocandrena_porterae_JF806339:0.11272636)0.13:0.0234645,((Melitta_leporina_JF806349:0.05280028,(Rediviva_mcgregori_JF806355:0.01159828,Redivivoides_simulans_JF806356:1.0E-8)0.83:0.01969808)0.42:0.01200585,(Melitta_eickworti_AY363034:0.07360368,(Macropis_europaea_AY363033:0.13457025,((((Agapostemon_kohliellus_AY363015:0.02157708,Sphecodes_minor_AY363016:0.08541971)0.86:0.03905276,Nomia_triangulifera_AY363017:0.06946892)0.45:0.01959331,Pseudapis_unidentata_AY363018:0.05138045)0.51:0.02845263,Megalopta_genalis_AY363014:0.05057681,(Protodufourea_parca_AY363022:0.00487811,((Dufourea_mulleri_AY363021:0.00952835,Dufourea_malacothricis_AY363020:0.00730695)0.99:0.07331772,Rophites_algirus_AY363023:0.02753058)0.48:0.00707958)0.73:0.04830818)0.03:0.00693473)0.07:0.0040829)0.01:0.0053532):0.00566294):1.649E-5,((Megachile_pugnata_AY363027:0.04405718,Chelostoma_fuliginosum_AY363028:0.10827635)0.41:0.02129878,Anthidium_oblongatum_AY363025:0.04741378)0.23:0.02501897):0.00262559):0.00619918):0.01350903):0.01078333,Nomioides_facilis_AY363019:0.09194664,Anthophora_montana_JF806340:0.20311664,Centris_rhodopus_JF806343:0.03120181):0.01251074):0.00890263,Lithurgus_echinocacti_AY363026:0.07777566):0.0067961):0.0093373)0.01:0.00276714):0.00451786,(((Oxybelus_spSGB2011_JF806351:0.28276238,Bombus_terrestris_XM003399641:0.01419017)0.22:0.04984963,Apis_mellifera_NM001011628:0.06828774)0.06:0.03091749,((Triepeolus_rozeni_AY362997:0.09775792,((Manuelia_gayi_HM461884:0.04046597,(Manuelia_postica_HM461886:0.01133891,Manuelia_gayatina_HM461885:0.00741958)0.46:0.01359117)0.93:0.04204828,Ctenoplectra_albolimbata_AY362994:0.03044329)0.49:0.01378548)0.19:0.01193065,Melissodes_spMesp229_AY362995:0.04865352)0.08:0.00900067):0.00672259)0.16:0.06047871,Inquilina_dawsoni_AJ416763:1.0E-8,((((Exoneurella_tridentata_AJ416766:0.00302255,(((Exoneurella_eremophila_DQ149696:1.0E-8,Exoneurella_eremophilia_AJ416767:1.0E-8)1.0:0.02315971,Exoneurella_setosa_AJ416768:0.00210621)0.38:0.00528278,Exoneurella_lawsoni_AJ416765:0.00497225)0.83:0.01469448)0.52:0.00877942,((Macrogalea_magenge_AY245174:0.00687394,Macrogalea_candida_AJ416783:1.0E-8,Macrogalea_zanzibarica_DQ149699:0.00225221)0.92:0.04658774,(((Allodapula_empeyi_DQ149695:0.00947444,(Allodapula_acutigera_AY247264:0.0158724,Compsomelissa_borneri_AJ416784:0.03556276)0.38:0.00221696)0.52:0.00462738,((Braunsapis_protuberans_AJ416775:0.00222368,Braunsapis_unicolor_AJ416776:1.0E-8)0.76:0.00455296,Leiopodus_singularis_AY362996:0.26927597,((Braunsapis_paradoxa_AJ416779:0.00688457,Braunsapis_spNJB2001_AJ416782:0.01170739)0.77:0.0133513,((Braunsapis_vitrea_AJ416781:1.0E-8,Braunsapis_otavica_AJ416780:1.0E-8,Braunsapis_albipennis_AJ416777:1.0E-8)0.85:0.00517603,Braunsapis_bouyssoui_AJ416778:0.01077576)0.82:0.0068789)0.68:0.01279529)0.11:0.01889389)0.03:0.00366096,(Halterapis_nigrinervis_AJ416785:0.00893263,((Allodape_friesei_DQ149694:0.00454861,(Allodape_skaifeorum_AJ416774:1.0E-8,Allodape_mucronata_AJ416773:0.00443956)0.62:0.00214457)0.92:0.02127455,Exoneuridia_hakkariensis_DQ149698:0.08882642)0.06:0.00454531)0.06:0.00617569)0.11:0.00415911)0.09:0.00660132)0.12:0.00384783,(((Brevineura_froggatti_AJ416770:1.0E-8,Brevineura_rufitarsis_AY005276:0.00242734)0.83:0.00444771,Brevineura_xanthoclypeata_AJ416771:0.01153848,Brevineura_elongata_AJ416772:0.00450258)0.75:0.00518637,Brevineura_ploratula_AJ416769:0.00431131)0.8:0.01886221)0.12:0.01428416,Inquilina_schwarzi_AJ416764:1.0E-8)0.04:0.00220677,Inquilina_excavata_DQ149697:1.0E-8)0.44:0.00224237,Exoneura_angophorae_AJ416759:0.00486395,(Exoneura_nigrescens_AJ416762:1.0E-8,Exoneura_nigrihirta_AJ416761:1.0E-8)0.55:0.00222905)1.0;
## MLE based on DNA sequences from ef1af2, under the GTR+I+G model, with 100 non-parametric bootstrap replicates
[truncated: 309,852 more chars]
