# Supplementary material for: The bee tree of life: a supermatrix approach to apoid phylogeny and biogeography
Source: BMC Evol Biol. 2013 Jul 3;13:138. doi: 10.1186/1471-2148-13-138 (PMC3706286; doi:10.1186/1471-2148-13-138)
Supplement: Additional file 3 — Maximum-likelihood phylogenetic estimates of apoid genera. Ten replicate alignments were generated by randomly sampling one sequence per genus per gene. Bootstrap support is based on 100 replicates, after removal of ‘rogue’ taxa. [file 1471-2148-13-138-S3.txt]

(Xenochilicola:0.08780231825862508388,((Geodiscelis:0.07742712753109821933,(Xeromelissa:0.04320369054665704894,Chilimelissa:0.00624825089069051907)100:0.02868278045584967892)92:0.01371285960508443653,((((Hylaeus:0.06622402550608696981,((Amphylaeus:0.02474944848335120309,Meroglossa:0.03525605322671359482)100:0.01821802905720188229,Palaeorhiza:0.03859095497508771566)99:0.01725067576653802059)99:0.02455856711331257797,Hyleoides:0.07551658680395725853)99:0.02569741279205518467,((Scrapter:0.05688300160237432651,Euhesma:0.09064045850372512425)27:0.00985045398556876929,((Euryglossina:0.11541116563110299931,Callohesma:0.06453144333821020373)23:0.00616643733136873658,(Euryglossa:0.06015551507087973232,Xanthesma:0.03236771069874259249)51:0.01065337043275564090)34:0.00757711140967346625)50:0.00697494374910768294)33:0.00458216431959424745,(((((Stenotritus:0.01828890268391363677,Ctenocolletes:0.02795312399804742581)100:0.07440093550530411937,(((((Alocandrena:0.10137334044614680628,(Andrena:0.08474606425262502796,Megandrena:0.06128441098398528658)56:0.01648299819161405666)100:0.03724194339818338167,(Euherbstia:0.03321354203643149539,Orphana:0.03709726320386237675)100:0.03036426979343412325)100:0.03096206390256689422,(Protoxaea:0.10865066821225374816,(Nolanomelissa:0.09418448440307959635,((((Neffapis:0.04378059632670599360,((Meliturgula:0.05291867234205549497,Plesiopanurgus:0.04956046165594236996)68:0.00931645590367883615,(((Macrotera:0.04150781484613033645,Perdita:0.03198531356119726360)100:0.08168309495116121699,(Clavipanurgus:0.00750380267560266795,Panurginus:0.00989456931753666946)100:0.05746654305781567079)75:0.01562824422875314090,Panurgus:0.05079117985730034063)15:0.00680375377958392612)10:0.00239608608921513394)22:0.00637546674432233791,(Camptopoeum:0.03808081926513969678,Melitturga:0.04558680189560442020)92:0.01001596774124373541)38:0.00920002792518304774,(Protandrena:0.03042197357533494087,Pseudopanurgus:0.03035170779369658275)100:0.09391290437535576574)99:0.01562838634797946921,(Calliopsis:0.03721998012012343177,(Arhysosage:0.02428162531803247648,Callonychium:0.03813306626611211170)69:0.00688301939980279567)100:0.05085093015438574282)79:0.01101787784932406651)99:0.02063609387478235191)84:0.01382869243538323474)100:0.03068961990322525632,(((((Cerceris:0.10696512855047581037,Eucerceris:0.10447214259025636163)67:0.03699637179927549313,(Clypeadon:0.11779798164683950856,Philanthus:0.12480955064390701625)84:0.02909484340757475737)70:0.02432190560273057856,((Pulverro:0.13646623571984042855,(Clitemnestra:0.15858042451459247735,((Stizoides:0.01989527977399590392,(Bembix:0.02039715110299296363,Xerostictia:0.00958186599530539210)100:0.03076823829256044446)99:0.03292716605863769963,(Microbembex:0.05786534313998591833,Bicyrtes:0.04184095486261522889)99:0.03691895355212593960)100:0.05531817182924891191)84:0.02394950947092068863)33:0.01575604133131370405,((Ampulex:0.17634543629403207077,((Sceliphron:0.10153110655067848489,(Chlorion:0.05335756714321653049,Chalybion:0.06311721462348639233)98:0.02593208158807966748)100:0.05089172316931132173,((Isodontia:0.05782977667617178463,(Sphex:0.05284194042276444542,Podalonia:0.04332022885511815219)84:0.01211531184779092093)100:0.04615345656061884544,(Prionyx:0.07751653633669207399,(Ammophila:0.04709756045088698412,Eremnophila:0.03994146567979100365)100:0.06307442067621545079)99:0.03542952480875097288)98:0.03486260112899391278)99:0.05081044257610536213)80:0.02407033897035281908,((Oxybelus:0.13998919843499568749,Anacrabro:0.14000446370963434695)99:0.03691527758465232983,(Plenoculus:0.11809122607877078903,(Tachytes:0.13474718137244540150,Tachysphex:0.08439507629147527390)100:0.04955623888279445804)100:0.03852428990509308010)100:0.04714738111460727021)73:0.03139328530782392601)57:0.02131463820283647712)100:0.06310184356764199365,((Samba:0.08833838755066181214,(((Capicola:0.03591431848504385294,Hesperapis:0.05919187607057765227)100:0.02199457322718747360,Eremaphanta:0.06921277211525415918)100:0.03136770566537343263,Dasypoda:0.13522472223217607556)40:0.00636009152907542064)100:0.05356370710387561157,(((Melitta:0.09260125899890309098,(Redivivoides:0.01801849338196852973,Rediviva:0.01812164146487106609)100:0.03814422194181676246)100:0.03150262425400798816,(Macropis:0.04302911843501945610,Promelitta:0.05896495010390747499)100:0.04865292264929097638)100:0.02610006973811766773,Meganomia:0.14469070095776784268)99:0.02188680820414870901)98:0.01529758521530697780)86:0.01007876970123716687,((((Habropoda:0.05820657188837943807,(Deltoptila:0.05418022905956342700,Pachymelus:0.07406245945960597543)53:0.00666452243387270511)85:0.01245531998601060418,(Amegilla:0.07684385990514232267,Anthophora:0.06188163118829221460)61:0.01946923887611562085)100:0.06451385503463920312,(((((((Sphecodopsis:0.04126349310186135794,Pasites:0.07148702523199677861)100:0.03237442510112824995,(Oreopasites:0.02842804051602457541,Ammobates:0.03207080182106049338)100:0.03914773384161821662)100:0.07615677942204396311,((((Odyneropsis:0.07240573711645539867,((Triepeolus:0.02973995920927186010,((Rhinepeolus:0.04898727740094458577,Doeringiella:0.03076877417310286758)88:0.00765202690532304670,Thalestria:0.05702394287805856443)35:0.00381920069209170949)68:0.00606644881172766111,Epeolus:0.04322636674174774873)100:0.01832640092630375556)100:0.04177348043637621466,(Triopasites:0.03444038412887869688,(Brachynomada:0.04731164864281908050,Paranomada:0.04455699478494575677)92:0.01274431046990164886)100:0.09135959180601826990)98:0.01558119529848907801,(Holcopasites:0.09180364131520191151,Ammobatoides:0.05693595328026554436)86:0.01382687733040611176)40:0.00741759040701808411,((Nomada:0.10382097570954867960,Hexepeolus:0.05662909824084937788)75:0.01346405812993801097,(Neolarra:0.06540127353701569168,((Biastes:0.02602543615012737135,Neopasites:0.02424558628707458932)100:0.03874618788990996654,Townsendiella:0.04613556765482482863)74:0.00756183992561396297)96:0.00867195587446059277)40:0.00720019058418700907)96:0.01457734387496446848)92:0.01115372486065493475,((Caenoprosopina:0.05632435936934863940,Caenoprosopis:0.04360239562581259831)100:0.06510270858324362919,(Tetralonioidella:0.04451415141051590085,(Zacosmia:0.04884897123221468296,((Xeromelecta:0.02442249478463686535,Melecta:0.01464440511800555941)100:0.01676437133550556097,Thyreus:0.08108619709906422779)86:0.00829129933865627514)100:0.01773866595362584217)100:0.07570347700798760182)65:0.01364042777980708360)63:0.00713065853279545424,((((Hopliphora:0.01505048188589102817,(Mesoplia:0.04667711369209395778,(((Mesocheira:0.07893118304604347657,Ctenioschelus:0.02336237307474156935)99:0.02537609674314426564,(Epiclopus:0.01480349055879726962,Mesonychium:0.02149191382296706740)100:0.04929750983676340487)53:0.01122087150932530274,Ericrocis:0.02928580260648668693)68:0.00715209098664425051)76:0.00887472384942765424)100:0.09537136650492743228,(Rhathymus:0.03582267449493436312,Nanorhathymus:0.04995113657706980181)100:0.06242289378693556545)98:0.02240764023138559075,(Osiris:0.13100857191100623300,((Isepeolus:0.05291970955772119095,Melectoides:0.02019250976254494817)100:0.04917474260059732233,(Epeoloides:0.06979715984420005459,Leiopodus:0.15631124720671404904)82:0.01993126330193951967)87:0.01235551510040708637)80:0.01433756054745319308)40:0.00722672505514319365,(Coelioxoides:0.18713859618548869812,Parepeolus:0.08841483210017164751)40:0.01950766707206679981)93:0.01599616120508341385)99:0.03106640585414914904,(((Ancyla:0.04672715846877382312,(((Florilegus:0.01948894368598955151,Svastrina:0.02764415470097331823)100:0.01992160426032208234,(((((Peponapis:0.00737403634466583888,Xenoglossa:0.00849352992148892649)100:0.00401740645377983603,Eucera:0.00882154785144219182)98:0.00203998134632934385,(Tetraloniella:0.01119967898390339910,Tetralonia:0.01013564793927477364)85:0.00189254943670852274)100:0.00595222167326184444,((Svastra:0.01596929995790156293,Melissodes:0.02444583665136975531)97:0.00751338642149387489,(Martinapis:0.02067028934405537935,Svastrides:0.01305498594066037757)89:0.00288158682329463711)70:0.00282770033456619272)88:0.00428122950786125056,Thygater:0.03847236569327744382)81:0.00609524277282319418)86:0.01017862886851078792,Melissoptila:0.04880901876620939717)100:0.04949171856674046410)100:0.02707282158933953589,((Meliphilopsis:0.06560773005351727694,((Diadasia:0.05407048758695683771,Alepidosceles:0.04462658393983471444)51:0.00704927941403629341,((Ptilothrix:0.04872383568280330701,Diadasina:0.01440698191683049793)100:0.01083911300961283401,Melitoma:0.05121534178961637679)91:0.01013201920223670734)29:0.00498141378060103397)100:0.03634484227414538221,((Tapinotaspoides:0.06346379536229898588,Caenonomada:0.08732589070134032239)94:0.01084085306051918961,((Tapinotaspidini:0.00028314406577436863,Arhysoceble:0.00023999771714896685)100:0.03739228270683840616,Paratetrapedia:0.06181005694264408989)100:0.02020326342137066314)100:0.02657382826641520659)100:0.01725247335915566435)93:0.01092958706874085778,((Anthophorula:0.05862978392256582710,Exomalopsis:0.07887439302888135662)100:0.05059950817605955720,Ancyloscelis:0.08928010356848714579)81:0.01016899516035749650)100:0.02502068835558378737)37:0.00874577968048637772,((Epicharis:0.13175791232451780632,(((((Exaerete:0.03522135821475647077,Euglossa:0.04220329179825910854)44:0.00834440844177570390,Aglae:0.02471808646480137123)15:0.00111630967138422253,(Eulaema:0.02589929057914416161,Eufriesea:0.02041122002399247889)61:0.00369654647269585575)100:0.07460401429560424569,(Apis:0.13207869601482852273,(Bombus:0.07932438169885000501,(((((Tetragonilla:0.02366692716583657791,Tetragonula:0.01251144449031449564)100:0.01954476833021961610,(((Platytrigona:0.00940313109173800295,Heterotrigona:0.00349565304645629849)91:0.00207060663428993959,(Sundatrigona:0.00323932147670833413,(Geniotrigona:0.00846128240620024757,Lepidotrigona:0.01101485719191185216)44:0.00078440839855376313)45:0.00084005062591317368)99:0.00637414325877641401,(Lophotrigona:0.01286088865990553387,(Tetrigona:0.00314059584204318728,(Homotrigona:0.00643553541852351710,Odontotrigona:0.00509898873022839993)42:0.00000181323874882625)100:0.00418549402379764929)63:0.00209463220203472741)51:0.00169708661908580757)67:0.00335888585440573956,Leurotrigona:0.02102079061778599003)60:0.00468187709775473408,(Hypotrigona:0.01875417545624121982,(((Austroplebeia:0.00812901533947793693,Lisotrigona:0.01379073562724205358)65:0.00225267486405655382,Liotrigona:0.02287372677833791890)69:0.00637754432430152635,(Plebeiella:0.01180235966539243050,((((Axestotrigona:0.00414466886601486291,Meliponula:0.01098193417495260150)79:0.00475717573765124368,(Apotrigona:0.01627163507137286899,Meliplebeia:0.01130111622050169844)58:0.00163106699479075978)48:0.00155992895616676396,Plebeina:0.01463902969862310166)18:0.00062761531468617012,Dactylurina:0.02346663269273770863)25:0.00068147289400470059)98:0.00544044732490880749)57:0.00218781143229657745)93:0.00393253602248545830)65:0.00418002028079231345,((Melipona:0.02098867162477666831,((((Parapartamona:0.00779627300558013731,(Meliwillea:0.00107369080787104456,Partamona:0.00139328681323712920)99:0.00681305301537243283)79:0.00295298338027380263,Nogueirapis:0.01192688297729398161)100:0.00780663832693838898,(Aparatrigona:0.00716100626572768913,Paratrigona:0.00720095432186650033)75:0.00179089643471231556)67:0.00271886236076097822,(((Nannotrigona:0.01959858934600891209,(Tetragonisca:0.01615760497779164875,(Frieseomelitta:0.00641263317499417979,(Duckeola:0.01112625207101918152,Trichotrigona:0.01072798481837428444)52:0.00206619562725137264)55:0.00292416896343578297)19:0.00140758770092578710)5:0.00040873671303725092,(Lestrimelitta:0.01345934343391788461,(Plebeia:0.01553967402721172925,Friesella:0.01327489607235046547)62:0.00086201213407770749)86:0.00337538267843056922)4:0.00000181323874882625,((Mourella:0.00381714408314835644,Schwarziana:0.01136937575920811232)100:0.01127949965246695906,(((Oxytrigona:0.01001767602746492063,Scaptotrigona:0.01181507036467762187)81:0.00192218760995671741,((Ptilotrigona:0.01652466838196144441,Tetragona:0.01223931221434842662)84:0.00618299787997911039,(Trigona:0.01969526995519754742,(Cephalotrigona:0.01031154492588500296,Geotrigona:0.01467781583644380862)53:0.00147686750305061308)26:0.00097742574755628172)46:0.00258258601401306891)35:0.00244827847089772307,(Scaura:0.01701981936632780690,Schwarzula:0.00798929717831716596)82:0.00569145504311588217)14:0.00055201939649763036)8:0.00059574287788132375)46:0.00465481032651798333)99:0.00604210818514316732)84:0.00535569305642385682,((Dolichotrigona:0.00401297138706918372,Trigonisca:0.00417330333623026038)100:0.00839605699140537863,Celetrigona:0.00675339702041303971)100:0.01138481313450783600)52:0.00199431645620663789)100:0.06270335776323184007)100:0.02249230857370758743)74:0.01091408983608944776)59:0.01004777010911405213,Centris:0.07729371382800880041)42:0.00815499554148028070)98:0.01844762781911791355,((Manuelia:0.11442741104683924747,(Ctenoplectrina:0.02599803655401172406,Ctenoplectra:0.03329558774077696903)100:0.05814070466004733762)67:0.00853848894902558414,(Xylocopa:0.12518497854248153422,((Macrogalea:0.11761060959604544007,((Allodapula:0.03656117957456937739,Exoneuridia:0.11773845862379182792)92:0.02164690446785617547,(((Exoneurella:0.07621179166060430832,(Brevineura:0.05069543748971857416,(Exoneura:0.00959421782065197556,Inquilina:0.00447630330102226706)98:0.02056271280988912487)78:0.01197502971922788546)62:0.01951691161981268519,(Halterapis:0.04217898041480085125,Compsomelissa:0.04266974327122347033)60:0.01420867497535296779)26:0.01439126021181559752,(Braunsapis:0.06469948524859182870,Allodape:0.06994332320776097678)40:0.01167591630336880203)9:0.00349941858574467132)82:0.02517038343897001415)100:0.07431752138147706965,Ceratina:0.16530379998186864321)99:0.03761534204288605882)76:0.01926772497551317020)28:0.00614088962546746435)48:0.00985624403228194633)67:0.00890259664635910733)100:0.02128917247682446043,((Fideliopsis:0.05543129198269996366,Fidelia:0.03993878923995072827)100:0.05487780957426457301,(((Pararhophites:0.06602068387656646886,((Aspidosmia:0.07812166774867648766,(Aglaoapis:0.05372843941237420706,(Paradioxys:0.01542576477104656146,Dioxys:0.01271996407289250307)100:0.02196631163833755868)100:0.06719743842186809424)93:0.02382852151586569572,((((Noteriades:0.04461691404782636844,((Megachile:0.01965624785569322630,Radoszkowskiana:0.02630292376529629744)93:0.00621910619132092900,Coelioxys:0.06386615962285839554)90:0.01089290305129034069)100:0.02870771286612535181,(Pseudoheriades:0.03930322851906829784,Afroheriades:0.02559215755420733013)100:0.04905897629424275930)100:0.01861179347838762613,(((Protosmia:0.04919868403752703651,(Heriades:0.03916140136640539754,((Stenoheriades:0.01557082348917295141,Hofferia:0.01888452472914705152)100:0.01076280181210936306,Othinosmia:0.01694354264272280447)77:0.00487313560093190906)100:0.01035287675592185333)100:0.01574594292787436997,(Haetosmia:0.04748331786741289556,((Wainia:0.04752315442381535582,((Hoplosmia:0.02850718111958544521,Osmia:0.03362847782573490096)98:0.00719144014426769708,(Ashmeadiella:0.03918336224697264308,Atoposmia:0.01991674508070644459)58:0.00398912310577936250)74:0.00347741815836563519)93:0.00733152854809641062,(Hoplitis:0.02383085528665956562,Stenosmia:0.04430177549566841760)100:0.01596100488467675979)60:0.00538433062016158061)100:0.01832621649061721980)100:0.02230061014853743431,Chelostoma:0.04968937921546457553)100:0.01658275568248920515)68:0.00613618908578789351,(Ochreriades:0.06625450313272936154,(Trachusa:0.04333421751835361824,(((Afranthidium:0.04296653987959612314,(Anthidium:0.04020712733377620335,Serapista:0.07968722636362012002)32:0.00610490895432053843)58:0.00652018109075160231,Pseudoanthidium:0.03927932111287801842)99:0.01327840987714837447,(((Bathanthidium:0.00981739963640586473,((Dianthidium:0.02846302828814994273,Anthidiellum:0.01115582040795927952)100:0.01026039793253824203,Paranthidium:0.01083072018282528470)77:0.00309660759348756457)100:0.01287409297141427732,((Rhodanthidium:0.02031519509229110301,Icteranthidium:0.04139342466142420518)81:0.00502263016384218129,(Pachyanthidium:0.05098181883520714469,(Benanthis:0.02188079152432047605,Eoanthidium:0.04134571835089922986)83:0.00772784818552028040)50:0.00297295183382296872)87:0.00777832482038391150)42:0.00291916577958286445,(((((Hypanthidium:0.02954397358369580465,Duckeanthidium:0.02386637790623515748)75:0.00664362825576178626,Anthodioctes:0.03772049687917679306)27:0.00216010718270324585,Hypanthidioides:0.03103232952839972067)21:0.00176771595697937660,(Notanthidium:0.02469685954619650278,Epanthidium:0.05001330115767307904)24:0.00229167083637622174)100:0.03148664897692389497,Stelis:0.04118029409043272998)33:0.00601629629919301495)100:0.01258234893859658428)96:0.01139523497116928970)100:0.04633071262389453632)61:0.00920815230418509621)90:0.00837275300702003920)57:0.00868593845049738834)63:0.00923107815834986814,(Lithurgus:0.04901751917325804925,(Microthurge:0.04315697324444360550,Trichothurgus:0.02240985288112173901)100:0.03125640626627229635)100:0.10610118013581626428)100:0.02589452846862533297,Neofidelia:0.11029495728427379797)41:0.00930679791902479757)100:0.02744824742110071186)100:0.02283875165475661093)58:0.01025784851721422627)99:0.01380730967298410966,(((Dieunomia:0.05315340320836797749,(Pseudapis:0.05878528447887072794,((Lipotriches:0.04700731964766949322,((Curvinomia:0.03357305177538368046,Hoplonomia:0.03104651418223077289)57:0.00305392435581840725,Nomia:0.02482178004456776776)82:0.00955981516066979967)97:0.01357657173007164285,Macronomia:0.05345254074623297796)88:0.00934020475721488753)79:0.01237155484615564544)100:0.07107521547904906145,((Nomioides:0.08025318843916627587,Cellariella:0.06404187038117997721)100:0.13031513495502888844,((Corynura:0.04442790432036155396,((Neocorynura:0.03517984427334404363,((Megommation:0.04677626566864229868,((Megalopta:0.02456272906910254850,Xenochlora:0.02829200867386547080)100:0.02163867571141193588,Megaloptidia:0.04532759041973481035)57:0.01014578243269897116)62:0.00695328946115476246,(Augochlora:0.04283423720858914319,Augochlorella:0.01377567206373448219)92:0.00921573479211836889)59:0.00223587471707545728)85:0.00646659423985738915,Augochloropsis:0.02898828312108639102)100:0.02054540823595700505)100:0.02165285446831595115,(((Agapostemon:0.04271666906432956129,(Dinagapostemon:0.01670488904822563930,Rhinetula:0.01335351179627054970)100:0.01332047328628846450)100:0.02263186197252426216,((Caenohalictus:0.02977945431389959069,Habralictus:0.06437798947441235320)100:0.02344510831260893102,(Ruizantheda:0.00998076973126574979,Pseudagapostemon:0.03187342531713626553)78:0.00459183895251580321)100:0.01219099040351527552)99:0.00957571400266660384,((Eupetersia:0.04305367596241635453,Sphecodes:0.01911270877163840851)100:0.03857419377875952182,(((Mexalictus:0.04284495209151324008,Patellapis:0.03167514516996754875)86:0.00470791667169454930,((Thrincohalictus:0.01689327961027840483,Halictus:0.01913738655930281515)100:0.01171090668676768275,(Homalictus:0.08797629710327252439,Lasioglossum:0.05293276670771103476)89:0.01370985079832779882)89:0.00777994407062560563)97:0.01163397391275367010,(Parathrincostoma:0.02130369442385907086,Thrinchostoma:0.00759569506943235696)100:0.07389403132154756526)45:0.00100293133682466786)85:0.00712078880793275571)100:0.01843741722860069848)100:0.04391768015025206834)57:0.01683031402955918743)99:0.02180495576306089658,((Penapis:0.07254185326327727834,Goeletapis:0.04108544092638720391)100:0.05187901074793671574,((Xeralictus:0.02029368650726300072,Protodufourea:0.00930579115135722439)100:0.02060921880744940107,(((Dufourea:0.08662694086314712272,Systropha:0.04478503082535019442)77:0.01385203438370093305,(Rophites:0.03789562893630038509,Sphecodosoma:0.02534197098912329901)59:0.00194302573218402838)100:0.01863105942576503971,Conanthalictus:0.08356979397480258920)88:0.01019672487552235156)68:0.00766724742677448844)100:0.02571302932898484120)100:0.04211327756617330720)100:0.03417814490684447509)100:0.02343817620336849719,((Mydrosoma:0.02308902811964010440,Ptiloglossidia:0.02449236475005736602)100:0.06955484585163176914,(((Willinkapis:0.04059397788604959117,Caupolicana:0.01968397505772684353)86:0.00423830684777244584,(Ptiloglossa:0.03810729249015067099,Zikanapis:0.01960641276466162930)96:0.00884867298583636754)100:0.05009744290673667777,(Cadeguala:0.02032654394350684110,(Diphaglossa:0.01500105066567927227,Cadegualina:0.02215911226599145620)76:0.00369977265526872951)100:0.02370894113500381095)85:0.01939865811303667295)100:0.02404305946338730973)56:0.00737140451297846507,((((Edwyniana:0.00964157725006168503,Belopria:0.01090811950283920688)100:0.01062997755247611920,(((Nomiocolletes:0.02611938778741885667,(Eulonchopria:0.04462900492790736889,Hoplocolletes:0.01397085910736640089)74:0.00573305401447935133)94:0.00652237533860823993,(Niltonia:0.03761837937562556577,Spinolapis:0.02280282314791910042)23:0.00156136287285591532)18:0.00264455382419695201,(Kylopasiphae:0.01689728907746459313,(Hexantheda:0.02254024179207282305,(Brachyglossula:0.04746865273554231462,(Tetraglossula:0.03422576817184819903,Perditomorpha:0.02239716376294108996)47:0.00308375782676987642)29:0.00172225901118101951)99:0.01061606083499826332)51:0.00245565102256130536)16:0.00057493363442334808)82:0.00506888959591022138,((Halictanthrena:0.03988259001181058971,(Phenacolletes:0.03544333410638281917,(Euryglossidia:0.02499398911743462570,((Excolletes:0.02598899864165660559,((Leioproctus:0.03725905263183069971,Lamprocolletes:0.02919491329161878757)36:0.00336654530899279606,(Neopasiphae:0.01313730698223286586,Andrenopsis:0.02116423499716293261)100:0.02084008691317605980)25:0.00190090852570991460)35:0.00436734614080291211,((Colletellus:0.02178392636361478965,(Protomorpha:0.04149328918837141139,Goniocolletes:0.02093614487268447705)100:0.01948391319065382807)46:0.00372049098548599480,(Odontocolletes:0.03163939854833122678,Glossurocolletes:0.02954418426738752296)22:0.00391605360743175167)85:0.00617370626677825590)98:0.01249698485263177859)48:0.00318424842605959926)43:0.00270620954326247169)35:0.00169296563407455788,((Reedapis:0.03575147566249756853,Cephalocolletes:0.01226634167930813410)78:0.01440125478672655591,Chilicolletes:0.02052065001038240813)75:0.00693045281081202877)53:0.00208596387111941155)100:0.01934721775790631745,(Paracolletes:0.03277416185588925834,Trichocolletes:0.07504815063985180446)71:0.00437913676572644715)78:0.01045736642636868260)55:0.00552987684445805251,(Callomelitta:0.08620979025711246468,(Xanthocotelles:0.01637461516400629674,((Hemicotelles:0.03902224728069014076,Colletes:0.05430488750471600123)78:0.00846077122295117029,Mourecotelles:0.02601980104902883520)51:0.00416013061411679621)100:0.05305203530275631740)44:0.00719557171875881592)97:0.01160204743658286436)100:0.04529869914320332897)99:0.02636771269434909012,Chilicola:0.03888407280717779552);
(((Hypanthidioides:0.02373576601002781,Anthodioctes:0.029037906830857902)0.26:0.0035438723779616325,(((((Rhodanthidium:0.018230954252218552,Icteranthidium:0.03281792651080139)0.65:0.00366312301618903,(Pachyanthidium:0.04258732116339655,(Benanthis:0.018891246007055988,Eoanthidium:0.032306334655742945)0.7:0.005925466447218928)0.54:0.0032380114977446713)0.93:0.005726677958326387,((Bathanthidium:0.007924801110206076,((Dianthidium:0.0030141123894605044,Anthidiellum:0.0023448662311913015)1.0:0.01655817915783827,Paranthidium:0.009993042018587115)0.8:0.0027218117430364884)1.0:0.010567717259035778,Stelis:0.04250825239646041)0.05:0.002438425767808911)0.58:0.006008346427633576,(((((Ectemnius:0.3384879982192781,(Ochreriades:0.061182656275278406,(Chelostoma:0.04652420009317263,((Haetosmia:0.04198010943459635,(Stenosmia:0.045741102235369445,((Hoplitis:0.03382881695479112,((Hoplosmia:0.028062008028823696,Osmia:0.030420187803890313)0.75:0.005282905787240983,(Atoposmia:0.01728774343132861,Ashmeadiella:0.03463666388303635)0.75:0.0033838626246469714)0.39:0.004392488140515156)0.51:0.005298377854386906,Wainia:0.04120855510656047)0.65:0.004297406797281058)0.75:0.005448347783057268)1.0:0.013028335124928417,(Protosmia:0.04506983462902622,(Heriades:0.03413323186675573,(Othinosmia:0.014455237274386528,(Stenoheriades:0.014123039044152016,Hofferia:0.016788121982328454)1.0:0.009951655406629062)0.42:0.006248548479556763)1.0:0.00674188375453718)1.0:0.015417520777296384)1.0:0.018727709920083206)1.0:0.0142413775415659)0.53:0.001210851272752494):0.005717042144840509,((Afroheriades:0.021410128639331977,Pseudoheriades:0.034322848140266864)1.0:0.03811478460621873,(Noteriades:0.03650780737579631,(Coelioxys:0.0431275619935624,(Radoszkowskiana:0.022146009203860857,Megachile:0.016412036567002807)0.5:0.006369673312706044)1.0:0.00985984654080007)1.0:0.023900235617965757)1.0:0.011730870772390703):0.007477782967662655,((Pararhophites:0.05822230966082713,((Lithurgus:0.039568985336569606,(Microthurge:0.042859600555849864,Trichothurgus:0.017419448691069334)1.0:0.016448465931369533)1.0:0.10570084247221166,(Neofidelia:0.08310207803402163,((((((Centris:0.0765634219656687,(((Aglae:0.024512510564355574,(Eufriesea:0.017576353834035996,Eulaema:0.025074601532590387)0.46:0.004464443477414965)0.18:0.0019163326073022328,(Exaerete:0.030617133246300273,Euglossa:0.03529571265611469)0.61:0.004843293806117549)1.0:0.056042425088838575,(((((Trigonisca:0.007172215156811055,(Celetrigona:0.01003786813516354,Dolichotrigona:0.007699768124593345)0.48:0.005230880726021172)1.0:0.009826105671792118,(Melipona:0.016367366254521936,(Nannotrigona:0.014097314893466445,((((Friesella:0.012308766933612028,Lestrimelitta:0.011334327129048336)0.02:0.0022197697782461775,(Plebeia:0.006773450231397391,Frieseomelitta:0.0035288435550898524):0.0017617592814858005)0.14:0.0012820881347721878,(((Schwarzula:0.004186299574679869,Scaura:0.013945199515302072)0.93:0.005861406694840011,(((Scaptotrigona:0.008109291555963143,Oxytrigona:0.008918431058086498)0.73:0.0020764509173874478,(Geotrigona:0.013257451412361029,((trigona:0.012073463071536651,Trigona:0.009394051645524473):0.00804100920852731,((Tetragona:0.011063935487977492,Ptilotrigona:0.011614332902048531)0.9:0.007206147364024254,Cephalotrigona:0.010603000448043291)0.03:2.33722092252508E-6):0.0015053794953247743):0.0019117455265877212):0.0013590693031922474,((Paratrigona:0.00840599936915754,Aparatrigona:0.005638488902621904)0.68:0.0015343670661871387,(Nogueirapis:0.0066652694510993486,(Parapartamona:0.00605802935653,(Partamona:0.0010992998414769482,Meliwillea:2.33722092252508E-6)0.97:0.006321654579204706)0.75:0.0034629459941307532)0.98:0.007054156334492274)0.72:0.003610751697786887):7.005155851694181E-4):7.2637181745347E-4,(Mourella:0.003229753688098989,Schwarziana:0.009483926740527423)1.0:0.01014894381608556):2.33722092252508E-6):0.0013287892251186064,(Tetragonisca:0.013122696723583838,(Duckeola:0.010727764201453585,Trichotrigona:0.007577909879302669)0.53:0.003270838284570376)0.25:0.0018267941071084997):0.0012033962022789254):0.0045600092915686116):0.0033018286190691524):0.002152616752111785,((Hypotrigona:0.016301645853364327,((Liotrigona:0.018857015379755045,(Austroplebeia:0.006445148777082845,Lisotrigona:0.011530294492078517)0.92:0.001971018889501742)0.2:0.0053344660459947015,(Plebeiella:0.00974091796123741,(Dactylurina:0.019780125169573993,((((Axestotrigona:0.003664699428299198,Meliponula:0.009393925603392472)0.88:0.003736530191366855,Meliplebeia:0.010437959331618472)0.27:6.168677517900419E-4,Apotrigona:0.014461626170483133)0.58:0.0012266013880083432,Plebeina:0.013898022637442454)0.3:5.762985811924691E-4)0.24:6.681985272211297E-4)0.94:0.004989356515050872)0.17:0.0018916038828014881)0.95:0.0031807498618358805,(((Tetragonula:0.0095775306700364,Tetragonilla:0.016221113156208267)1.0:0.013815784463296862,((Lophotrigona:0.01083966389663767,(Odontotrigona:0.004391547138595777,(Tetrigona:0.0023586771012329517,Homotrigona:0.0050955886445347605)0.8:2.33722092252508E-6)1.0:0.003606115428843225)0.79:0.001859273553686371,(Lepidotrigona:0.0042612200727025614,((Geniotrigona:0.007875461072700972,(Heterotrigona:0.003049261969670698,Platytrigona:0.00782619394163984)0.94:0.0021027781949482763)0.17:6.549987699839896E-4,Sundatrigona:0.002726190515146592)0.14:6.502108479303294E-4)0.95:0.0071665159405820454)0.51:9.921761630043546E-4)0.84:0.0032745251774609846,Leurotrigona:0.015387449786050278)0.27:0.004698331785712682)0.35:0.0041662391660227255):0.04093286726659996,Bombus:0.08837725620531267):0.019231005005708856,Apis:0.09581465710732036):0.011075032045063755):0.007557257329373249):0.009892978139379676,Epicharis:0.08749233698023565):0.013902153243610126,((Tetrapedia:0.087267704098027,(Xylocopa:0.09350649079670703,(((Neoceratina:0.03519148588546009,Ceratina:0.06120001157850672):0.06021677091952792,(Macrogalea:0.10252633514179198,((((Braunsapis:0.010334791306820797,Nasutapis:0.018174945225370148):0.052583101400476326,Allodape:0.05551828513168817):0.012138516557305426,(Exoneuridia:0.10461269466012178,Allodapula:0.03718865940101232)0.79:0.018130409246108675):0.0017940050197247967,((Halterapis:0.035395942466058455,(Apidae:0.045733311231760186,Compsomelissa:0.028570108092841717):0.011342546053123506):0.012538832582029088,(Exoneurella:0.03901269407547854,((Inquilina:0.0023343911464613907,Exoneura:0.007838099990299694)1.0:0.019061324137267292,Brevineura:0.044531126891256344)0.61:0.008770085430547348)0.98:0.024926324079678992):0.012551136169752446):0.028701087147977734):0.0677050518096888):0.029007925188995653,Manuelia:0.12093691501155276):0.008530013748863714):0.007381017937166212):0.006551280985743758,((Ctenoplectrina:0.027543268138503586,Ctenoplectra:0.02787382239989252)1.0:0.05509594798066911,(((Ancyla:0.05517647234055685,(((Melissoptila:0.05231755969131456,(Svastrina:0.02535410655507108,Florilegus:0.022398855442663027)1.0:0.01790054439182407)0.19:0.007247637692835558,(((((Peponapis:0.008565048275409388,Xenoglossa:0.009154312352533386)1.0:0.004507291095982387,Eucera:0.009497204938472725)0.97:7.545836405593252E-4,(Tetralonia:0.010974100173649897,Tetraloniella:0.01088082721163585)0.89:0.0024203424792382014)1.0:0.007603466141169388,((Svastrides:0.014683141653835548,Martinapis:0.021091392459929265)0.83:0.0029820195997708066,(Svastra:0.01590998202893639,Melissodes:0.024446187940037122)0.94:0.007257489208257819)0.72:0.0026169597741448223)0.82:0.007166507074211516,Thygater:0.038196484082251306)0.73:0.0035467712780181985)1.0:0.034252669389089996,Anthophora:0.07732229058202106):0.027191603017432373):0.016903039493808097,((((Ptilothrix:0.0413591482604343,Diadasina:0.01599550560445195)1.0:0.010675861717176922,Melitoma:0.042777097900566136)0.91:0.008979398657825873,((Toromelissa:0.02411453965677986,Meliphilopsis:0.05021613548793898):0.01563062091781777,(Diadasia:0.050238211691513476,Alepidosceles:0.039643628197665814)0.46:0.0057269067302002635):0.0021630009321356694):0.035589429872870754,(((Tapinotaspidini:2.900437600509849E-4,Arhysoceble:2.3476985178784107E-4)1.0:0.03777455669779644,Paratetrapedia:0.051103885685853154)1.0:0.018236184363562873,(Tapinotaspoides:0.05357977656448973,Caenonomada:0.0715516877686905)0.91:0.010410096150333979)1.0:0.022846337574946682):0.018759920738270472):0.010053890141680509,((Exomalopsis:0.06371496196550482,Anthophorula:0.06870249446506188)1.0:0.04452677024192887,Ancyloscelis:0.06619361170720242)0.7:0.006690052667218433):0.020414211750058416):0.007429842569962149):0.0028913653085192643):0.009191705054406451,((Amegilla:0.0910592315447234,(Deltoptila:0.050316314466445765,(Pachymelus:0.06972970050780895,Habropoda:0.05256744299584214)0.23:0.004306954939823221)0.65:0.0061323632564841265):0.05834993561422803,((((Osiris:0.11283735221629566,((Leiopodus:0.11607445815267216,Epeoloides:0.056275781023061675)0.88:0.011372260561995341,(Isepeolus:0.049695029249332286,Melectoides:0.016804252858714074)1.0:0.050652457678983236)0.92:0.011852842799432202)0.66:0.013017543129165069,((Hopliphora:0.017504283605014923,(Mesoplia:0.03552216545190651,(((Mesonychium:0.01733707527055067,Epiclopus:0.012417021237778762)1.0:0.036108463845223523,(Mesocheira:0.056019574193252084,Ctenioschelus:0.02320254344547387)1.0:0.019540211294130756)0.42:0.009380775594795507,Ericrocis:0.023995642826875028)0.64:0.0049387123057191)0.73:0.005437617669343099)1.0:0.06649931683668235,(Nanorhathymus:0.03738964016157084,Rhathymus:0.03747685740023821)1.0:0.05695707056637382)0.9:0.015700531768855174)0.51:0.0034186946270253742,(Parepeolus:0.07696612549121615,Coelioxoides:0.1872901522037279)0.53:0.019359273204456576)0.98:0.01608812329228517,(((Tetralonioidella:0.042971087579509876,(Zacosmia:0.03697452008995382,((Xeromelecta:0.02117366452868507,Melecta:0.01441791807203913)1.0:0.01865122737649854,Thyreus:0.060791049126161255)0.69:0.006980365586101259)1.0:0.010791825029665242)1.0:0.055823275950069154,(Caenoprosopina:0.04310660465008525,Caenoprosopis:0.035551701322335205)1.0:0.04639348534392086)0.58:0.00827983750949717,((((Holcopasites:0.07105118920819563,Ammobatoides:0.05486029540900417)0.96:0.012274722069659405,(((Brachynomada:0.03755109765094008,Paranomada:0.036911281116832124)1.0:0.015910026981915123,Triopasites:0.02838428277481925)1.0:0.07046117752671023,(Odyneropsis:0.055732595308197005,((Epeolus:0.030661992562512504,Triepeolus:0.02993876750867498)0.26:0.00556036617943616,((Rhinepeolus:0.043400799024952266,Doeringiella:0.025356508526315043)0.89:0.00725805954467167,Thalestria:0.05662972093041987)0.42:0.003347281435094256)0.98:0.02381292947454426)1.0:0.035025975054984324)0.97:0.014855171662128875)0.27:0.006520522512173918,((Nomada:0.0851795975774642,Hexepeolus:0.053017394548547224)0.47:0.010881997964366305,(Neolarra:0.06698860592002605,(Townsendiella:0.03661815633220872,(Biastes:0.019685582007156668,Neopasites:0.025279894022032505)1.0:0.03284021533174683)0.68:0.005216211706395863)1.0:0.008636700579718926)0.11:0.006282662317407176)0.91:0.01321230808873965,((Pasites:0.06205981315822288,Sphecodopsis:0.03252582395676193)1.0:0.024587255027257487,(Ammobates:0.01994123828649924,Oreopasites:0.026666459111239015)1.0:0.03219175861353772)1.0:0.058709681907190364)0.94:0.011473025340919124)0.5:0.005034961917685153)1.0:0.023856193952178948):0.005723511905694653):0.022875360193198194,((((((((Scrapter:0.05626146229742711,(Euryglossina:0.08893323668564836,(Xanthesma:0.03650073171953387,(Euryglossa:0.04908883660713379,(Euhesma:0.030499481095593237,Callohesma:0.045633168729347744)0.42:2.33722092252508E-6)0.23:0.00611106047897618)0.41:0.005282350862727227)0.5:0.004794396354858672)0.45:0.006271153999272927,(((Chilicola:0.037598926670985036,Xenochilicola:0.0650594600322574)1.0:0.018329520218975808,(Geodiscelis:0.054859470253422624,(Chilimelissa:0.004270983558754504,Xeromelissa:0.03292673310977807)1.0:0.020998112593953115)0.97:0.012781804745852447)1.0:0.029250774176985475,(Hyleoides:0.05663304120860119,(Hylaeus:0.04145446618058765,(Palaeorhiza:0.02916047768767607,(Meroglossa:0.025538623706317598,Amphylaeus:0.020084272958587425)1.0:0.013204259820148993)0.97:0.008489843147321404)1.0:0.023159064355127698)1.0:0.01860982014400226)0.17:0.005925225385163696)0.98:0.010595045243452353,(((Colletes:0.0484252662051245,Hemicotelles:0.028003143615034067)0.77:0.006273310455672544,(Mourecotelles:0.01925955050792219,Xanthocotelles:0.014718211132974139)0.27:0.003134577984208625)1.0:0.042375169499847834,Callomelitta:0.061971703815307075)0.5:0.00784180230892318)0.19:0.0037034449091274037,((Lonchopria:0.047814287384076955,(Baeocolletes:0.03737855875299865,(((Nomiocolletes:0.020285943750198425,(Hoplocolletes:0.010717727775607658,Eulonchopria:0.030013904474855038)0.87:0.005548976124497985)0.91:0.0037091229163542477,(((((((Perditomorpha:0.01193422863948177,Tetraglossula:0.026308170666811157)0.22:0.0018169106205944909,Brachyglossula:0.03499527504374529)0.03:7.200622586079321E-4,Hexantheda:0.01852266956560404)0.89:0.006888880528159645,Kylopasiphae:0.015158890218237664)0.45:0.002760972892829487,(Edwyniana:0.007578279021008299,Belopria:0.008881488698500011)1.0:0.008657842974061197)0.24:0.0013315727228679095,Niltonia:0.02853528800106579)0.08:7.845629333527159E-4,Spinolapis:0.018790795720406404)0.1:0.0011910069001297328)0.49:0.003109874341047596,(((Reedapis:0.03125952687760755,Cephalocolletes:0.010458644909596337)0.79:0.010087898823500831,Chilicolletes:0.016972310741919728)0.76:0.0063032667991165916,((Phenacolletes:0.028550019096712925,(Euryglossidia:0.01667498653444065,(Leioproctus:0.034673855716145854,((Glossurocolletes:0.025856543684211093,(Colletellus:0.016033306169637572,(Odontocolletes:0.020735651197162756,(Goniocolletes:0.017412310628641632,Protomorpha:0.02911647787998024)1.0:0.013537981630489008)0.02:0.002370959805372259)0.67:0.002488137528860919)0.91:0.0065596704064362224,(Excolletes:0.020911302100158315,((Andrenopsis:0.01652047677895478,Neopasiphae:0.011054774535999748)1.0:0.01586992449469364,Lamprocolletes:0.024580900393983567)0.25:8.637854063815629E-4)0.5:0.0039228417195060665)0.38:0.002953935930832401)0.97:0.007223893095423518)0.45:0.0022924702205910055)0.19:0.0013685758125507744,Halictanthrena:0.02941794710757949)0.13:3.7420237745977336E-4)0.08:0.003815724083914118)0.34:0.0034569764032151683)0.84:0.007357088104817657)0.82:0.006170593957626372,(Paracolletes:0.024601153499666344,Trichocolletes:0.051718604936660355)0.06:0.0034954869569821067)0.01:0.006518286877296976)0.06:0.004051139731895912,((((Diphaglossa:0.011855450025718436,Cadegualina:0.017298038574439848)0.79:0.003026620349935385,Cadeguala:0.01601900260927866)1.0:0.01839295845700591,((Zikanapis:0.016014406785630427,Ptiloglossa:0.028467498133606137)0.82:0.0058717921343726,(Caupolicana:0.018226943457944067,Willinkapis:0.030686250540602294)0.19:0.0031083311851088768)1.0:0.03909296769051656)0.93:0.015124002607119377,(Ptiloglossidia:0.01869598968923652,Mydrosoma:0.01798454258684555)1.0:0.04605939911757696)0.98:0.018597520278007918)1.0:0.015034354831421865,(Ctenocolletes:0.019523328194353793,Stenotritus:0.012526373649761132)1.0:0.060125808683193886)1.0:0.022613545912155173,((((Pseudapis:0.04594979939320866,((Lipotriches:0.03818430631405046,((Curvinomia:0.025100172821432717,Hoplonomia:0.021973601494441906)0.56:0.0015727066822548068,Nomia:0.020607388501879705)0.77:0.006913502133957789)0.95:0.008295025539197096,Macronomia:0.04121323449065081)0.93:0.008755171002898719)0.86:0.00948619794924883,Dieunomia:0.04539551046177691)1.0:0.049805679296629234,(((Corynura:0.03663463340570876,(Augochloropsis:0.025516781616787467,(Neocorynura:0.02790071939454261,(((Megaloptidia:0.032928305683528884,(Xenochlora:0.00945023441168231,Megalopta:0.0063479680150212575)1.0:0.017986830867067018)0.51:0.007469182084717237,Megommation:0.03644807219696636)0.8:0.004273997073697907,(Augochlora:0.03075795843231621,Augochlorella:0.011929225450059495)0.96:0.0070670528494135194)0.55:0.0017435794300948658)0.76:0.004414220738231833)0.99:0.016358705021913406)1.0:0.015378232820446536,((((Rhinetula:0.009924545398075827,Dinagapostemon:0.011706004832125406)1.0:0.008575287845569617,Agapostemon:0.03347987599226487)1.0:0.016731731213275102,((Pseudagapostemon:0.01736031137914607,Ruizantheda:0.009862720185690461)0.77:0.005529758926843894,(Habralictus:0.04688303906429051,Caenohalictus:0.016312118409351466)1.0:0.019627682016696426)1.0:0.00992578301603826)0.99:0.009522411732269273,((Sphecodes:0.02032614706046661,Eupetersia:0.03325891956707401)1.0:0.028060367400296674,(((Patellapis:0.029595011378418794,Mexalictus:0.03285983325227103)0.96:0.005779407102058608,((Homalictus:0.06620082369457986,Lasioglossum:0.044341312288417714)0.78:0.010267111527856773,(Halictus:0.012481842324560594,Thrincohalictus:0.014792376551000064)1.0:0.009414223662847531)0.83:0.006311021672365216)0.97:0.008255337308744701,(Parathrincostoma:0.015656048218730626,Thrinchostoma:0.004035423291571851)1.0:0.055456055452256785)0.68:0.0013331820322480782)0.79:0.00505816747584573)1.0:0.01500623094996704)1.0:0.030405954936397073,(Cellariella:0.037756774397328496,Nomioides:0.030347609052240453)1.0:0.1160708958541931)0.71:0.013422417003294294)0.99:0.015401306504990846,((Conanthalictus:0.06548269782420782,((Dufourea:0.07235969689092896,Systropha:0.039418050963333964):0.0135573496536552,(Rophites:0.028142845764288285,Sphecodosoma:0.023375602160054566):0.0024448074933540198)0.99:0.016319169322512976)0.89:0.0077847789086474845,((Penapis:0.05726571869460766,Goeletapis:0.03376254000201911)1.0:0.04387179492746444,(Protodufourea:0.008221181987832537,Xeralictus:0.017791656493655383)1.0:0.01637562793438704)0.42:0.0024160749691617823)1.0:0.02733205869804837)1.0:0.030067767681905423)0.98:0.007205825986475931,(((((Astata:0.14890074887733823,((Cerceris:0.08809736001003018,Eucerceris:0.06699854582847037)0.64:0.03829823397641102,(Philanthus:0.11661928469246455,Clypeadon:0.09548825411307822)0.59:0.02120380972765868)0.47:0.011652761180345332):0.007755874319973018,Stigmus:0.18827586897564508):0.015055873961704819,(((((Sceliphron:0.07945723868329846,(Chlorion:0.06074617182441786,Chalybion:0.0340188856127217)0.96:0.0222009744217979)0.97:0.03742102529435925,(Stangeella:0.04702441696490118,((Isodontia:0.05140131737506078,(Podalonia:0.04336801135094855,Sphex:0.03864002502848724)1.0:0.0198159757265254)0.95:0.029301724203572813,((Ammophila:0.03925661284393088,Eremnophila:0.025804013547141114)1.0:0.042449430395657475,Prionyx:0.06039881118254669)1.0:0.01982819564197287)0.96:0.023457329564746075):0.015630937672690658):0.04339942847128623,((Anacrabro:0.10262227579340241,(Oxybelus:0.11791436618601998,Crabro:0.08609391974146667):0.012648759065705936):0.034012784151241864,(Plenoculus:0.09057473459574729,(Tachytes:0.0815622512579034,(Pison:0.06533364049416197,Tachysphex:0.0638490206645386):0.007007947963479606):0.03019990063641976):0.023375338581810956):0.03174265086900962):0.023602655575342787,((Ampulex:0.11338689468607027,(((Stizoides:0.025391079819409273,(Bembix:0.024369562744838705,Xerostictia:0.012004514380105347)1.0:0.03405350134038669)0.99:0.043124908159744894,(Bicyrtes:0.035142604861124874,Microbembex:0.03535423748348548)0.99:0.011731438867016013)1.0:0.05069668822870926,(Sphecius:0.06815295019412272,Clitemnestra:0.10602099608001998):0.007596221017355721):0.017650206260195152):0.013466015987953536,(Pulverro:0.09894904971200821,Zanysson:0.16986841492064703):0.030066640381525074):0.004028106892616166):0.009654878093597519,Heterogyna:0.20081438217121433):0.0053247807998857855):0.048623643497481585,((Meganomia:0.11846401941687708,((Macropis:0.040271275367098285,Promelitta:0.039456190018001776)1.0:0.03783562759616625,(Melitta:0.06677136266726509,(Redivivoides:0.017267583938856457,Rediviva:0.016432330635780083)1.0:0.027223802301629737)1.0:0.02057322123411764)1.0:0.015103318080138884)1.0:0.015226633851350379,((Dasypoda:0.09699634236913483,Samba:0.08088646652461673)0.95:0.015444874990965547,(Eremaphanta:0.05555708119289878,(Hesperapis:0.03782218954744163,Capicola:0.027489978606006833)0.99:0.020157750665669792)1.0:0.02252742254844387)1.0:0.04777730936504253)0.96:0.008992471995264512):0.010191185152687318,((Protoxaea:0.0969730925797197,(Nolanomelissa:0.07189701078705618,((Callonychium:0.03142359027000429,(Arhysosage:0.021688116430162847,(Acamptopoeum:0.026962109051274268,Calliopsis:0.03055194875310984):0.005339739504171728):0.006046459201510206):0.046490540451715766,(((Protandrena:0.021743794783257386,Pseudopanurgus:0.021559845869852896)1.0:0.04060428071148735,(Psaenythia:0.020666568276769277,(Austropanurgus:0.05256196250988243,Anthrenoides:0.009973084448175424):2.33722092252508E-6):0.004114436141709516):0.03577022185497586,((Melitturga:0.03489609453557389,Camptopoeum:0.034335433941251825)0.95:0.008411809655055665,((Neffapis:0.031491171052313124,(Panurgus:0.04080240654746971,(Perdita:0.031132053945838806,Macrotera:0.057543960121630884)1.0:0.037686348980227866)0.78:0.007276392754719912)0.65:0.004181872113176088,(Meliturgula:0.042290715931085195,((Panurginus:0.010456103040609123,Clavipanurgus:0.00444142759234009)1.0:0.05708631331821844,Plesiopanurgus:0.035054128947728774)0.08:0.008264602193292694)0.09:0.007540394036651265)0.42:0.006231051086454385)0.53:0.005438010934918152):0.012290782235304644):0.008269665182381772):0.013921765328286765):0.014801633332298943,((Euherbstia:0.02370182647644773,Orphana:0.0299683809022794)1.0:0.023550838349001832,(Ancylandrena:0.024641732708696358,(Alocandrena:0.07567308486218349,((Melittoides:0.005005633033709767,Andrena:0.031363518784219134):0.039460386714997846,Megandrena:0.03666358893891019):0.015527888947540302):0.004559789090049497):0.01888367625090115):0.017691647502848937):0.019571262914286524):0.007761893886798392):0.021607405462348572):0.0158248071599168,(Fidelia:0.028508514486009124,Fideliopsis:0.047372632463421945)1.0:0.04295787398057412):0.005915795877273258):0.017773980598717907):0.006110402031944207):0.005535497655810855,(Aspidosmia:0.04779611877649464,(Aglaoapis:0.0395982719676616,(Paradioxys:0.014194544868916893,Dioxys:0.006469620171488492)0.99:0.018741687769542187)1.0:0.04854704549260904)0.98:0.014129995856191045):0.008874136534533665):0.033715410532095216,Trachusa:0.03903933232189995):0.009987457446292033,(Serapista:0.05817381909748701,((Pseudoanthidium:0.03254586997166092,Afranthidium:0.03671841866982061)0.13:0.004588283422202526,Anthidium:0.03653794846316415)0.3:0.005115013102396824)0.99:0.008514031099279238):0.009370990353827607):0.02595265807985862,(Epanthidium:0.037993728771319166,Notanthidium:0.023287944393322005)0.16:0.0017934744620425973):8.794162070744605E-4):0.005067270271984715,Hypanthidium:0.024810966366604553,Duckeanthidium:0.019474516569472168);
(((Hypanthidioides:0.0237813034135512,Anthodioctes:0.029090490121664564)0.29:0.0035481304743678935,((Notanthidium:0.023335039889013805,Epanthidium:0.038069848960053124)0.25:0.001792594395444638,(((Stelis:0.04248312220176826,(Bathanthidium:0.007938386569060058,((Dianthidium:0.003013351472999599,Anthidiellum:0.002342835777339714)1.0:0.01656250212574244,Paranthidium:0.009984450965352415)0.73:0.0027212734427204087)1.0:0.010582423112752986)0.01:0.002434649357073438,((Icteranthidium:0.03287805547611953,Rhodanthidium:0.018258078785527463)0.8:0.003665609742276139,((Benanthis:0.018921645290827304,Eoanthidium:0.032371706212845255)0.8:0.005951901945177187,Pachyanthidium:0.0426901763743822)0.43:0.0032168414440252513)0.84:0.0057396627797647185)0.81:0.005990456173612737,((Serapista:0.05822381453491098,((Afranthidium:0.036783570721513247,Pseudoanthidium:0.032658430908334105)0.15:0.004595650337550156,Anthidium:0.03648500051072849)0.54:0.005159369196710877)0.98:0.008475297529060205,(Trachusa:0.0390776641808924,((((Afroheriades:0.021411449398209194,Pseudoheriades:0.03442372469959281)1.0:0.03814123233019044,(Noteriades:0.036641388561455775,(Coelioxys:0.04308855149359067,(Megachile:0.016370276905991618,Radoszkowskiana:0.022202412087643085)0.8:0.006378917946890849)0.99:0.009796178873784618)1.0:0.023891387066284218)0.99:0.011577217649589428,(Ectemnius:0.33395618830244345,(Ochreriades:0.06130520377608037,(Chelostoma:0.04641451769969306,((Protosmia:0.04506653980501499,(Heriades:0.03411730298255626,(Othinosmia:0.014463144749075068,(Stenoheriades:0.014157867883514667,Hofferia:0.016800896533658613)0.99:0.009974157875125485)0.69:0.006284839623869961)0.97:0.006720653615912982)1.0:0.015396781594232608,(Haetosmia:0.042025194814744614,(Stenosmia:0.045909924051468744,((Hoplitis:0.033802521465087304,((Osmia:0.030428731825170627,Hoplosmia:0.02806940706832568)0.99:0.005250065273429652,(Atoposmia:0.01730997525500664,Ashmeadiella:0.03465130676895317)0.88:0.0033871876615778488)0.86:0.004402497127322177)0.05:0.005295641586683022,Wainia:0.041297446698346243)0.15:0.004309370893056611)0.9:0.0054311627983104765)1.0:0.013070083327527748)1.0:0.018734185789619343)1.0:0.014240860154297348)0.23:0.0020481111171367044):0.005057825834973036):0.007544606312855974,((Aspidosmia:0.04795293784953463,(Aglaoapis:0.03968359660910341,(Dioxys:0.006446526311189115,Paradioxys:0.014240204693537678)0.99:0.018744000402838395)1.0:0.04851737197628817)0.98:0.014090899405089006,(Pararhophites:0.05833361113749564,(((Trichothurgus:0.017414785488824917,Microthurge:0.04286508126431612)0.86:0.01635004738279948,Lithurgus:0.03968703071254378)1.0:0.10578805711148472,((Neofidelia:0.08211494988115932,((((((Coelioxoides:0.1871528705347883,Parepeolus:0.07729837450840488)0.35:0.019967977500008602,(((Nanorhathymus:0.03714600214122023,Rhathymus:0.03787001733306472)1.0:0.05745347616116666,(Hopliphora:0.017516223675557108,(Mesoplia:0.035451685962490945,(Ericrocis:0.023952226919852198,((Mesonychium:0.017325738820764252,Epiclopus:0.012391555173806797)1.0:0.03606999864186188,(Mesocheira:0.055994275547911636,Ctenioschelus:0.023181185336948146)0.99:0.0195148899375686)0.63:0.009355965258739891)0.7:0.004949236615046761)0.72:0.00538850895040693)1.0:0.06560232896608377)0.97:0.0146360219770574,(((Isepeolus:0.0495022148282004,Melectoides:0.017001577748067376)1.0:0.05074042877883138,(Leiopodus:0.11520506889537403,Epeoloides:0.05710242161883941)0.91:0.011199560522834221)0.94:0.011326192488192567,Osiris:0.11268524825388285)0.8:0.013414501604400204)0.36:0.0038025189108489934)0.95:0.01709418610344043,((((Pasites:0.062411022046341906,Sphecodopsis:0.03216809868774037)1.0:0.024645123892082475,(Oreopasites:0.02652078425591407,Ammobates:0.020000917910561033)1.0:0.03186903043541393)1.0:0.05662626508399123,(((Triopasites:0.02788826073170096,(Paranomada:0.036993599967666546,Brachynomada:0.0374920475105537)0.45:0.016407689829036575)1.0:0.07015035610817583,(Odyneropsis:0.055197492256915365,((Triepeolus:0.030021352569003103,Epeolus:0.03068688636349534)0.84:0.005656035802155266,(Thalestria:0.05662374616981672,(Rhinepeolus:0.043429390561763904,Doeringiella:0.025284415243944227)0.94:0.007245585858702035)0.44:0.0032599193593634995)0.99:0.024242385062981004)1.0:0.035178984537988074)0.98:0.01612240431313081,((Nomada:0.08609760950650232,Hexepeolus:0.05347228864546973)0.62:0.01078794903431707,((Neolarra:0.066759097443114,(Townsendiella:0.03727363894003523,(Biastes:0.019860182045024138,Neopasites:0.02511446865795612)1.0:0.03190404839619201)0.73:0.00535602807113022)0.99:0.00941371991357204,(Holcopasites:0.06998574675807478,Ammobatoides:0.05527685514829807)0.91:0.01384141059493922)0.28:0.0012615468191792528)0.64:0.010787275919665095)0.91:0.010878929338010015)0.94:0.011892811545186295,(Caenoprosopis:0.036288772839916876,Caenoprosopina:0.04238917493788029)1.0:0.05287463057701185)0.29:0.0047961272479456)0.41:0.007330145203288569,(Tetralonioidella:0.04358727874494464,(Zacosmia:0.03669320736520009,((Melecta:0.014443339639468823,Xeromelecta:0.02111737963430393)1.0:0.01869983111786913,Thyreus:0.06080089823708617)0.75:0.0071798037596101805)0.99:0.01012378468456347)1.0:0.05956227094394574)1.0:0.025788534858639526,(((((Neoceratina:0.03382298727283549,Ceratina:0.06381939737694027):0.05543067971459555,(Macrogalea:0.10206977053471361,(((Exoneurella:0.03930937105130109,(Brevineura:0.04473459812924088,(Exoneura:0.007872306653842852,Inquilina:0.002362207030989595)0.96:0.019187701644080797)0.63:0.008838454825900843)0.97:0.024989513632920686,(Halterapis:0.03538674199932918,(Apidae:0.046462991640537334,Compsomelissa:0.02823689546967371):0.011569974955570501):0.012297649786855132):0.012550675580843816,((Allodape:0.05582547026832535,(Braunsapis:0.010262966252997746,Nasutapis:0.018506528047843133):0.05250627948517924):0.012195579017320787,(Exoneuridia:0.10568873414364768,Allodapula:0.037519186322111445)0.88:0.0184544127884236):0.0017379870419350393):0.029272353756392804):0.07019181233015218):0.030276143768111427,Xylocopa:0.08663252805214403):0.012638697442373802,Tetrapedia:0.08346167618590146):0.004915676266288715,((Epicharis:0.08662009086453072,(Centris:0.07659596575584944,(((Aglae:0.02458962190602845,(Eulaema:0.02507075681323133,Eufriesea:0.017544028485985984)0.64:0.004381131074801685)0.23:0.001999009253934105,(Euglossa:0.035335139477343805,Exaerete:0.03058174258924093)0.49:0.004750019597162526)1.0:0.055831448746137366,((Bombus:0.08850069867054981,(((Hypotrigona:0.016572649815888123,((((Apotrigona:0.014231282179680962,(Meliplebeia:0.010717399117850145,(Axestotrigona:0.0035405509260986643,Meliponula:0.009641382126408781)0.05:0.003469994914363498)0.14:6.117154037536007E-4)0.12:0.0011308482514277615,(Dactylurina:0.019116638615873982,Plebeina:0.012154752897121559)0.05:0.0019181248255651234)0.23:7.233714691491026E-4,Plebeiella:0.0099551464576203)0.96:0.004989653986026402,(Austroplebeia:0.00616778076297051,(Liotrigona:0.019106751603750506,Lisotrigona:0.012610802548381253)0.24:8.628296812526742E-4)0.75:0.004984406423828501)0.63:0.0023501583730441067)0.93:0.002804087213940762,((((Lophotrigona:0.010833431016485547,(Tetrigona:0.0023591517556184015,(Odontotrigona:0.004387846911001896,Homotrigona:0.005110368016083215)0.05:2.34135088650059E-6)0.99:0.003607751881791154)0.98:0.0018561043403820508,(Lepidotrigona:0.004257192171176999,((Geniotrigona:0.007879593517702621,(Heterotrigona:0.00305122618315085,Platytrigona:0.007834374553731368)0.92:0.0021046036968124346)0.29:6.55373608684684E-4,Sundatrigona:0.0027289305083922073)0.12:6.511677672662689E-4)0.98:0.007161704881983956)0.78:9.913148445487609E-4,(Tetragonula:0.009570137232132082,Tetragonilla:0.016244128605836725)1.0:0.013804228585289987)0.99:0.0032029995982312425,Leurotrigona:0.01543996402709975)0.02:0.0048240170309408)0.14:0.0041314586653793265,((Trigonisca:0.007270092907678431,(Dolichotrigona:0.007736210149845715,Celetrigona:0.010001669264747045)0.45:0.005186728384989635)0.9:0.0098021105347884,(Melipona:0.016516131962078604,(((Aparatrigona:0.005625579833084854,Paratrigona:0.008424280197364875)0.47:0.0015277436620033294,(Nogueirapis:0.006669347186785873,(Parapartamona:0.006021542894270226,(Meliwillea:2.34135088650059E-6,Partamona:0.0010929074498034833)1.0:0.006436914822836745)0.86:0.0034227423835844887)0.99:0.006728795775881758)0.75:0.0023143442797188152,(((((Scaura:0.014346207312888395,Schwarzula:0.004197134053347208)0.62:0.005110619885889004,(((Tetragona:0.01116987558211444,Ptilotrigona:0.011627870451181346)0.48:0.006491641781336311,((Cephalotrigona:0.009473815882368637,Geotrigona:0.012695782437722729):0.0013673011899933223,(Trigona:0.00951593317601447,trigona:0.012030213884277144):0.008164198766635513):9.434322886858732E-4):0.0024424030891532435,(Oxytrigona:0.008996232880470537,Scaptotrigona:0.00856140938727943)0.76:0.0013527355391501426):0.0017769756849084634):3.895500488681262E-4,(Mourella:0.003240824036762683,Schwarziana:0.009485594935198793)1.0:0.00945534117526122):3.8743388505220043E-4,(Nannotrigona:0.015269867631415615,((Trichotrigona:0.007728832411694863,Duckeola:0.010589358362254223)0.1:0.003293958140523607,Tetragonisca:0.012226270939549122)0.01:0.002135464395543616):0.0011723318341161453):4.2879741273777725E-4,((Plebeia:0.006721503921802905,Frieseomelitta:0.003544924450773809):0.0018703051192924117,(Lestrimelitta:0.011315300222590027,Friesella:0.012263395977433844)0.13:0.002136976570384458):0.001322103093621797):0.002652993132706148):0.004500720914992538):0.002920963694864092):0.002178192794547726):0.040935622469805005):0.019419491682984295,Apis:0.09535272664550049):0.011334302027869716):0.006997274439753177):0.009564373997615266):0.013308464222034659,(((((Ancyla:0.04296729160493145,(Melissoptila:0.0450708757442921,((Florilegus:0.02257365021379813,Svastrina:0.025359146229350975)1.0:0.02056531482458941,(Thygater:0.03691890924865464,(((Tetralonia:0.010909595988436925,Tetraloniella:0.01082312667844746)0.62:0.0023717030661160655,((Xenoglossa:0.009102189503873943,Peponapis:0.008554168714328153)1.0:0.0044865710658535144,Eucera:0.009484508374616325)0.83:7.597097963630926E-4)1.0:0.008014370034683575,((Svastrides:0.014648059689038262,Martinapis:0.020732178284929254)0.77:0.003078649524798595,(Svastra:0.015882278247163237,Melissodes:0.02371869205850673)0.97:0.006814103298173254)0.69:0.0022191579461119815)0.8:0.006822960337707683)0.65:0.0053085972212331516)0.53:0.008915818519635972)1.0:0.0438345876044573)1.0:0.025959545284535413,(((Caenonomada:0.07129559775116441,Tapinotaspoides:0.05370087785200049)0.89:0.010360005738703161,((Arhysoceble:2.3446247422952057E-4,Tapinotaspidini:2.9001911359315596E-4)1.0:0.03808308869875694,Paratetrapedia:0.05081657603408223)1.0:0.018189128645982315)1.0:0.02263419911883127,((Melitoma:0.042749301306775345,(Diadasina:0.01599601851776321,Ptilothrix:0.04130256295522083)0.99:0.010610477085648641)0.89:0.008982673662064233,((Toromelissa:0.024554515301380912,Meliphilopsis:0.05012919172710101):0.015379901946977562,(Alepidosceles:0.03970629476180842,Diadasia:0.05013754598642708)0.17:0.005895960846703106):0.0021495820000623435):0.035489104831685624):0.0166398266961222):0.011449748957395327,(Ancyloscelis:0.06675673274118023,(Anthophorula:0.06910751459882523,Exomalopsis:0.06332124959049619)1.0:0.04463327268874877)0.64:0.0075162412026557185):0.01520480240857498,(Anthophora:0.07699202080320759,(((Pachymelus:0.06368479676116365,Habropoda:0.052378068198547234)0.21:0.004942129632219712,Deltoptila:0.04999039471590543)0.24:0.006525186920539897,Amegilla:0.08960878206454827):0.0317736863926877)1.0:0.03473798315111938):0.010112403714177239,((Ctenoplectrina:0.027394695449656684,Ctenoplectra:0.027673036393222286)1.0:0.046376272317052325,Manuelia:0.11902175304317611)0.13:0.010416586469051643):0.007835472614138054):0.007898653456251962):0.008941773017447337):0.01927734159222176,((((((Stigmus:0.18922445655683387,((Cerceris:0.08729477494018202,Eucerceris:0.06661119050145264)0.6:0.03844283359841716,(Philanthus:0.11538612703658327,Clypeadon:0.09573422567840623)0.71:0.022369285350348867)0.43:0.01842261843797399)0.17:0.012339841642754363,(((((Stizoides:0.024747711655424793,(Bembix:0.024738080043573613,Xerostictia:0.011826157706614021)1.0:0.034619327424842083)0.99:0.041909104373276475,(Bicyrtes:0.03594078252409734,Microbembex:0.035052400349484224)0.95:0.012941499443569988)1.0:0.051220601101174844,(Clitemnestra:0.10485819139954718,Sphecius:0.06655680704121403):0.007825468182235472):0.020936419200856843,Heterogyna:0.18896442111412554):0.007010168552290742,(Astata:0.13093437233466487,Pulverro:0.0983914677775649):0.023426542354564157):0.00482670503714779):0.014716982640421088,(Ampulex:0.11981720423147169,((Zanysson:0.20260165688770176,((Anacrabro:0.10207268877327512,(Crabro:0.08070301772801246,Oxybelus:0.11923896333375726):0.012342247280925943):0.03440404287813455,((Tachytes:0.0827392569014765,(Pison:0.0665023078152076,Tachysphex:0.06413111919365806):0.005030328229628342):0.03148114647470275,Plenoculus:0.0901789153576316):0.024169610541750833):0.023219591956150927):0.009018616826606598,(((Chlorion:0.059450791324667414,Chalybion:0.03475857320918156)0.98:0.02268328157854877,Sceliphron:0.07843080069451827)1.0:0.03793100604758553,((((Ammophila:0.03961480946917553,Eremnophila:0.025827117458750815)1.0:0.04272925669994961,Prionyx:0.06098010479688656)0.98:0.020007343569161545,((Podalonia:0.04279583833864942,Sphex:0.03847795666675395)0.88:0.020234686617737724,Isodontia:0.05121971656109173)1.0:0.02934789665886126)0.96:0.023289529746593384,Stangeella:0.04809951720480299):0.015611758612671164):0.04203671520366818):0.014024871062441378):0.016639523333128726):0.047228172430238614,(((Eremaphanta:0.05589870185406476,(Hesperapis:0.03777429564262817,Capicola:0.02751088543257816)1.0:0.020010584506366728)1.0:0.022225964558903633,(Samba:0.08132916981422761,Dasypoda:0.09698908171188779)0.74:0.015681283081270942)1.0:0.047874731703343075,(Meganomia:0.1185953448256696,((Melitta:0.06664560252326378,(Redivivoides:0.017255911644714596,Rediviva:0.016482412306800302)1.0:0.027358473872061417)1.0:0.020829316976832293,(Promelitta:0.03917432959644951,Macropis:0.040474921681746184)1.0:0.03716577546462762)1.0:0.015080547284404047)1.0:0.015070025301564488)0.97:0.00973491952356925):0.009753486762371632,(((Euherbstia:0.024093705108603147,Orphana:0.029868746729377123)1.0:0.02377962982195075,((Alocandrena:0.07554039824633849,(Megandrena:0.03673347857316765,(Andrena:0.03130885083431053,Melittoides:0.005061763838460013):0.03937357424488338):0.015508700747677899):0.004532560541008774,Ancylandrena:0.024976510202278392):0.018896026514648386):0.01734775888030519,(Protoxaea:0.09708544009945157,(Nolanomelissa:0.07202264823510372,((Callonychium:0.03144901155331228,((Calliopsis:0.030691060968071393,Acamptopoeum:0.02728049806479218):0.00519504222030318,Arhysosage:0.02159919915543998):0.0060490033922150676):0.04661372161806029,(((Camptopoeum:0.0343280993622216,Melitturga:0.034943737170282436)0.99:0.008425537682325231,(((Meliturgula:0.04237166723618156,Plesiopanurgus:0.041108381047148604)0.83:0.007541528396797659,((Panurgus:0.040759594542386465,(Macrotera:0.05756206843689856,Perdita:0.031146370357410552)1.0:0.03766315170045222)0.74:0.0073190839758439175,Neffapis:0.03149751700400361)0.65:0.004186899119506466)0.47:0.002072141555794005,(Panurginus:0.010428868845641098,Clavipanurgus:0.0044358669680766615)1.0:0.06338175298420978)0.44:0.004634568798572572)0.59:0.005405431438279927,((Psaenythia:0.020721631707988325,(Anthrenoides:0.009996814898451459,Austropanurgus:0.05298077203562675):2.34135088650059E-6):0.004214735392155097,(Pseudopanurgus:0.021576338946581886,Protandrena:0.021706084057172073)1.0:0.0406536057588567):0.035804507154390056):0.012223149606651638):0.008520065731786399):0.013802724650736477):0.015025045493185838):0.019108434960257253):0.008608012251015597,((((Dieunomia:0.0454142228252989,(Pseudapis:0.04592732700218973,((Lipotriches:0.038244540666424985,((Curvinomia:0.025139853394969085,Hoplonomia:0.022014013217703368)0.56:0.0015849496166825605,Nomia:0.020734096691759334)0.76:0.006864188831223994)1.0:0.008290804545295566,Macronomia:0.041231447965863505)0.54:0.008796542123052876)0.93:0.009450672697908743)1.0:0.049837771903647306,((Cellariella:0.0378802854212367,Nomioides:0.030262990807755755)1.0:0.11592836086352121,(((((Rhinetula:0.009927313653328752,Dinagapostemon:0.011737718311512196)0.99:0.008598946916496137,Agapostemon:0.03348130269446515)1.0:0.016706458164644736,((Habralictus:0.046959336171645896,Caenohalictus:0.01629845252489792)1.0:0.019682759279875364,(Ruizantheda:0.009843979697708848,Pseudagapostemon:0.017383505290611004)0.92:0.0055335498926329515)1.0:0.00994969433688772)0.98:0.009501052371496142,((((Patellapis:0.029591403080425283,Mexalictus:0.03285540808488114)0.92:0.005773662473010992,((Homalictus:0.0663599257752417,Lasioglossum:0.0443831441490553)0.7:0.010176775991493265,(Halictus:0.012456804836245249,Thrincohalictus:0.01482599854413516)1.0:0.00940157941464516)0.77:0.006315267027866145)0.95:0.008277950542057346,(Thrinchostoma:0.0040581923400003555,Parathrincostoma:0.015664723862100778)1.0:0.05557125117121523)0.22:0.001319371974848925,(Eupetersia:0.033280871968451434,Sphecodes:0.02034934815921729)1.0:0.0280795077698926)0.71:0.005032290685528329)0.98:0.015089012915444842,(Corynura:0.03651094040104621,(Augochloropsis:0.025554654717804003,(Neocorynura:0.027829620148688464,((Augochlorella:0.011876318834899601,Augochlora:0.030884257369750666)0.96:0.007023178083054164,(((Xenochlora:0.00955725878936045,Megalopta:0.00624368950421755)0.99:0.020387847729480706,Megaloptidia:0.0346730700731044)0.52:0.01213512953840256,Megommation:0.03803928376932142)0.85:0.003577806878959077)0.57:0.0017748867766204852)0.92:0.00456427470700765)1.0:0.016241835509727756)0.99:0.015386985957187248)1.0:0.030538522886221504)0.48:0.013438386819011274)0.99:0.015171753578975438,((Conanthalictus:0.06549001165292315,((Dufourea:0.0722992567910792,Systropha:0.03946433497574413):0.013541896943563525,(Sphecodosoma:0.02342386813052513,Rophites:0.02814809606334506):0.0024358988998515424)1.0:0.016337761269147606)0.24:0.007737308682031362,((Goeletapis:0.033876467132403956,Penapis:0.05726038936320384)1.0:0.04377956065752246,(Protodufourea:0.00823881805939303,Xeralictus:0.017778568268267576)1.0:0.016427596304427763)0.16:0.00241109003706678)0.99:0.02738960600601121)1.0:0.03015277951793218,((Ctenocolletes:0.019569175088016998,Stenotritus:0.012468654817404699)1.0:0.060328395939795124,(((Mydrosoma:0.01800413781420236,Ptiloglossidia:0.018727575542602713)1.0:0.0461483475577739,(((Willinkapis:0.030758012803504448,Caupolicana:0.018245131914715884):0.0031048195295368865,(Ptiloglossa:0.02853258255514428,Zikanapis:0.01605053777319535)0.91:0.00587795129671675)1.0:0.03914729480581141,(Cadeguala:0.016054980150481388,(Diphaglossa:0.011853193233979252,Cadegualina:0.017325231478731298)0.44:0.0030272324159829125)1.0:0.018379820467279283)0.97:0.015227817431368595)1.0:0.01860819064756762,(((((Euryglossina:0.08876987830290975,((Euryglossa:0.052083679040073674,Xanthesma:0.02963271216337994)0.38:0.00791325913108745,(Euhesma:0.030785592529426926,Callohesma:0.045848685163888375)0.49:0.005397183585180694)0.56:0.0047326753302877654)0.41:0.004821889532038682,Scrapter:0.05635324463840927)0.39:0.006186547315507802,((((Xeromelissa:0.03295993169752287,Chilimelissa:0.004288811869203636)1.0:0.020988711193479496,Geodiscelis:0.05498111602733114)0.98:0.012792091600831746,(Chilicola:0.03759569670906797,Xenochilicola:0.06522458092922798)0.99:0.01830239170875711)1.0:0.029260456049205293,(Hyleoides:0.05658991252791537,(((Meroglossa:0.025548578575006708,Amphylaeus:0.020116872861884877)1.0:0.01327381938373229,Palaeorhiza:0.029213697016551375)0.99:0.008504780903673532,Hylaeus:0.04145466802266069)1.0:0.023134388059120367)0.99:0.01866352621054935)0.08:0.0059314668471639785)0.99:0.010558414406478844,((Xanthocotelles:0.012536844973253032,((Hemicotelles:0.027753560800323884,Colletes:0.047369052180216115)0.66:0.00726991595695601,Mourecotelles:0.01931098973759478)0.29:0.0037638880025314416)1.0:0.040688986284278285,Callomelitta:0.061960075048457415)0.57:0.007833577421931897)0.35:0.003784756864348971,((Lonchopria:0.047834071754994115,(Baeocolletes:0.03743563961811485,(((Spinolapis:0.018845443210506626,(((Kylopasiphae:0.01518069862138329,(Hexantheda:0.01855996502064466,(Brachyglossula:0.03506777493718243,(Tetraglossula:0.02636026552306644,Perditomorpha:0.011960642040526019)0.29:0.0018188055208941765)0.55:7.200095097158236E-4)0.99:0.00689894829024983)0.49:0.0027616987149289758,(Belopria:0.008881175777159885,Edwyniana:0.007609361814765441)0.99:0.008680883064464592)0.12:0.0013255292842993959,Niltonia:0.028609176214958464)0.13:7.754305119048938E-4)0.23:0.0012048274670325224,(Nomiocolletes:0.020304757949831047,(Eulonchopria:0.030073114719821367,Hoplocolletes:0.010739613380093452)0.84:0.005577359143985548)0.89:0.0037117139375467158)0.61:0.003113903033230265,(((Reedapis:0.031057683728817537,Cephalocolletes:0.010477429135310095)0.73:0.010131395567689709,Chilicolletes:0.016989384388667983)0.68:0.0062605770633517525,((((((Excolletes:0.02050428678714162,(Lamprocolletes:0.025076113891456694,(Neopasiphae:0.011047485976249974,Andrenopsis:0.016580004898770515)1.0:0.015607974618388802)0.03:9.411375234288241E-4)0.04:0.003968095257405898,(Glossurocolletes:0.025444609964057993,(Colletellus:0.0166610903281748,(Odontocolletes:0.02068275584479843,(Protomorpha:0.02913363832808428,Goniocolletes:0.01759891480457123)1.0:0.013788053884790777)0.34:0.0023848294185384923)0.63:0.0029977617431778997)0.9:0.004995002715471254)0.04:0.0030441777497512653,Leioproctus:0.0347789174685153)0.99:0.00716904352986503,Euryglossidia:0.016778470473994833)0.38:0.002300344272632165,Phenacolletes:0.028669339227890736)0.34:0.001321371998544199,Halictanthrena:0.029453756789176257)0.1:3.799051924950631E-4)0.11:0.0038111788809593364)0.28:0.003448040795323492)0.63:0.007380543353525094)0.85:0.006143053796188795,(Paracolletes:0.02464789315214904,Trichocolletes:0.05168271513157039)0.87:0.0035102931443680672)0.53:0.006460300758566168)0.42:0.003934865286417819)1.0:0.015057321121282455)1.0:0.022309466365414983)0.97:0.006746823868378071):0.020481065047703036):0.01710869707465717):0.005342143037689312,(Fideliopsis:0.04739983321659049,Fidelia:0.028632417205151403)1.0:0.045147313595411985):0.019795189741019965):0.005961977723886262):0.005485861254383423):0.00890596320218159):0.03355747030052426):0.009912294702975277):0.00941074756872267):0.026000159447706957):8.805924924744291E-4):0.005074012394193725,Hypanthidium:0.024869430782652656,Duckeanthidium:0.01949546174833775);
(((Hypanthidioides:0.0237813034135512,Anthodioctes:0.029090490121664564)0.35:0.0035481304743678935,((Notanthidium:0.023335039889013805,Epanthidium:0.038069848960053124)0.2:0.001792594395444638,(((Stelis:0.04248312220176826,(Bathanthidium:0.007938386569060058,((Dianthidium:0.003013351472999599,Anthidiellum:0.002342835777339714)1.0:0.01656250212574244,Paranthidium:0.009984450965352415)0.76:0.0027212734427204087)1.0:0.010582423112752986)0.06:0.002434649357073438,((Icteranthidium:0.03287805547611953,Rhodanthidium:0.018258078785527463)0.62:0.003665609742276139,((Benanthis:0.018921645290827304,Eoanthidium:0.032371706212845255)0.78:0.005951901945177187,Pachyanthidium:0.0426901763743822)0.6:0.0032168414440252513)0.97:0.0057396627797647185)0.67:0.005990456173612737,((Serapista:0.05822381453491098,((Afranthidium:0.036783570721513247,Pseudoanthidium:0.032658430908334105)0.19:0.004595650337550156,Anthidium:0.03648500051072849)0.47:0.005159369196710877)0.99:0.008475297529060205,(Trachusa:0.0390776641808924,((((Afroheriades:0.021411449398209194,Pseudoheriades:0.03442372469959281)1.0:0.03814123233019044,(Noteriades:0.036641388561455775,(Coelioxys:0.04308855149359067,(Megachile:0.016370276905991618,Radoszkowskiana:0.022202412087643085)0.98:0.006378917946890849)0.9:0.009796178873784618)1.0:0.023891387066284218)1.0:0.011577217649589428,(Ectemnius:0.33395618830244345,(Ochreriades:0.06130520377608037,(Chelostoma:0.04641451769969306,((Protosmia:0.04506653980501499,(Heriades:0.03411730298255626,(Othinosmia:0.014463144749075068,(Stenoheriades:0.014157867883514667,Hofferia:0.016800896533658613)1.0:0.009974157875125485)0.44:0.006284839623869961)1.0:0.006720653615912982)1.0:0.015396781594232608,(Haetosmia:0.042025194814744614,(Stenosmia:0.045909924051468744,((Hoplitis:0.033802521465087304,((Osmia:0.030428731825170627,Hoplosmia:0.02806940706832568)0.99:0.005250065273429652,(Atoposmia:0.01730997525500664,Ashmeadiella:0.03465130676895317)0.88:0.0033871876615778488)0.8:0.004402497127322177):0.005295641586683022,Wainia:0.041297446698346243):0.004309370893056611)0.62:0.0054311627983104765)1.0:0.013070083327527748)1.0:0.018734185789619343)1.0:0.014240860154297348)0.22:0.0020481111171367044):0.005057825834973036):0.007544606312855974,((Aspidosmia:0.04795293784953463,(Aglaoapis:0.03968359660910341,(Dioxys:0.006446526311189115,Paradioxys:0.014240204693537678)1.0:0.018744000402838395)1.0:0.04851737197628817)0.95:0.014090899405089006,(Pararhophites:0.05833361113749564,(((Trichothurgus:0.017414785488824917,Microthurge:0.04286508126431612)1.0:0.01635004738279948,Lithurgus:0.03968703071254378)1.0:0.10578805711148472,((Neofidelia:0.08211494988115932,((((((Coelioxoides:0.1871528705347883,Parepeolus:0.07729837450840488)0.37:0.019967977500008602,(((Nanorhathymus:0.03714600214122023,Rhathymus:0.03787001733306472)1.0:0.05745347616116666,(Hopliphora:0.017516223675557108,(Mesoplia:0.035451685962490945,(Ericrocis:0.023952226919852198,((Mesonychium:0.017325738820764252,Epiclopus:0.012391555173806797)1.0:0.03606999864186188,(Mesocheira:0.055994275547911636,Ctenioschelus:0.023181185336948146)0.98:0.0195148899375686)0.57:0.009355965258739891)0.64:0.004949236615046761)0.71:0.00538850895040693)1.0:0.06560232896608377)1.0:0.0146360219770574,(((Isepeolus:0.0495022148282004,Melectoides:0.017001577748067376)1.0:0.05074042877883138,(Leiopodus:0.11520506889537403,Epeoloides:0.05710242161883941)0.31:0.011199560522834221)0.66:0.011326192488192567,Osiris:0.11268524825388285)0.79:0.013414501604400204)0.32:0.0038025189108489934)0.98:0.01709418610344043,((((Pasites:0.062411022046341906,Sphecodopsis:0.03216809868774037)1.0:0.024645123892082475,(Oreopasites:0.02652078425591407,Ammobates:0.020000917910561033)1.0:0.03186903043541393)1.0:0.05662626508399123,(((Triopasites:0.02788826073170096,(Paranomada:0.036993599967666546,Brachynomada:0.0374920475105537)0.99:0.016407689829036575)1.0:0.07015035610817583,(Odyneropsis:0.055197492256915365,((Triepeolus:0.030021352569003103,Epeolus:0.03068688636349534)0.04:0.005656035802155266,(Thalestria:0.05662374616981672,(Rhinepeolus:0.043429390561763904,Doeringiella:0.025284415243944227)0.81:0.007245585858702035)0.25:0.0032599193593634995)0.99:0.024242385062981004)1.0:0.035178984537988074)0.98:0.01612240431313081,((Nomada:0.08609760950650232,Hexepeolus:0.05347228864546973)0.46:0.01078794903431707,((Neolarra:0.066759097443114,(Townsendiella:0.03727363894003523,(Biastes:0.019860182045024138,Neopasites:0.02511446865795612)1.0:0.03190404839619201)0.71:0.00535602807113022)0.98:0.00941371991357204,(Holcopasites:0.06998574675807478,Ammobatoides:0.05527685514829807)0.81:0.01384141059493922)0.22:0.0012615468191792528)0.32:0.010787275919665095)0.89:0.010878929338010015)0.91:0.011892811545186295,(Caenoprosopis:0.036288772839916876,Caenoprosopina:0.04238917493788029)1.0:0.05287463057701185)0.27:0.0047961272479456)0.22:0.007330145203288569,(Tetralonioidella:0.04358727874494464,(Zacosmia:0.03669320736520009,((Melecta:0.014443339639468823,Xeromelecta:0.02111737963430393)0.99:0.01869983111786913,Thyreus:0.06080089823708617)0.86:0.0071798037596101805)1.0:0.01012378468456347)1.0:0.05956227094394574)1.0:0.025788534858639526,(((((Neoceratina:0.03382298727283549,Ceratina:0.06381939737694027):0.05543067971459555,(Macrogalea:0.10206977053471361,(((Exoneurella:0.03930937105130109,(Brevineura:0.04473459812924088,(Exoneura:0.007872306653842852,Inquilina:0.002362207030989595)1.0:0.019187701644080797)0.68:0.008838454825900843)0.9:0.024989513632920686,(Halterapis:0.03538674199932918,(Apidae:0.046462991640537334,Compsomelissa:0.02823689546967371):0.011569974955570501):0.012297649786855132):0.012550675580843816,((Allodape:0.05582547026832535,(Braunsapis:0.010262966252997746,Nasutapis:0.018506528047843133):0.05250627948517924):0.012195579017320787,(Exoneuridia:0.10568873414364768,Allodapula:0.037519186322111445)0.81:0.0184544127884236):0.0017379870419350393):0.029272353756392804):0.07019181233015218):0.030276143768111427,Xylocopa:0.08663252805214403):0.012638697442373802,Tetrapedia:0.08346167618590146):0.004915676266288715,((Epicharis:0.08662009086453072,(Centris:0.07659596575584944,(((Aglae:0.02458962190602845,(Eulaema:0.02507075681323133,Eufriesea:0.017544028485985984)0.43:0.004381131074801685)0.2:0.001999009253934105,(Euglossa:0.035335139477343805,Exaerete:0.03058174258924093)0.37:0.004750019597162526)1.0:0.055831448746137366,((Bombus:0.08850069867054981,(((Hypotrigona:0.016572649815888123,((((Apotrigona:0.014231282179680962,(Meliplebeia:0.010717399117850145,(Axestotrigona:0.0035405509260986643,Meliponula:0.009641382126408781)0.15:0.003469994914363498)0.13:6.117154037536007E-4)0.16:0.0011308482514277615,(Dactylurina:0.019116638615873982,Plebeina:0.012154752897121559)0.09:0.0019181248255651234)0.18:7.233714691491026E-4,Plebeiella:0.0099551464576203)0.94:0.004989653986026402,(Austroplebeia:0.00616778076297051,(Liotrigona:0.019106751603750506,Lisotrigona:0.012610802548381253)0.21:8.628296812526742E-4)0.74:0.004984406423828501)0.54:0.0023501583730441067)0.95:0.002804087213940762,((((Lophotrigona:0.010833431016485547,(Tetrigona:0.0023591517556184015,(Odontotrigona:0.004387846911001896,Homotrigona:0.005110368016083215)0.44:2.34135088650059E-6)0.99:0.003607751881791154)0.88:0.0018561043403820508,(Lepidotrigona:0.004257192171176999,((Geniotrigona:0.007879593517702621,(Heterotrigona:0.00305122618315085,Platytrigona:0.007834374553731368)0.89:0.0021046036968124346)0.36:6.55373608684684E-4,Sundatrigona:0.0027289305083922073)0.39:6.511677672662689E-4)0.98:0.007161704881983956)0.75:9.913148445487609E-4,(Tetragonula:0.009570137232132082,Tetragonilla:0.016244128605836725)1.0:0.013804228585289987)0.98:0.0032029995982312425,Leurotrigona:0.01543996402709975):0.0048240170309408)0.02:0.0041314586653793265,((Trigonisca:0.007270092907678431,(Dolichotrigona:0.007736210149845715,Celetrigona:0.010001669264747045):0.005186728384989635)1.0:0.0098021105347884,(Melipona:0.016516131962078604,(((Aparatrigona:0.005625579833084854,Paratrigona:0.008424280197364875)0.74:0.0015277436620033294,(Nogueirapis:0.006669347186785873,(Parapartamona:0.006021542894270226,(Meliwillea:2.34135088650059E-6,Partamona:0.0010929074498034833)0.99:0.006436914822836745)0.45:0.0034227423835844887)0.99:0.006728795775881758)0.65:0.0023143442797188152,(((((Scaura:0.014346207312888395,Schwarzula:0.004197134053347208)0.83:0.005110619885889004,(((Tetragona:0.01116987558211444,Ptilotrigona:0.011627870451181346)0.16:0.006491641781336311,((Cephalotrigona:0.009473815882368637,Geotrigona:0.012695782437722729)0.06:0.0013673011899933223,(Trigona:0.00951593317601447,trigona:0.012030213884277144):0.008164198766635513):9.434322886858732E-4):0.0024424030891532435,(Oxytrigona:0.008996232880470537,Scaptotrigona:0.00856140938727943)0.49:0.0013527355391501426):0.0017769756849084634):3.895500488681262E-4,(Mourella:0.003240824036762683,Schwarziana:0.009485594935198793)1.0:0.00945534117526122):3.8743388505220043E-4,(Nannotrigona:0.015269867631415615,((Trichotrigona:0.007728832411694863,Duckeola:0.010589358362254223)0.24:0.003293958140523607,Tetragonisca:0.012226270939549122)0.13:0.002135464395543616):0.0011723318341161453):4.2879741273777725E-4,((Plebeia:0.006721503921802905,Frieseomelitta:0.003544924450773809)0.29:0.0018703051192924117,(Lestrimelitta:0.011315300222590027,Friesella:0.012263395977433844)0.71:0.002136976570384458)0.01:0.001322103093621797):0.002652993132706148):0.004500720914992538):0.002920963694864092):0.002178192794547726):0.040935622469805005):0.019419491682984295,Apis:0.09535272664550049):0.011334302027869716):0.006997274439753177):0.009564373997615266):0.013308464222034659,(((((Ancyla:0.04296729160493145,(Melissoptila:0.0450708757442921,((Florilegus:0.02257365021379813,Svastrina:0.025359146229350975)1.0:0.02056531482458941,(Thygater:0.03691890924865464,(((Tetralonia:0.010909595988436925,Tetraloniella:0.01082312667844746)0.61:0.0023717030661160655,((Xenoglossa:0.009102189503873943,Peponapis:0.008554168714328153)1.0:0.0044865710658535144,Eucera:0.009484508374616325)0.8:7.597097963630926E-4)1.0:0.008014370034683575,((Svastrides:0.014648059689038262,Martinapis:0.020732178284929254)0.82:0.003078649524798595,(Svastra:0.015882278247163237,Melissodes:0.02371869205850673)0.98:0.006814103298173254)0.72:0.0022191579461119815)0.85:0.006822960337707683)0.72:0.0053085972212331516)0.79:0.008915818519635972)1.0:0.0438345876044573)1.0:0.025959545284535413,(((Caenonomada:0.07129559775116441,Tapinotaspoides:0.05370087785200049)0.96:0.010360005738703161,((Arhysoceble:2.3446247422952057E-4,Tapinotaspidini:2.9001911359315596E-4)1.0:0.03808308869875694,Paratetrapedia:0.05081657603408223)1.0:0.018189128645982315)1.0:0.02263419911883127,((Melitoma:0.042749301306775345,(Diadasina:0.01599601851776321,Ptilothrix:0.04130256295522083)0.97:0.010610477085648641)0.84:0.008982673662064233,((Toromelissa:0.024554515301380912,Meliphilopsis:0.05012919172710101):0.015379901946977562,(Alepidosceles:0.03970629476180842,Diadasia:0.05013754598642708)0.53:0.005895960846703106):0.0021495820000623435):0.035489104831685624):0.0166398266961222):0.011449748957395327,(Ancyloscelis:0.06675673274118023,(Anthophorula:0.06910751459882523,Exomalopsis:0.06332124959049619)1.0:0.04463327268874877)0.93:0.0075162412026557185):0.01520480240857498,(Anthophora:0.07699202080320759,(((Pachymelus:0.06368479676116365,Habropoda:0.052378068198547234)0.3:0.004942129632219712,Deltoptila:0.04999039471590543)0.53:0.006525186920539897,Amegilla:0.08960878206454827)0.63:0.0317736863926877)1.0:0.03473798315111938):0.010112403714177239,((Ctenoplectrina:0.027394695449656684,Ctenoplectra:0.027673036393222286)1.0:0.046376272317052325,Manuelia:0.11902175304317611)0.23:0.010416586469051643):0.007835472614138054):0.007898653456251962):0.008941773017447337):0.01927734159222176,((((((Stigmus:0.18922445655683387,((Cerceris:0.08729477494018202,Eucerceris:0.06661119050145264)0.64:0.03844283359841716,(Philanthus:0.11538612703658327,Clypeadon:0.09573422567840623)0.71:0.022369285350348867)0.49:0.01842261843797399)0.29:0.012339841642754363,(((((Stizoides:0.024747711655424793,(Bembix:0.024738080043573613,Xerostictia:0.011826157706614021)1.0:0.034619327424842083)1.0:0.041909104373276475,(Bicyrtes:0.03594078252409734,Microbembex:0.035052400349484224)0.98:0.012941499443569988)1.0:0.051220601101174844,(Clitemnestra:0.10485819139954718,Sphecius:0.06655680704121403):0.007825468182235472):0.020936419200856843,Heterogyna:0.18896442111412554):0.007010168552290742,(Astata:0.13093437233466487,Pulverro:0.0983914677775649):0.023426542354564157):0.00482670503714779):0.014716982640421088,(Ampulex:0.11981720423147169,((Zanysson:0.20260165688770176,((Anacrabro:0.10207268877327512,(Crabro:0.08070301772801246,Oxybelus:0.11923896333375726):0.012342247280925943):0.03440404287813455,((Tachytes:0.0827392569014765,(Pison:0.0665023078152076,Tachysphex:0.06413111919365806):0.005030328229628342):0.03148114647470275,Plenoculus:0.0901789153576316):0.024169610541750833):0.023219591956150927):0.009018616826606598,(((Chlorion:0.059450791324667414,Chalybion:0.03475857320918156)1.0:0.02268328157854877,Sceliphron:0.07843080069451827)1.0:0.03793100604758553,((((Ammophila:0.03961480946917553,Eremnophila:0.025827117458750815)1.0:0.04272925669994961,Prionyx:0.06098010479688656)1.0:0.020007343569161545,((Podalonia:0.04279583833864942,Sphex:0.03847795666675395)0.73:0.020234686617737724,Isodontia:0.05121971656109173)1.0:0.02934789665886126)0.98:0.023289529746593384,Stangeella:0.04809951720480299):0.015611758612671164):0.04203671520366818):0.014024871062441378):0.016639523333128726):0.047228172430238614,(((Eremaphanta:0.05589870185406476,(Hesperapis:0.03777429564262817,Capicola:0.02751088543257816)0.99:0.020010584506366728)1.0:0.022225964558903633,(Samba:0.08132916981422761,Dasypoda:0.09698908171188779)0.9:0.015681283081270942)1.0:0.047874731703343075,(Meganomia:0.1185953448256696,((Melitta:0.06664560252326378,(Redivivoides:0.017255911644714596,Rediviva:0.016482412306800302)1.0:0.027358473872061417)1.0:0.020829316976832293,(Promelitta:0.03917432959644951,Macropis:0.040474921681746184)1.0:0.03716577546462762)1.0:0.015080547284404047)0.99:0.015070025301564488)0.97:0.00973491952356925):0.009753486762371632,(((Euherbstia:0.024093705108603147,Orphana:0.029868746729377123)0.99:0.02377962982195075,((Alocandrena:0.07554039824633849,(Megandrena:0.03673347857316765,(Andrena:0.03130885083431053,Melittoides:0.005061763838460013):0.03937357424488338):0.015508700747677899):0.004532560541008774,Ancylandrena:0.024976510202278392):0.018896026514648386):0.01734775888030519,(Protoxaea:0.09708544009945157,(Nolanomelissa:0.07202264823510372,((Callonychium:0.03144901155331228,((Calliopsis:0.030691060968071393,Acamptopoeum:0.02728049806479218):0.00519504222030318,Arhysosage:0.02159919915543998):0.0060490033922150676):0.04661372161806029,(((Camptopoeum:0.0343280993622216,Melitturga:0.034943737170282436)0.91:0.008425537682325231,(((Meliturgula:0.04237166723618156,Plesiopanurgus:0.041108381047148604)0.8:0.007541528396797659,((Panurgus:0.040759594542386465,(Macrotera:0.05756206843689856,Perdita:0.031146370357410552)1.0:0.03766315170045222)0.04:0.0073190839758439175,Neffapis:0.03149751700400361)0.03:0.004186899119506466)0.03:0.002072141555794005,(Panurginus:0.010428868845641098,Clavipanurgus:0.0044358669680766615)1.0:0.06338175298420978)0.19:0.004634568798572572)0.38:0.005405431438279927,((Psaenythia:0.020721631707988325,(Anthrenoides:0.009996814898451459,Austropanurgus:0.05298077203562675):2.34135088650059E-6):0.004214735392155097,(Pseudopanurgus:0.021576338946581886,Protandrena:0.021706084057172073)1.0:0.0406536057588567):0.035804507154390056):0.012223149606651638):0.008520065731786399):0.013802724650736477):0.015025045493185838):0.019108434960257253):0.008608012251015597,((((Dieunomia:0.0454142228252989,(Pseudapis:0.04592732700218973,((Lipotriches:0.038244540666424985,((Curvinomia:0.025139853394969085,Hoplonomia:0.022014013217703368)0.55:0.0015849496166825605,Nomia:0.020734096691759334)0.74:0.006864188831223994)1.0:0.008290804545295566,Macronomia:0.041231447965863505)0.39:0.008796542123052876)0.92:0.009450672697908743)1.0:0.049837771903647306,((Cellariella:0.0378802854212367,Nomioides:0.030262990807755755)1.0:0.11592836086352121,(((((Rhinetula:0.009927313653328752,Dinagapostemon:0.011737718311512196)1.0:0.008598946916496137,Agapostemon:0.03348130269446515)1.0:0.016706458164644736,((Habralictus:0.046959336171645896,Caenohalictus:0.01629845252489792)1.0:0.019682759279875364,(Ruizantheda:0.009843979697708848,Pseudagapostemon:0.017383505290611004)0.68:0.0055335498926329515)1.0:0.00994969433688772)0.99:0.009501052371496142,((((Patellapis:0.029591403080425283,Mexalictus:0.03285540808488114)0.96:0.005773662473010992,((Homalictus:0.0663599257752417,Lasioglossum:0.0443831441490553)0.91:0.010176775991493265,(Halictus:0.012456804836245249,Thrincohalictus:0.01482599854413516)1.0:0.00940157941464516)0.93:0.006315267027866145)0.98:0.008277950542057346,(Thrinchostoma:0.0040581923400003555,Parathrincostoma:0.015664723862100778)1.0:0.05557125117121523)0.33:0.001319371974848925,(Eupetersia:0.033280871968451434,Sphecodes:0.02034934815921729)1.0:0.0280795077698926)0.72:0.005032290685528329)0.99:0.015089012915444842,(Corynura:0.03651094040104621,(Augochloropsis:0.025554654717804003,(Neocorynura:0.027829620148688464,((Augochlorella:0.011876318834899601,Augochlora:0.030884257369750666)0.94:0.007023178083054164,(((Xenochlora:0.00955725878936045,Megalopta:0.00624368950421755)1.0:0.020387847729480706,Megaloptidia:0.0346730700731044)0.37:0.01213512953840256,Megommation:0.03803928376932142)0.84:0.003577806878959077)0.49:0.0017748867766204852)0.87:0.00456427470700765)1.0:0.016241835509727756)0.99:0.015386985957187248)1.0:0.030538522886221504)0.58:0.013438386819011274)1.0:0.015171753578975438,((Conanthalictus:0.06549001165292315,((Dufourea:0.0722992567910792,Systropha:0.03946433497574413)0.93:0.013541896943563525,(Sphecodosoma:0.02342386813052513,Rophites:0.02814809606334506)0.47:0.0024358988998515424)0.95:0.016337761269147606)0.86:0.007737308682031362,((Goeletapis:0.033876467132403956,Penapis:0.05726038936320384)1.0:0.04377956065752246,(Protodufourea:0.00823881805939303,Xeralictus:0.017778568268267576)1.0:0.016427596304427763)0.29:0.00241109003706678)1.0:0.02738960600601121)1.0:0.03015277951793218,((Ctenocolletes:0.019569175088016998,Stenotritus:0.012468654817404699)1.0:0.060328395939795124,(((Mydrosoma:0.01800413781420236,Ptiloglossidia:0.018727575542602713)1.0:0.0461483475577739,(((Willinkapis:0.030758012803504448,Caupolicana:0.018245131914715884)0.8:0.0031048195295368865,(Ptiloglossa:0.02853258255514428,Zikanapis:0.01605053777319535)0.9:0.00587795129671675)1.0:0.03914729480581141,(Cadeguala:0.016054980150481388,(Diphaglossa:0.011853193233979252,Cadegualina:0.017325231478731298)0.41:0.0030272324159829125)1.0:0.018379820467279283)0.93:0.015227817431368595)1.0:0.01860819064756762,(((((Euryglossina:0.08876987830290975,((Euryglossa:0.052083679040073674,Xanthesma:0.02963271216337994)0.55:0.00791325913108745,(Euhesma:0.030785592529426926,Callohesma:0.045848685163888375)0.48:0.005397183585180694)0.54:0.0047326753302877654)0.32:0.004821889532038682,Scrapter:0.05635324463840927)0.66:0.006186547315507802,((((Xeromelissa:0.03295993169752287,Chilimelissa:0.004288811869203636)1.0:0.020988711193479496,Geodiscelis:0.05498111602733114)0.95:0.012792091600831746,(Chilicola:0.03759569670906797,Xenochilicola:0.06522458092922798)1.0:0.01830239170875711)1.0:0.029260456049205293,(Hyleoides:0.05658991252791537,(((Meroglossa:0.025548578575006708,Amphylaeus:0.020116872861884877)1.0:0.01327381938373229,Palaeorhiza:0.029213697016551375)1.0:0.008504780903673532,Hylaeus:0.04145466802266069)1.0:0.023134388059120367)1.0:0.01866352621054935)0.29:0.0059314668471639785)0.95:0.010558414406478844,((Xanthocotelles:0.012536844973253032,((Hemicotelles:0.027753560800323884,Colletes:0.047369052180216115)0.63:0.00726991595695601,Mourecotelles:0.01931098973759478)0.33:0.0037638880025314416)1.0:0.040688986284278285,Callomelitta:0.061960075048457415)0.35:0.007833577421931897)0.39:0.003784756864348971,((Lonchopria:0.047834071754994115,(Baeocolletes:0.03743563961811485,(((Spinolapis:0.018845443210506626,(((Kylopasiphae:0.01518069862138329,(Hexantheda:0.01855996502064466,(Brachyglossula:0.03506777493718243,(Tetraglossula:0.02636026552306644,Perditomorpha:0.011960642040526019)0.07:0.0018188055208941765)0.01:7.200095097158236E-4)0.91:0.00689894829024983)0.46:0.0027616987149289758,(Belopria:0.008881175777159885,Edwyniana:0.007609361814765441)1.0:0.008680883064464592)0.31:0.0013255292842993959,Niltonia:0.028609176214958464)0.55:7.754305119048938E-4)0.27:0.0012048274670325224,(Nomiocolletes:0.020304757949831047,(Eulonchopria:0.030073114719821367,Hoplocolletes:0.010739613380093452)0.88:0.005577359143985548)0.86:0.0037117139375467158)0.47:0.003113903033230265,(((Reedapis:0.031057683728817537,Cephalocolletes:0.010477429135310095)0.78:0.010131395567689709,Chilicolletes:0.016989384388667983)0.64:0.0062605770633517525,((((((Excolletes:0.02050428678714162,(Lamprocolletes:0.025076113891456694,(Neopasiphae:0.011047485976249974,Andrenopsis:0.016580004898770515)1.0:0.015607974618388802)0.51:9.411375234288241E-4)0.62:0.003968095257405898,(Glossurocolletes:0.025444609964057993,(Colletellus:0.0166610903281748,(Odontocolletes:0.02068275584479843,(Protomorpha:0.02913363832808428,Goniocolletes:0.01759891480457123)0.08:0.013788053884790777):0.0023848294185384923):0.0029977617431778997):0.004995002715471254):0.0030441777497512653,Leioproctus:0.0347789174685153)0.89:0.00716904352986503,Euryglossidia:0.016778470473994833)0.42:0.002300344272632165,Phenacolletes:0.028669339227890736)0.51:0.001321371998544199,Halictanthrena:0.029453756789176257)0.38:3.799051924950631E-4)0.4:0.0038111788809593364)0.08:0.003448040795323492)0.49:0.007380543353525094)0.81:0.006143053796188795,(Paracolletes:0.02464789315214904,Trichocolletes:0.05168271513157039)0.77:0.0035102931443680672)0.72:0.006460300758566168)0.51:0.003934865286417819)1.0:0.015057321121282455)1.0:0.022309466365414983)0.99:0.006746823868378071):0.020481065047703036):0.01710869707465717):0.005342143037689312,(Fideliopsis:0.04739983321659049,Fidelia:0.028632417205151403)1.0:0.045147313595411985):0.019795189741019965):0.005961977723886262):0.005485861254383423):0.00890596320218159):0.03355747030052426):0.009912294702975277):0.00941074756872267):0.026000159447706957):8.805924924744291E-4):0.005074012394193725,Hypanthidium:0.024869430782652656,Duckeanthidium:0.01949546174833775);
(((Hypanthidioides:0.0237813034135512,Anthodioctes:0.029090490121664564)0.27:0.0035481304743678935,((Notanthidium:0.023335039889013805,Epanthidium:0.038069848960053124)0.17:0.001792594395444638,(((Stelis:0.04248312220176826,(Bathanthidium:0.007938386569060058,((Dianthidium:0.003013351472999599,Anthidiellum:0.002342835777339714)1.0:0.01656250212574244,Paranthidium:0.009984450965352415)0.82:0.0027212734427204087)1.0:0.010582423112752986)0.01:0.002434649357073438,((Icteranthidium:0.03287805547611953,Rhodanthidium:0.018258078785527463)0.8:0.003665609742276139,((Benanthis:0.018921645290827304,Eoanthidium:0.032371706212845255)0.82:0.005951901945177187,Pachyanthidium:0.0426901763743822)0.56:0.0032168414440252513)0.91:0.0057396627797647185)0.6:0.005990456173612737,((Serapista:0.05822381453491098,((Afranthidium:0.036783570721513247,Pseudoanthidium:0.032658430908334105)0.05:0.004595650337550156,Anthidium:0.03648500051072849)0.2:0.005159369196710877)1.0:0.008475297529060205,(Trachusa:0.0390776641808924,((((Afroheriades:0.021411449398209194,Pseudoheriades:0.03442372469959281)1.0:0.03814123233019044,(Noteriades:0.036641388561455775,(Coelioxys:0.04308855149359067,(Megachile:0.016370276905991618,Radoszkowskiana:0.022202412087643085)0.93:0.006378917946890849)0.93:0.009796178873784618)1.0:0.023891387066284218)0.98:0.011577217649589428,(Ectemnius:0.33395618830244345,(Ochreriades:0.06130520377608037,(Chelostoma:0.04641451769969306,((Protosmia:0.04506653980501499,(Heriades:0.03411730298255626,(Othinosmia:0.014463144749075068,(Stenoheriades:0.014157867883514667,Hofferia:0.016800896533658613)1.0:0.009974157875125485)0.86:0.006284839623869961)1.0:0.006720653615912982)1.0:0.015396781594232608,(Haetosmia:0.042025194814744614,(Stenosmia:0.045909924051468744,((Hoplitis:0.033802521465087304,((Osmia:0.030428731825170627,Hoplosmia:0.02806940706832568)0.96:0.005250065273429652,(Atoposmia:0.01730997525500664,Ashmeadiella:0.03465130676895317)0.93:0.0033871876615778488)0.88:0.004402497127322177):0.005295641586683022,Wainia:0.041297446698346243):0.004309370893056611)0.7:0.0054311627983104765)1.0:0.013070083327527748)1.0:0.018734185789619343)1.0:0.014240860154297348)0.42:0.0020481111171367044):0.005057825834973036):0.007544606312855974,((Aspidosmia:0.04795293784953463,(Aglaoapis:0.03968359660910341,(Dioxys:0.006446526311189115,Paradioxys:0.014240204693537678)0.99:0.018744000402838395)1.0:0.04851737197628817)0.96:0.014090899405089006,(Pararhophites:0.05833361113749564,(((Trichothurgus:0.017414785488824917,Microthurge:0.04286508126431612)0.86:0.01635004738279948,Lithurgus:0.03968703071254378)1.0:0.10578805711148472,((Neofidelia:0.08211494988115932,((((((Coelioxoides:0.1871528705347883,Parepeolus:0.07729837450840488)0.27:0.019967977500008602,(((Nanorhathymus:0.03714600214122023,Rhathymus:0.03787001733306472)1.0:0.05745347616116666,(Hopliphora:0.017516223675557108,(Mesoplia:0.035451685962490945,(Ericrocis:0.023952226919852198,((Mesonychium:0.017325738820764252,Epiclopus:0.012391555173806797)1.0:0.03606999864186188,(Mesocheira:0.055994275547911636,Ctenioschelus:0.023181185336948146)0.98:0.0195148899375686)0.59:0.009355965258739891)0.66:0.004949236615046761)0.67:0.00538850895040693)1.0:0.06560232896608377)0.99:0.0146360219770574,(((Isepeolus:0.0495022148282004,Melectoides:0.017001577748067376)1.0:0.05074042877883138,(Leiopodus:0.11520506889537403,Epeoloides:0.05710242161883941)0.97:0.011199560522834221)0.97:0.011326192488192567,Osiris:0.11268524825388285)0.82:0.013414501604400204)0.29:0.0038025189108489934)0.86:0.01709418610344043,((((Pasites:0.062411022046341906,Sphecodopsis:0.03216809868774037)1.0:0.024645123892082475,(Oreopasites:0.02652078425591407,Ammobates:0.020000917910561033)1.0:0.03186903043541393)1.0:0.05662626508399123,(((Triopasites:0.02788826073170096,(Paranomada:0.036993599967666546,Brachynomada:0.0374920475105537)1.0:0.016407689829036575)1.0:0.07015035610817583,(Odyneropsis:0.055197492256915365,((Triepeolus:0.030021352569003103,Epeolus:0.03068688636349534)0.58:0.005656035802155266,(Thalestria:0.05662374616981672,(Rhinepeolus:0.043429390561763904,Doeringiella:0.025284415243944227)0.94:0.007245585858702035)0.44:0.0032599193593634995)1.0:0.024242385062981004)1.0:0.035178984537988074)0.98:0.01612240431313081,((Nomada:0.08609760950650232,Hexepeolus:0.05347228864546973)0.69:0.01078794903431707,((Neolarra:0.066759097443114,(Townsendiella:0.03727363894003523,(Biastes:0.019860182045024138,Neopasites:0.02511446865795612)1.0:0.03190404839619201)0.72:0.00535602807113022)0.97:0.00941371991357204,(Holcopasites:0.06998574675807478,Ammobatoides:0.05527685514829807)0.92:0.01384141059493922)0.19:0.0012615468191792528)0.54:0.010787275919665095)0.92:0.010878929338010015)0.88:0.011892811545186295,(Caenoprosopis:0.036288772839916876,Caenoprosopina:0.04238917493788029)1.0:0.05287463057701185)0.14:0.0047961272479456)0.21:0.007330145203288569,(Tetralonioidella:0.04358727874494464,(Zacosmia:0.03669320736520009,((Melecta:0.014443339639468823,Xeromelecta:0.02111737963430393)1.0:0.01869983111786913,Thyreus:0.06080089823708617)0.64:0.0071798037596101805)1.0:0.01012378468456347)1.0:0.05956227094394574)1.0:0.025788534858639526,(((((Neoceratina:0.03382298727283549,Ceratina:0.06381939737694027):0.05543067971459555,(Macrogalea:0.10206977053471361,(((Exoneurella:0.03930937105130109,(Brevineura:0.04473459812924088,(Exoneura:0.007872306653842852,Inquilina:0.002362207030989595)0.99:0.019187701644080797)0.65:0.008838454825900843)1.0:0.024989513632920686,(Halterapis:0.03538674199932918,(Apidae:0.046462991640537334,Compsomelissa:0.02823689546967371):0.011569974955570501):0.012297649786855132):0.012550675580843816,((Allodape:0.05582547026832535,(Braunsapis:0.010262966252997746,Nasutapis:0.018506528047843133):0.05250627948517924):0.012195579017320787,(Exoneuridia:0.10568873414364768,Allodapula:0.037519186322111445)0.8:0.0184544127884236):0.0017379870419350393):0.029272353756392804):0.07019181233015218):0.030276143768111427,Xylocopa:0.08663252805214403):0.012638697442373802,Tetrapedia:0.08346167618590146):0.004915676266288715,((Epicharis:0.08662009086453072,(Centris:0.07659596575584944,(((Aglae:0.02458962190602845,(Eulaema:0.02507075681323133,Eufriesea:0.017544028485985984)0.42:0.004381131074801685)0.22:0.001999009253934105,(Euglossa:0.035335139477343805,Exaerete:0.03058174258924093)0.66:0.004750019597162526)1.0:0.055831448746137366,((Bombus:0.08850069867054981,(((Hypotrigona:0.016572649815888123,((((Apotrigona:0.014231282179680962,(Meliplebeia:0.010717399117850145,(Axestotrigona:0.0035405509260986643,Meliponula:0.009641382126408781)0.84:0.003469994914363498)0.32:6.117154037536007E-4)0.57:0.0011308482514277615,(Dactylurina:0.019116638615873982,Plebeina:0.012154752897121559)0.31:0.0019181248255651234)0.21:7.233714691491026E-4,Plebeiella:0.0099551464576203)0.95:0.004989653986026402,(Austroplebeia:0.00616778076297051,(Liotrigona:0.019106751603750506,Lisotrigona:0.012610802548381253)0.2:8.628296812526742E-4)0.83:0.004984406423828501)0.64:0.0023501583730441067)0.94:0.002804087213940762,((((Lophotrigona:0.010833431016485547,(Tetrigona:0.0023591517556184015,(Odontotrigona:0.004387846911001896,Homotrigona:0.005110368016083215)0.1:2.34135088650059E-6)0.99:0.003607751881791154)0.77:0.0018561043403820508,(Lepidotrigona:0.004257192171176999,((Geniotrigona:0.007879593517702621,(Heterotrigona:0.00305122618315085,Platytrigona:0.007834374553731368)0.91:0.0021046036968124346)0.27:6.55373608684684E-4,Sundatrigona:0.0027289305083922073)0.06:6.511677672662689E-4)0.97:0.007161704881983956)0.69:9.913148445487609E-4,(Tetragonula:0.009570137232132082,Tetragonilla:0.016244128605836725)1.0:0.013804228585289987)0.83:0.0032029995982312425,Leurotrigona:0.01543996402709975)0.3:0.0048240170309408)0.45:0.0041314586653793265,((Trigonisca:0.007270092907678431,(Dolichotrigona:0.007736210149845715,Celetrigona:0.010001669264747045)0.67:0.005186728384989635)0.98:0.0098021105347884,(Melipona:0.016516131962078604,(((Aparatrigona:0.005625579833084854,Paratrigona:0.008424280197364875)0.65:0.0015277436620033294,(Nogueirapis:0.006669347186785873,(Parapartamona:0.006021542894270226,(Meliwillea:2.34135088650059E-6,Partamona:0.0010929074498034833)1.0:0.006436914822836745)0.89:0.0034227423835844887)0.97:0.006728795775881758)0.83:0.0023143442797188152,(((((Scaura:0.014346207312888395,Schwarzula:0.004197134053347208)0.93:0.005110619885889004,(((Tetragona:0.01116987558211444,Ptilotrigona:0.011627870451181346)0.42:0.006491641781336311,((Cephalotrigona:0.009473815882368637,Geotrigona:0.012695782437722729)0.05:0.0013673011899933223,(Trigona:0.00951593317601447,trigona:0.012030213884277144):0.008164198766635513):9.434322886858732E-4):0.0024424030891532435,(Oxytrigona:0.008996232880470537,Scaptotrigona:0.00856140938727943)0.6:0.0013527355391501426):0.0017769756849084634):3.895500488681262E-4,(Mourella:0.003240824036762683,Schwarziana:0.009485594935198793)1.0:0.00945534117526122):3.8743388505220043E-4,(Nannotrigona:0.015269867631415615,((Trichotrigona:0.007728832411694863,Duckeola:0.010589358362254223)0.38:0.003293958140523607,Tetragonisca:0.012226270939549122)0.12:0.002135464395543616):0.0011723318341161453):4.2879741273777725E-4,((Plebeia:0.006721503921802905,Frieseomelitta:0.003544924450773809):0.0018703051192924117,(Lestrimelitta:0.011315300222590027,Friesella:0.012263395977433844)0.01:0.002136976570384458):0.001322103093621797):0.002652993132706148):0.004500720914992538):0.002920963694864092):0.002178192794547726):0.040935622469805005):0.019419491682984295,Apis:0.09535272664550049):0.011334302027869716):0.006997274439753177):0.009564373997615266):0.013308464222034659,(((((Ancyla:0.04296729160493145,(Melissoptila:0.0450708757442921,((Florilegus:0.02257365021379813,Svastrina:0.025359146229350975)0.99:0.02056531482458941,(Thygater:0.03691890924865464,(((Tetralonia:0.010909595988436925,Tetraloniella:0.01082312667844746)0.82:0.0023717030661160655,((Xenoglossa:0.009102189503873943,Peponapis:0.008554168714328153)1.0:0.0044865710658535144,Eucera:0.009484508374616325)0.93:7.597097963630926E-4)0.97:0.008014370034683575,((Svastrides:0.014648059689038262,Martinapis:0.020732178284929254)0.84:0.003078649524798595,(Svastra:0.015882278247163237,Melissodes:0.02371869205850673)0.96:0.006814103298173254)0.62:0.0022191579461119815)0.69:0.006822960337707683)0.4:0.0053085972212331516)0.45:0.008915818519635972)0.99:0.0438345876044573)0.58:0.025959545284535413,(((Caenonomada:0.07129559775116441,Tapinotaspoides:0.05370087785200049)0.92:0.010360005738703161,((Arhysoceble:2.3446247422952057E-4,Tapinotaspidini:2.9001911359315596E-4)1.0:0.03808308869875694,Paratetrapedia:0.05081657603408223)1.0:0.018189128645982315)1.0:0.02263419911883127,((Melitoma:0.042749301306775345,(Diadasina:0.01599601851776321,Ptilothrix:0.04130256295522083)0.98:0.010610477085648641)0.91:0.008982673662064233,((Toromelissa:0.024554515301380912,Meliphilopsis:0.05012919172710101):0.015379901946977562,(Alepidosceles:0.03970629476180842,Diadasia:0.05013754598642708)0.54:0.005895960846703106):0.0021495820000623435):0.035489104831685624):0.0166398266961222):0.011449748957395327,(Ancyloscelis:0.06675673274118023,(Anthophorula:0.06910751459882523,Exomalopsis:0.06332124959049619)1.0:0.04463327268874877)0.93:0.0075162412026557185):0.01520480240857498,(Anthophora:0.07699202080320759,(((Pachymelus:0.06368479676116365,Habropoda:0.052378068198547234)0.1:0.004942129632219712,Deltoptila:0.04999039471590543)0.51:0.006525186920539897,Amegilla:0.08960878206454827)1.0:0.0317736863926877)0.57:0.03473798315111938):0.010112403714177239,((Ctenoplectrina:0.027394695449656684,Ctenoplectra:0.027673036393222286)1.0:0.046376272317052325,Manuelia:0.11902175304317611)0.51:0.010416586469051643):0.007835472614138054):0.007898653456251962):0.008941773017447337):0.01927734159222176,((((((Stigmus:0.18922445655683387,((Cerceris:0.08729477494018202,Eucerceris:0.06661119050145264)0.57:0.03844283359841716,(Philanthus:0.11538612703658327,Clypeadon:0.09573422567840623)0.66:0.022369285350348867)0.49:0.01842261843797399)0.09:0.012339841642754363,(((((Stizoides:0.024747711655424793,(Bembix:0.024738080043573613,Xerostictia:0.011826157706614021)1.0:0.034619327424842083)0.98:0.041909104373276475,(Bicyrtes:0.03594078252409734,Microbembex:0.035052400349484224)0.97:0.012941499443569988)1.0:0.051220601101174844,(Clitemnestra:0.10485819139954718,Sphecius:0.06655680704121403):0.007825468182235472):0.020936419200856843,Heterogyna:0.18896442111412554):0.007010168552290742,(Astata:0.13093437233466487,Pulverro:0.0983914677775649):0.023426542354564157):0.00482670503714779):0.014716982640421088,(Ampulex:0.11981720423147169,((Zanysson:0.20260165688770176,((Anacrabro:0.10207268877327512,(Crabro:0.08070301772801246,Oxybelus:0.11923896333375726):0.012342247280925943):0.03440404287813455,((Tachytes:0.0827392569014765,(Pison:0.0665023078152076,Tachysphex:0.06413111919365806):0.005030328229628342):0.03148114647470275,Plenoculus:0.0901789153576316):0.024169610541750833):0.023219591956150927):0.009018616826606598,(((Chlorion:0.059450791324667414,Chalybion:0.03475857320918156)0.98:0.02268328157854877,Sceliphron:0.07843080069451827)0.98:0.03793100604758553,((((Ammophila:0.03961480946917553,Eremnophila:0.025827117458750815)1.0:0.04272925669994961,Prionyx:0.06098010479688656)1.0:0.020007343569161545,((Podalonia:0.04279583833864942,Sphex:0.03847795666675395)0.75:0.020234686617737724,Isodontia:0.05121971656109173)1.0:0.02934789665886126)0.98:0.023289529746593384,Stangeella:0.04809951720480299):0.015611758612671164):0.04203671520366818):0.014024871062441378):0.016639523333128726):0.047228172430238614,(((Eremaphanta:0.05589870185406476,(Hesperapis:0.03777429564262817,Capicola:0.02751088543257816)1.0:0.020010584506366728)1.0:0.022225964558903633,(Samba:0.08132916981422761,Dasypoda:0.09698908171188779)0.8:0.015681283081270942)1.0:0.047874731703343075,(Meganomia:0.1185953448256696,((Melitta:0.06664560252326378,(Redivivoides:0.017255911644714596,Rediviva:0.016482412306800302)1.0:0.027358473872061417)1.0:0.020829316976832293,(Promelitta:0.03917432959644951,Macropis:0.040474921681746184)1.0:0.03716577546462762)1.0:0.015080547284404047)0.96:0.015070025301564488)0.99:0.00973491952356925):0.009753486762371632,(((Euherbstia:0.024093705108603147,Orphana:0.029868746729377123)1.0:0.02377962982195075,((Alocandrena:0.07554039824633849,(Megandrena:0.03673347857316765,(Andrena:0.03130885083431053,Melittoides:0.005061763838460013):0.03937357424488338):0.015508700747677899):0.004532560541008774,Ancylandrena:0.024976510202278392):0.018896026514648386):0.01734775888030519,(Protoxaea:0.09708544009945157,(Nolanomelissa:0.07202264823510372,((Callonychium:0.03144901155331228,((Calliopsis:0.030691060968071393,Acamptopoeum:0.02728049806479218):0.00519504222030318,Arhysosage:0.02159919915543998):0.0060490033922150676):0.04661372161806029,(((Camptopoeum:0.0343280993622216,Melitturga:0.034943737170282436)0.94:0.008425537682325231,(((Meliturgula:0.04237166723618156,Plesiopanurgus:0.041108381047148604)0.68:0.007541528396797659,((Panurgus:0.040759594542386465,(Macrotera:0.05756206843689856,Perdita:0.031146370357410552)1.0:0.03766315170045222)0.54:0.0073190839758439175,Neffapis:0.03149751700400361)0.37:0.004186899119506466)0.17:0.002072141555794005,(Panurginus:0.010428868845641098,Clavipanurgus:0.0044358669680766615)1.0:0.06338175298420978)0.37:0.004634568798572572)0.38:0.005405431438279927,((Psaenythia:0.020721631707988325,(Anthrenoides:0.009996814898451459,Austropanurgus:0.05298077203562675):2.34135088650059E-6):0.004214735392155097,(Pseudopanurgus:0.021576338946581886,Protandrena:0.021706084057172073)1.0:0.0406536057588567):0.035804507154390056):0.012223149606651638):0.008520065731786399):0.013802724650736477):0.015025045493185838):0.019108434960257253):0.008608012251015597,((((Dieunomia:0.0454142228252989,(Pseudapis:0.04592732700218973,((Lipotriches:0.038244540666424985,((Curvinomia:0.025139853394969085,Hoplonomia:0.022014013217703368)0.58:0.0015849496166825605,Nomia:0.020734096691759334)0.79:0.006864188831223994)0.94:0.008290804545295566,Macronomia:0.041231447965863505)0.96:0.008796542123052876)0.94:0.009450672697908743)1.0:0.049837771903647306,((Cellariella:0.0378802854212367,Nomioides:0.030262990807755755)1.0:0.11592836086352121,(((((Rhinetula:0.009927313653328752,Dinagapostemon:0.011737718311512196)1.0:0.008598946916496137,Agapostemon:0.03348130269446515)1.0:0.016706458164644736,((Habralictus:0.046959336171645896,Caenohalictus:0.01629845252489792)1.0:0.019682759279875364,(Ruizantheda:0.009843979697708848,Pseudagapostemon:0.017383505290611004)0.97:0.0055335498926329515)1.0:0.00994969433688772)1.0:0.009501052371496142,((((Patellapis:0.029591403080425283,Mexalictus:0.03285540808488114)0.94:0.005773662473010992,((Homalictus:0.0663599257752417,Lasioglossum:0.0443831441490553)0.6:0.010176775991493265,(Halictus:0.012456804836245249,Thrincohalictus:0.01482599854413516)1.0:0.00940157941464516)0.66:0.006315267027866145)0.94:0.008277950542057346,(Thrinchostoma:0.0040581923400003555,Parathrincostoma:0.015664723862100778)1.0:0.05557125117121523)0.37:0.001319371974848925,(Eupetersia:0.033280871968451434,Sphecodes:0.02034934815921729)1.0:0.0280795077698926)0.85:0.005032290685528329)1.0:0.015089012915444842,(Corynura:0.03651094040104621,(Augochloropsis:0.025554654717804003,(Neocorynura:0.027829620148688464,((Augochlorella:0.011876318834899601,Augochlora:0.030884257369750666)0.97:0.007023178083054164,(((Xenochlora:0.00955725878936045,Megalopta:0.00624368950421755)0.78:0.020387847729480706,Megaloptidia:0.0346730700731044)0.7:0.01213512953840256,Megommation:0.03803928376932142)0.82:0.003577806878959077)0.69:0.0017748867766204852)0.92:0.00456427470700765)1.0:0.016241835509727756)1.0:0.015386985957187248)1.0:0.030538522886221504)0.56:0.013438386819011274)1.0:0.015171753578975438,((Conanthalictus:0.06549001165292315,((Dufourea:0.0722992567910792,Systropha:0.03946433497574413)0.93:0.013541896943563525,(Sphecodosoma:0.02342386813052513,Rophites:0.02814809606334506)0.67:0.0024358988998515424)0.85:0.016337761269147606)0.87:0.007737308682031362,((Goeletapis:0.033876467132403956,Penapis:0.05726038936320384)1.0:0.04377956065752246,(Protodufourea:0.00823881805939303,Xeralictus:0.017778568268267576)1.0:0.016427596304427763)0.33:0.00241109003706678)1.0:0.02738960600601121)1.0:0.03015277951793218,((Ctenocolletes:0.019569175088016998,Stenotritus:0.012468654817404699)1.0:0.060328395939795124,(((Mydrosoma:0.01800413781420236,Ptiloglossidia:0.018727575542602713)1.0:0.0461483475577739,(((Willinkapis:0.030758012803504448,Caupolicana:0.018245131914715884)0.2:0.0031048195295368865,(Ptiloglossa:0.02853258255514428,Zikanapis:0.01605053777319535)1.0:0.00587795129671675)1.0:0.03914729480581141,(Cadeguala:0.016054980150481388,(Diphaglossa:0.011853193233979252,Cadegualina:0.017325231478731298)0.72:0.0030272324159829125)1.0:0.018379820467279283)0.77:0.015227817431368595)1.0:0.01860819064756762,(((((Euryglossina:0.08876987830290975,((Euryglossa:0.052083679040073674,Xanthesma:0.02963271216337994)0.44:0.00791325913108745,(Euhesma:0.030785592529426926,Callohesma:0.045848685163888375)0.48:0.005397183585180694)0.54:0.0047326753302877654)0.69:0.004821889532038682,Scrapter:0.05635324463840927)0.57:0.006186547315507802,((((Xeromelissa:0.03295993169752287,Chilimelissa:0.004288811869203636)1.0:0.020988711193479496,Geodiscelis:0.05498111602733114)1.0:0.012792091600831746,(Chilicola:0.03759569670906797,Xenochilicola:0.06522458092922798)1.0:0.01830239170875711)1.0:0.029260456049205293,(Hyleoides:0.05658991252791537,(((Meroglossa:0.025548578575006708,Amphylaeus:0.020116872861884877)1.0:0.01327381938373229,Palaeorhiza:0.029213697016551375)1.0:0.008504780903673532,Hylaeus:0.04145466802266069)1.0:0.023134388059120367)0.99:0.01866352621054935)0.39:0.0059314668471639785)0.99:0.010558414406478844,((Xanthocotelles:0.012536844973253032,((Hemicotelles:0.027753560800323884,Colletes:0.047369052180216115)0.97:0.00726991595695601,Mourecotelles:0.01931098973759478)0.68:0.0037638880025314416)1.0:0.040688986284278285,Callomelitta:0.061960075048457415)0.52:0.007833577421931897)0.54:0.003784756864348971,((Lonchopria:0.047834071754994115,(Baeocolletes:0.03743563961811485,(((Spinolapis:0.018845443210506626,(((Kylopasiphae:0.01518069862138329,(Hexantheda:0.01855996502064466,(Brachyglossula:0.03506777493718243,(Tetraglossula:0.02636026552306644,Perditomorpha:0.011960642040526019)0.28:0.0018188055208941765)0.26:7.200095097158236E-4)0.94:0.00689894829024983)0.55:0.0027616987149289758,(Belopria:0.008881175777159885,Edwyniana:0.007609361814765441)1.0:0.008680883064464592)0.43:0.0013255292842993959,Niltonia:0.028609176214958464)0.23:7.754305119048938E-4)0.24:0.0012048274670325224,(Nomiocolletes:0.020304757949831047,(Eulonchopria:0.030073114719821367,Hoplocolletes:0.010739613380093452)0.89:0.005577359143985548)0.89:0.0037117139375467158)0.42:0.003113903033230265,(((Reedapis:0.031057683728817537,Cephalocolletes:0.010477429135310095)0.62:0.010131395567689709,Chilicolletes:0.016989384388667983)0.55:0.0062605770633517525,((((((Excolletes:0.02050428678714162,(Lamprocolletes:0.025076113891456694,(Neopasiphae:0.011047485976249974,Andrenopsis:0.016580004898770515)1.0:0.015607974618388802)0.29:9.411375234288241E-4)0.43:0.003968095257405898,(Glossurocolletes:0.025444609964057993,(Colletellus:0.0166610903281748,(Odontocolletes:0.02068275584479843,(Protomorpha:0.02913363832808428,Goniocolletes:0.01759891480457123)1.0:0.013788053884790777)0.38:0.0023848294185384923)0.65:0.0029977617431778997)0.84:0.004995002715471254)0.26:0.0030441777497512653,Leioproctus:0.0347789174685153)0.99:0.00716904352986503,Euryglossidia:0.016778470473994833)0.57:0.002300344272632165,Phenacolletes:0.028669339227890736)0.42:0.001321371998544199,Halictanthrena:0.029453756789176257)0.17:3.799051924950631E-4)0.19:0.0038111788809593364)0.16:0.003448040795323492)0.8:0.007380543353525094)0.85:0.006143053796188795,(Paracolletes:0.02464789315214904,Trichocolletes:0.05168271513157039)0.16:0.0035102931443680672)0.35:0.006460300758566168)0.39:0.003934865286417819)1.0:0.015057321121282455)1.0:0.022309466365414983)0.98:0.006746823868378071):0.020481065047703036):0.01710869707465717):0.005342143037689312,(Fideliopsis:0.04739983321659049,Fidelia:0.028632417205151403)1.0:0.045147313595411985):0.019795189741019965):0.005961977723886262):0.005485861254383423):0.00890596320218159):0.03355747030052426):0.009912294702975277):0.00941074756872267):0.026000159447706957):8.805924924744291E-4):0.005074012394193725,Hypanthidium:0.024869430782652656,Duckeanthidium:0.01949546174833775);
(((((((((Ectemnius:0.33745540807302193,((((Protosmia:0.045090807893587166,(Heriades:0.03410957797365223,(Othinosmia:0.014461944143337499,(Stenoheriades:0.014127478044264723,Hofferia:0.01679060219094871)1.0:0.009954515733965432)0.89:0.006256748446092487)1.0:0.006701769625892348)1.0:0.015437920910420776,(Haetosmia:0.041987611909599085,(Stenosmia:0.04574300895185138,(Wainia:0.04120478452795616,(Hoplitis:0.03377519581288105,((Ashmeadiella:0.03465401049632671,Atoposmia:0.01729413251550452)0.79:0.003382414092880991,(Osmia:0.03042730986736443,Hoplosmia:0.028049018555572815)1.0:0.005272321333892187)0.81:0.004416199939436338):0.005304823529992906):0.0042865904510065375)0.84:0.005464325337921944)1.0:0.01303633907974914)1.0:0.01873899744757109,Chelostoma:0.046435502824117084)1.0:0.014177779211713126,Ochreriades:0.06125353150190009)0.27:0.001215814665920687):0.005958765765852489,((Afroheriades:0.02142366719907293,Pseudoheriades:0.0343294001365552)1.0:0.038114963135851894,((Coelioxys:0.043086348886536535,(Megachile:0.016375619121781062,Radoszkowskiana:0.02219113497399766)0.33:0.006379774446529882)1.0:0.009815819433710044,Noteriades:0.036591373949231815)1.0:0.02386289845958461)1.0:0.011696867132274162):0.007721911198788538,((Aspidosmia:0.047924392656827616,(Aglaoapis:0.039668539689065675,(Paradioxys:0.014254214815303893,Dioxys:0.006418179367558488)0.99:0.018758823467248595)1.0:0.048433173076105035)0.95:0.014044507777761063,(Pararhophites:0.058570852668984506,((Lithurgus:0.04003523689614409,(Trichothurgus:0.017566549366353223,Microthurge:0.0426885923717954)1.0:0.015895160930079612)1.0:0.10577176854475806,(Neofidelia:0.08334019093361784,(((((((Euherbstia:0.023663594300465173,Orphana:0.030051956797488868)0.99:0.02357491409910177,((Alocandrena:0.07559683113877684,((Andrena:0.031314044143982804,Melittoides:0.005016529340961863):0.03936137282398432,Megandrena:0.036843003331405756):0.015377843689343251):0.004502102194951203,Ancylandrena:0.024674817202520447):0.018805705142839507):0.017704876012707614,((Nolanomelissa:0.07201874603151978,((Callonychium:0.031425291831769446,(Arhysosage:0.021692731493498194,(Acamptopoeum:0.02697163485223938,Calliopsis:0.030531865662949513):0.005357161546806142):0.006038557273771952):0.046524110004908165,(((Psaenythia:0.020673449603781344,(Austropanurgus:0.05256927100175628,Anthrenoides:0.009976086684248708):2.33696797133242E-6):0.004120895010921309,(Pseudopanurgus:0.02157002435351955,Protandrena:0.021737536201026145)1.0:0.04056202462653683):0.035763791581610443,(((Meliturgula:0.04228624102384632,((Panurginus:0.010455205044970228,Clavipanurgus:0.004432182693474865)1.0:0.05706095832445489,Plesiopanurgus:0.03504010062860866)0.13:0.008260088397802987)0.16:0.007537129113115295,(Neffapis:0.03149365452880448,((Perdita:0.031135162851233977,Macrotera:0.0575609382914489)1.0:0.0376960627187346,Panurgus:0.04078119043992286)0.83:0.007267536789740752)0.72:0.004181105837719785)0.45:0.006244749028220098,(Melitturga:0.03491981870515584,Camptopoeum:0.034334069376962414)0.95:0.008404222565256794)0.57:0.005459947767680209):0.01228072713604887):0.00819834160821382):0.013672249435351082,Protoxaea:0.0971298652344799):0.01486932175419501):0.020300121751351832,(((Heterogyna:0.20084203500570302,((((Plenoculus:0.09072184094720719,(Tachysphex:0.06781235826301685,(Pison:0.06537149607690887,Tachytes:0.0816199482086227):2.33696797133242E-6):0.033046054880969025):0.0233989534656276,(Anacrabro:0.10254902034900615,(Crabro:0.08639923527238391,Oxybelus:0.11795193389138484):0.012696251782919334):0.0338999469263073):0.031723781181679754,((Stangeella:0.046879844496785866,((Prionyx:0.06042034352009226,(Eremnophila:0.025796995401648655,Ammophila:0.03917681715321256)1.0:0.042389998177239104)0.99:0.019791984731937176,(Isodontia:0.05141804099131897,(Podalonia:0.04328540812660232,Sphex:0.0385914836848699)0.78:0.019812038866999566)1.0:0.029344426661137964)0.91:0.023467005269541635):0.015546244916763359,((Chlorion:0.06064259246326021,Chalybion:0.03406462054521609)0.97:0.022210424797313534,Sceliphron:0.07933240339925463)0.96:0.037378726077177495):0.04352242318176083):0.023530622427595207,((Pulverro:0.09927899281449418,Zanysson:0.16958165857268068):0.029808843230266932,(Ampulex:0.11334234159101046,(((Stizoides:0.025376905208362614,(Xerostictia:0.011996863276031106,Bembix:0.02435977438285449)1.0:0.03401698206046747)0.99:0.04307899926396552,(Bicyrtes:0.035125412778732365,Microbembex:0.03528028193345069)0.99:0.011729210311882267)1.0:0.050539835374187186,(Sphecius:0.06781657460721206,Clitemnestra:0.10587835194590602):0.007669621829828838):0.017761632938991183):0.013467497851846673):0.003927962348975151):0.009714156519148916):0.005251621570589076,(Stigmus:0.18798085106930615,(Astata:0.14789161032133785,((Cerceris:0.0880628752556916,Eucerceris:0.06718013509533396)0.61:0.03819415007860406,(Clypeadon:0.09543010809901127,Philanthus:0.1166915948811333)0.65:0.021255329697581916)0.53:0.011777128481917896):0.007719382942381529):0.015198499666173223):0.048396972178390875,(((Eremaphanta:0.05561352231779469,(Hesperapis:0.03783819374538681,Capicola:0.027480309658823275)0.98:0.02011607378336717)1.0:0.02272931419033657,(Samba:0.08061455522174671,Dasypoda:0.09712488596073711)0.69:0.015272213783329425)1.0:0.04768760100030805,(Meganomia:0.11851008148138378,((Melitta:0.06674486372155554,(Redivivoides:0.017266863042558325,Rediviva:0.016419932557499562)1.0:0.02714706049733189)1.0:0.020623269756849565,(Macropis:0.04031364767553364,Promelitta:0.03940880094672449)1.0:0.037682740424656226)1.0:0.015125747590272005)0.99:0.015160704359915508)0.99:0.009317035406358023):0.009602725485495059):0.008266126541800195,(((Ctenocolletes:0.01928534303449085,Stenotritus:0.012756861669514154)1.0:0.059880192570539705,((((((Geodiscelis:0.05487081812678405,(Xeromelissa:0.03297401326793597,Chilimelissa:0.004263072585407053)1.0:0.020983983363357446)1.0:0.012627015894399133,(Chilicola:0.03762373794377383,Xenochilicola:0.06495901852907292)0.99:0.018330951732448666)1.0:0.0290903636293702,((Hylaeus:0.04122094459239912,(Palaeorhiza:0.028976014099835586,(Meroglossa:0.025685582925613695,Amphylaeus:0.019936070064637886)1.0:0.013258271932799673)1.0:0.008440170583606275)1.0:0.023488687460386955,Hyleoides:0.05608508308956079)1.0:0.018882478594991876)0.2:0.006015419028504166,(Scrapter:0.05591118450667898,(Euryglossina:0.08846417844537709,((Euhesma:0.030800657583949356,(Euryglossa:0.04735940386283006,Callohesma:0.04336609669916903)0.39:0.002894986990841736)0.4:0.005588845393643159,Xanthesma:0.03702331662919755)0.52:0.005224683022734181)0.59:0.0048501962165002546)0.35:0.006002515595977686)0.99:0.011092310502891072,((Xanthocotelles:0.012274435836822296,((Colletes:0.04772367646517017,Hemicotelles:0.027584252644140817)0.95:0.007359598345532726,Mourecotelles:0.019295542695982878)0.68:0.0037626352820891457)1.0:0.04329341508347348,Callomelitta:0.06751022846010278)0.53:0.007234153285483687)0.44:0.003745784488911477,((Trichocolletes:0.05505511654979074,(Lonchopria:0.046879087057483546,(Baeocolletes:0.0376215446639235,((((Reedapis:0.031531547051297425,Cephalocolletes:0.010441686925996849)0.76:0.010121237133216448,Chilicolletes:0.016861793830956526)0.68:0.006172348613377185,((Phenacolletes:0.028595442605219866,((Leioproctus:0.03461099691695394,((Glossurocolletes:0.025815516370293404,(Colletellus:0.016017635789330603,(Odontocolletes:0.020727475286276546,(Protomorpha:0.029073083648847958,Goniocolletes:0.01744471347947986)1.0:0.013575995392109954)0.04:0.0023797009917975623)0.53:0.002495491279316048)0.88:0.006537899242983881,(((Neopasiphae:0.011012923203418961,Andrenopsis:0.016562569938476723)1.0:0.015866975890119386,Lamprocolletes:0.024600769980208905)0.2:8.719795809836755E-4,Excolletes:0.020835800510400855)0.33:0.0039219663821125385)0.29:0.002928996191437137)0.97:0.0072971262362999225,Euryglossidia:0.016716649351977576)0.76:0.0023093464682916627)0.44:0.001402266903816393,Halictanthrena:0.0293423856583723)0.25:3.8030703499997425E-4)0.21:0.003844386537258077,((Nomiocolletes:0.020262952022826238,(Eulonchopria:0.030022782092490354,Hoplocolletes:0.010720856037854514)0.68:0.005567229776758411)0.83:0.0037092866359623162,(((Belopria:0.00878736396938445,Edwyniana:0.0076874321658356734)1.0:0.008919796010730015,(Kylopasiphae:0.014778875394002057,(Hexantheda:0.018508007552772023,((Tetraglossula:0.02628889132919241,Perditomorpha:0.011934074176612042)0.38:0.0018165638794248318,Brachyglossula:0.03500490647416016)0.56:7.220252583682168E-4)0.94:0.0072363086244076735)0.25:0.0027356426457741897)0.06:0.00142411940231968,(Niltonia:0.028598439941410442,Spinolapis:0.017746067639714123)0.16:0.0012473461645027674)0.05:0.0014540983242890297)0.5:0.0031098898726046754)0.16:0.003267878786646722)0.78:0.008407042748510004)0.93:0.004771685864058684)0.2:0.0043678615596069465,(Paracolletes:0.021491441580596588,((Cadeguala:0.016410874222442796,(Cadegualina:0.017203638508888223,Diphaglossa:0.011875424353237515)0.73:0.002634527683336999)1.0:0.018355719051162508,(((Ptiloglossa:0.02832833936469463,Zikanapis:0.016219369756436286)0.73:0.0059779714871514315,(Willinkapis:0.03073063408039127,Caupolicana:0.017422884408819447)0.29:0.0030770521641284125)1.0:0.03176136394956482,(Mydrosoma:0.017383553613693817,Ptiloglossidia:0.019275806404751204)1.0:0.0461913109522974)0.06:0.011254522232964567)1.0:0.027060590750661775):0.007778097838813815)0.14:0.002621634741600711)1.0:0.017104204117867457)1.0:0.02308556439504265,(((Conanthalictus:0.06533907317505182,((Dufourea:0.07233044596917047,Systropha:0.039392096201412236)0.01:0.0135566772222007,(Sphecodosoma:0.023352995466922155,Rophites:0.028139161907500893):0.00249333268204741)1.0:0.016392681071815116)0.21:0.007768997330073247,((Xeralictus:0.01777749611333011,Protodufourea:0.008183099317372303)1.0:0.016400799742688134,(Goeletapis:0.03370534750502263,Penapis:0.057293836203471234)1.0:0.04374002268628209)0.13:0.0024054737146660546)0.99:0.027077222297713577,((((Corynura:0.03661272808876829,(Augochloropsis:0.025500055889747488,(Neocorynura:0.027892847230122145,((Augochlora:0.030738590105439542,Augochlorella:0.011930351995387226)0.93:0.007072776493408657,((Megaloptidia:0.03293608602551246,(Xenochlora:0.009454055774224451,Megalopta:0.006346534639600307)0.95:0.01799282171925942)0.61:0.007479239602706843,Megommation:0.03641383152024298)0.85:0.0042783734034050145)0.55:0.0017441428649027644)0.96:0.004425218752719872)1.0:0.0163721263388795)1.0:0.015302279181173812,((((Habralictus:0.04688074638035906,Caenohalictus:0.01631308246046727)1.0:0.019622058566555405,(Ruizantheda:0.009859880597637044,Pseudagapostemon:0.017359079051813376)0.92:0.0055323590264961305)1.0:0.00991709621403571,((Dinagapostemon:0.011708035914455121,Rhinetula:0.009916723128868567)1.0:0.008578921423326502,Agapostemon:0.03346678945820815)1.0:0.01673021563278057)1.0:0.009503601944015725,((Eupetersia:0.03323874566913815,Sphecodes:0.020328699692120613)1.0:0.028066897179018252,((Parathrincostoma:0.01565055380110193,Thrinchostoma:0.004040346447218967)1.0:0.055461559495250994,((Patellapis:0.02958102965363757,Mexalictus:0.03285533484975299)0.93:0.005779638276378898,((Homalictus:0.06622597369700253,Lasioglossum:0.04434967005640195)0.93:0.01023317838598698,(Halictus:0.012475586508413761,Thrincohalictus:0.014794480636631148)1.0:0.009416003060976313)0.93:0.006311045471306783)0.96:0.008242308339339534)0.4:0.00133279151376711)0.88:0.005067206511991268)1.0:0.015086769443119633)1.0:0.03034068217257814,(Nomioides:0.030383931470765308,Cellariella:0.03769838594268538)1.0:0.11621442216828076)0.42:0.013241965135156613,((Pseudapis:0.045932916468477594,((Lipotriches:0.03820029732903008,(Nomia:0.020545363882866145,(Curvinomia:0.025094158939266878,Hoplonomia:0.02197661591405938)0.62:0.001574089739115947)0.64:0.006918458781135372)1.0:0.008330656481811083,Macronomia:0.041192427259875826)0.53:0.008777090374406)0.93:0.009492432738489879,Dieunomia:0.04532580263790257)1.0:0.049919128968944244)0.99:0.01562766357008191)1.0:0.029902802772088333)0.96:0.006989564192542567):0.02073209603222373,((((Parepeolus:0.0762777130059836,Coelioxoides:0.18725867927870676)0.39:0.019943124410765622,((Osiris:0.11250500886158592,((Isepeolus:0.049556675107396614,Melectoides:0.01687522531810793)1.0:0.050732896002799836,(Leiopodus:0.1159276974944988,Epeoloides:0.056369888567610806)0.79:0.011433114152445323)0.91:0.011734657848216052)0.82:0.013144648587018186,((Hopliphora:0.01747917247170026,((((Epiclopus:0.012415854429862499,Mesonychium:0.017327539059093525)1.0:0.036136710797916145,(Mesocheira:0.056017877149819775,Ctenioschelus:0.023165847745310948)0.99:0.01954116746961318)0.55:0.009358383378260003,Ericrocis:0.023980924715062905)0.56:0.004910127946057317,Mesoplia:0.03555099248972361)0.62:0.005447481942070118)1.0:0.06573807244892745,(Nanorhathymus:0.03717009707152821,Rhathymus:0.03765718671785864)1.0:0.05759517473843121)0.98:0.015500418954982904)0.34:0.003401194627768647)0.97:0.016140349842746086,(((Tetralonioidella:0.04286372377581074,(Zacosmia:0.036804532941700656,(Thyreus:0.06085343285420333,(Melecta:0.014421842088817598,Xeromelecta:0.021153265117728123)1.0:0.018671424815461312)0.66:0.0070713475945785005)1.0:0.01081687764821603)1.0:0.05563466918134916,(Caenoprosopina:0.04309015704637354,Caenoprosopis:0.03554588353056947)1.0:0.04634961514884978)0.51:0.008729891472307462,(((Oreopasites:0.026637207802427728,Ammobates:0.019942069495760016)1.0:0.032264283739469456,(Sphecodopsis:0.032453022078573084,Pasites:0.06207882469015067)1.0:0.02441179497868024)1.0:0.058025464893304755,(((Holcopasites:0.07098702925429219,Ammobatoides:0.05493650775061063)0.84:0.012035978161213733,(((Brachynomada:0.03751670765076306,Paranomada:0.036930308318275096):0.01596430517743198,Triopasites:0.02831854488649076)1.0:0.07023333417418019,(Odyneropsis:0.05565420218208351,((Epeolus:0.03066049781692346,Triepeolus:0.029948973624447487)0.12:0.005563760207637436,(Thalestria:0.05661657940501104,(Rhinepeolus:0.04339478510541604,Doeringiella:0.025328481705576493)0.82:0.007265254927355072)0.31:0.0033477060568990386)1.0:0.023855323778511687)1.0:0.03525272138785752)1.0:0.014940245382248996)0.31:0.0064698182442104735,((Hexepeolus:0.05288543905418464,Nomada:0.08528031580674299)0.64:0.010870215210078535,(Neolarra:0.06688059551729249,((Biastes:0.019680212500116985,Neopasites:0.02526995891986549)1.0:0.03282857989172074,Townsendiella:0.03657693336714986)0.64:0.005281474905239213)0.96:0.008596788593032539)0.41:0.006284428114124243)0.93:0.013923031350342193)0.88:0.010696769187650083)0.49:0.005297314187548071)1.0:0.02579906380874411,((((Habropoda:0.0493983717977314,Amegilla:0.09074519568254356)0.17:0.00665445649982426,Deltoptila:0.05087405974343689)0.01:0.009167502345024397,Pachymelus:0.06750231647043917)0.58:0.057754597328655545,((Tetrapedia:0.0856896157396171,(Xylocopa:0.08826778339905239,((Neoceratina:0.03387962031459756,Ceratina:0.06225417081973122):0.05773167117984689,(Macrogalea:0.10198912563316777,((Exoneuridia:0.10443550754915173,Allodapula:0.03752081815951106)0.9:0.017315924245266734,(((Exoneurella:0.03897714913231638,((Exoneura:0.00786068857498044,Inquilina:0.002335933523201746)1.0:0.0191195395114913,Brevineura:0.04439739790606136)0.93:0.008805079821030662)0.87:0.024925118318960833,(Halterapis:0.0351671390939998,(Apidae:0.04580861365395932,Compsomelissa:0.02838694798182433):0.011421253481601374):0.012409454700002761):0.012691416453804663,(Allodape:0.05550193187200893,(Braunsapis:0.010381506699810632,Nasutapis:0.018209508584242952):0.05316954571951108):0.012596100144513308):0.0021410510182703975):0.027724949089418197):0.06895559621353646):0.029980329972648646):0.01206217217191949):0.006034045528475598,((((((Paratetrapedia:0.05093595330186932,(Tapinotaspidini:2.9001177882756425E-4,Arhysoceble:2.3456139066902701E-4)1.0:0.03791434333777499)1.0:0.0181371983724809,(Caenonomada:0.07134265748882246,Tapinotaspoides:0.05371063033551641)0.94:0.010368849392792359)1.0:0.022762386107124603,(((Diadasina:0.016038733153386615,Ptilothrix:0.04128648168670086)1.0:0.01071315390873428,Melitoma:0.04269276974240239)0.91:0.008942264149755493,((Alepidosceles:0.03957483718384908,Diadasia:0.05023906438045408)0.33:0.005690120836365299,(Toromelissa:0.024192774465686965,Meliphilopsis:0.05023318230103945):0.015644897485220403):0.002213008624187725):0.03573223255405682):0.018516221697791446,(Ancyla:0.05495504019001669,(((Melissoptila:0.05218220892998614,(Svastrina:0.02531282152629993,Florilegus:0.022395027660735246)0.98:0.017758730164255096)0.29:0.00745965930401955,(((((Peponapis:0.008559399353019402,Xenoglossa:0.009148281854233858)1.0:0.0045044106447030205,Eucera:0.009491170332421764)0.78:7.534227149766554E-4,(Tetralonia:0.01097461883384144,Tetraloniella:0.010872640067215418)0.64:0.002421343218385264)1.0:0.007619351138950762,((Svastra:0.01590445564398134,Melissodes:0.024519508429778715)0.93:0.007274323452843958,(Svastrides:0.014679246981722608,Martinapis:0.02108869770518971)0.77:0.0029805846161763735)0.6:0.002608099479494313)0.68:0.007264179204145203,Thygater:0.03810669172883355)0.51:0.0034757105096241783)1.0:0.03459183594734994,Anthophora:0.0769915182718738):0.027341838495587502):0.017092619584467474):0.010157126305301589,(Ancyloscelis:0.06538584984387351,(Anthophorula:0.06914364870090568,Exomalopsis:0.06278084789097392)1.0:0.04553673501158222)0.99:0.007057027701707934):0.023382566675934354,((((Exaerete:0.030529474265395803,((Euglossa:0.03599525642267644,Aglae:0.023181003868481626)0.39:0.002759303927010826,(Eufriesea:0.017809568548465795,Eulaema:0.02458400766735888)0.45:0.005474184855223189)0.45:0.005151028929644938)1.0:0.052964028047558634,(((((((Liotrigona:0.01883931396145359,(Lisotrigona:0.011527673976671897,Austroplebeia:0.006451035618559959)0.71:0.0019776445649862164)0.72:0.00533847665103295,(((Plebeina:0.013896471737341404,(Apotrigona:0.014454340330926784,((Axestotrigona:0.0036663253893081758,Meliponula:0.009396102236639118):0.0037390259541465027,Meliplebeia:0.010437538481506284):6.180107398460729E-4):0.0012134609589777921)0.03:5.779020740808958E-4,Dactylurina:0.019772912651830715)0.1:6.678774514224945E-4,Plebeiella:0.009718911276767179)0.96:0.004983212033911756)0.62:0.001897314293974102,Hypotrigona:0.01634086403517201)0.94:0.0030733689632498847,(((Tetragonula:0.00958953690878728,Tetragonilla:0.01620662857381214)1.0:0.013842230139486494,((Lepidotrigona:0.004260652183049842,(Sundatrigona:0.002725129445018869,((Platytrigona:0.007823260831897811,Heterotrigona:0.0030488599169642893)0.95:0.0021020139403368906,Geniotrigona:0.00787107158125162)0.13:6.542565482140781E-4)0.09:6.497435711054701E-4)1.0:0.007163135592413947,(Lophotrigona:0.010830010824727083,(Odontotrigona:0.004391098110013738,(Homotrigona:0.0051000294973663225,Tetrigona:0.0023584058282359807)0.81:2.33696797133242E-6)1.0:0.003610491740422491)0.91:0.001853503552789797)0.72:9.882938495600897E-4)1.0:0.003190756962691489,Leurotrigona:0.01540669780570171):0.004875395629244387)0.18:0.0041804647917845685,((Trigonisca:0.0072619826780133566,(Celetrigona:0.010010100200722507,Dolichotrigona:0.007720375138638017)0.33:0.005177579821279635)0.93:0.00986291316978084,(Melipona:0.01653690228944182,(((Nogueirapis:0.006657446142475054,(Parapartamona:0.006014528305568663,(Partamona:0.0010910267118145638,Meliwillea:2.33696797133242E-6)1.0:0.006438906389195778)0.86:0.0034256129674812663)0.96:0.006715442338267763,(Aparatrigona:0.005622749515282294,Paratrigona:0.00841235734758414)0.78:0.0015291347910645645)0.72:0.002312499020987749,(((Frieseomelitta:0.003545183630187706,Plebeia:0.006724868396657881):0.0018717171860838306,(Friesella:0.012241037307495135,Lestrimelitta:0.011318809371299521)0.78:0.0021367166658324555):0.0013225201955724317,((Nannotrigona:0.015255928731078162,((Duckeola:0.010579298284329224,Trichotrigona:0.0077185438236520845)0.14:0.003292294745189164,Tetragonisca:0.012210432285088875)0.01:0.0021323642770315785):0.0011706502897984273,((Schwarziana:0.009474479476366498,Mourella:0.0032378871986188476)0.99:0.009444388746487106,((Schwarzula:0.004191813849827575,Scaura:0.01435902602855752)0.96:0.005117151992148734,((Oxytrigona:0.008989434372034795,Scaptotrigona:0.00856681873344264):0.0013532869600295934,((Ptilotrigona:0.011614215579005417,Tetragona:0.01114967501299174)0.45:0.006437662467122239,((Trigona:0.009533311518532182,trigona:0.012033853618417514):0.008177124636839148,(Cephalotrigona:0.009512392077844526,Geotrigona:0.012664295803894837)0.19:0.0013693453229365793):9.350316745409051E-4):0.002476001569092008):0.001780565019383335):3.899317416461158E-4):3.8785071944402537E-4):4.293011179066378E-4):0.00268148069484511):0.004475151099867049):0.00290158245885947):0.002135651473927282):0.040933896122430265,Bombus:0.0881210632453055):0.02016339265433561,Apis:0.09452677220681219):0.011790167117680326):0.009067332403188114,(Epicharis:0.07972746232060413,Centris:0.06931175988033264)0.2:0.011020761819238806):0.01645162100235195,(Manuelia:0.11721134982908567,(Ctenoplectrina:0.027073952805489174,Ctenoplectra:0.028008896193686142)1.0:0.04824537218531871)0.25:0.009557562880479894):0.006713511936084886):0.005565019898869419):0.007121835295563478):0.005121020531258215):0.02131190565366105):0.01785023503177541,(Fidelia:0.02822411105939064,Fideliopsis:0.04782857861545583)1.0:0.04464458267691868):0.006012987940407304):0.01779294486565287):0.006207657956136449):0.005142853757309124):0.00894362344993885):0.03339272269175556,Trachusa:0.03921707963458909):0.009844235279139954,(Serapista:0.05818958943035931,((Pseudoanthidium:0.0325773178814426,Afranthidium:0.036765913654225234)0.12:0.00455880238976446,Anthidium:0.03650352571191664)0.39:0.00511926115134685)1.0:0.008497315913999718):0.009371021244103687,((Stelis:0.04250620848106557,(Bathanthidium:0.00792890926938304,(Paranthidium:0.009989684685908431,(Anthidiellum:0.0023515282876145033,Dianthidium:0.0030061826144421513)1.0:0.016546772750536707)0.81:0.0027201075196583773)1.0:0.010552967149400034)0.01:0.002438362362465094,(((Eoanthidium:0.03231965580222506,Benanthis:0.018896590244964834)0.8:0.005929509406617844,Pachyanthidium:0.04259918660425405)0.38:0.0032347176545361764,(Icteranthidium:0.03283109187699401,Rhodanthidium:0.018239413878527205)0.75:0.00366631227223062)0.86:0.005731099116442641)0.63:0.006016553708235311):0.025940815876020182,(Notanthidium:0.023296175241096933,Epanthidium:0.03800967672079558)0.16:0.0017919409353594697):8.798309883017571E-4,(Anthodioctes:0.029051560754373543,Hypanthidioides:0.02373939289680795)0.21:0.003544599767727741):0.00506800105563918,Hypanthidium:0.024817638052026022,Duckeanthidium:0.019485036825377108);
(((Anthodioctes:0.028968573369381603,Hypanthidioides:0.023682442483488646)0.27:0.0035380244853078185,((((((Eoanthidium:0.03222969631635911,Benanthis:0.018846364697514585)0.83:0.005915230407824029,Pachyanthidium:0.04248794946970282)0.58:0.003228076060374388,(Rhodanthidium:0.018189651580356406,Icteranthidium:0.03274228669649735)0.82:0.0036578283274051795)0.89:0.005714545568945925,(Stelis:0.04240765332128923,(Bathanthidium:0.00790781902036341,(Paranthidium:0.009972609546776742,(Dianthidium:0.0030071561425617506,Anthidiellum:0.0023388340443615675)1.0:0.016518138069395328)0.62:0.0027171801980906225)1.0:0.01054009058953231)0.13:0.002438254816328831)0.62:0.005997088434705659,((((((Aglaoapis:0.03951573703417507,(Dioxys:0.0064574165240732775,Paradioxys:0.014163785000890251)1.0:0.01870343541737541)1.0:0.04839995355281074,Aspidosmia:0.0477395064023144)0.98:0.014120686035348284,((((Fidelia:0.02849002322492142,Fideliopsis:0.04717887012819452)1.0:0.04496050675865131,(((((((Ampulex:0.11906455518096246,((((Chlorion:0.05958494988931049,Chalybion:0.03467067278043028)0.99:0.022558318384701695,Sceliphron:0.07845654738966858)0.98:0.03785188787966123,(Stangeella:0.04726682963036065,((Prionyx:0.060609147965864286,(Eremnophila:0.0255894054890708,Ammophila:0.03934094414735861)1.0:0.04240283927449528)0.99:0.019801117381330773,((Podalonia:0.04301336576652789,Sphex:0.03840039682278222)0.76:0.02014568270080833,Isodontia:0.05110874093100951)1.0:0.029295768418827257)0.98:0.023070781353682835):0.015562620164850337):0.0419444167467829,((Plenoculus:0.0900254989184493,(Tachytes:0.08308367711308531,(Pison:0.06532319903280719,Tachysphex:0.0638754666563548):0.005063359828597876):0.031488694670857305):0.023961487055475062,(Anacrabro:0.10182089262700586,(Oxybelus:0.11893068900535378,Crabro:0.0806339739993818):0.012315389766646975):0.03412964681361292):0.031725096685314966):0.014064294687895341):0.01666001525309415,((((Philanthus:0.11515809652037899,Clypeadon:0.09542706674984214)0.75:0.021899366261930793,(Cerceris:0.08685065974414356,Eucerceris:0.06563947524822511)0.58:0.038745755278849756)0.46:0.018448869794085943,Stigmus:0.188895149157573)0.16:0.012414639026002558,((Heterogyna:0.1889087481738688,(((Stizoides:0.02465933226220035,(Xerostictia:0.011910257078479775,Bembix:0.024623617008349523)1.0:0.03452742037838633)0.99:0.04159694945071477,(Bicyrtes:0.03604037993614492,Microbembex:0.03467610903817247)0.98:0.013033570746332036)1.0:0.051048022104864386,(Clitemnestra:0.10472288772842642,Sphecius:0.0673581124071582):0.007960575521799278):0.020933446321653806):0.007135851410279082,(Astata:0.13230891387383842,(Zanysson:0.16687261475955753,Pulverro:0.0812160802881405):0.02028980809690657):0.0229225763639387):0.004560628718712483):0.014403393280233817):0.047305428133183,(((Eremaphanta:0.055503179781211075,(Hesperapis:0.037691849580874286,Capicola:0.027456142922262623)0.99:0.019996618331600238)1.0:0.022343075666722067,(Samba:0.08074913248796672,Dasypoda:0.09678159123130133)0.58:0.015528598299940967)1.0:0.047055140576782194,(Meganomia:0.11797942106944466,((Melitta:0.06647911470479934,(Redivivoides:0.017244916049162038,Rediviva:0.016394855332176547)1.0:0.027231080920393898)1.0:0.020587637034816295,(Macropis:0.040365010200873616,Promelitta:0.03914830290281692)1.0:0.0372754495936446)1.0:0.015465861462987151)0.96:0.015352944659901823)1.0:0.009326560389005768):0.009630205951774815,((Protoxaea:0.0969107431453274,((((Anthrenoides:0.009945671880799874,(Psaenythia:0.02060480787644546,Austropanurgus:0.052755380538329934):2.33872007936041E-6):0.004065764575147533,(Protandrena:0.021679299202283862,Pseudopanurgus:0.02158371572662755)1.0:0.04001229442256698):0.03627364592036046,((Camptopoeum:0.034292522684593894,Melitturga:0.034726337654806774)0.92:0.008580997962975656,((Meliturgula:0.042187795588355684,((Clavipanurgus:0.004433261170412941,Panurginus:0.010430815825783235)1.0:0.05689150372923528,Plesiopanurgus:0.034929920453283615)0.08:0.00826318836103651)0.08:0.007506591509687767,((Panurgus:0.040746450778520925,(Perdita:0.03108103082235799,Macrotera:0.057313873214977766)1.0:0.037561798780616475)0.05:0.007273523285188094,Neffapis:0.03136366935550865)0.01:0.004208870228985318)0.04:0.006013419224090924)0.1:0.005709067816285924):0.01360751410528836,(Nolanomelissa:0.07053690157686468,(Callonychium:0.030817980652189454,((Arhysosage:0.021657407936345786,Calliopsis:0.03476251576703532)0.27:2.33872007936041E-6,Acamptopoeum:0.02746068960861156):0.007440939955764136):0.041835596361765225):0.006118490209745603):0.019452291507178945):0.014971215501859324,((Orphana:0.029806569010384698,Euherbstia:0.02358174252377984)1.0:0.023736403498312332,((Alocandrena:0.07521436674811285,(Megandrena:0.03663181409638029,(Andrena:0.03122577185564905,Melittoides:0.004975487316511941):0.039295186431581884):0.015728569249887095):0.004553347107191098,Ancylandrena:0.024612225339498372):0.01846213515881977):0.017747218146813105):0.019365747247151874):0.008389334804721312,((((Conanthalictus:0.06525250486647814,((Sphecodosoma:0.023295260308442478,Rophites:0.02807152955636931)0.01:0.002482520412824197,(Systropha:0.039335705139396486,Dufourea:0.0721580199457056)0.01:0.013521679214951041)1.0:0.016361049676902172)0.89:0.007747666834072377,((Goeletapis:0.03362439211996518,Penapis:0.057187565647348323)1.0:0.043650492988877194,(Xeralictus:0.017728468816021973,Protodufourea:0.008175378542531137)1.0:0.01641378449629303)0.38:0.0024033092039343483)1.0:0.027287556447670842,(((Nomioides:0.030341263149140284,Cellariella:0.03757621330943043)1.0:0.11578300100108903,((Corynura:0.0365768794093142,((Neocorynura:0.02769429167445558,((Augochlorella:0.011851046963553125,Augochlora:0.030705345348597528)0.83:0.007018361419067209,(((Megalopta:0.006221767435461453,Xenochlora:0.009523631294498977)1.0:0.020305021993245603,Megaloptidia:0.0345194562322838)0.95:0.012134244465983617,Megommation:0.038098004462833644)0.63:0.0035483264875722843)0.61:0.0017727090858494828)0.88:0.004578919758311896,Augochloropsis:0.02549861684745464)1.0:0.016204752348624056)0.98:0.015413375850398597,(((Agapostemon:0.03341099209417634,(Dinagapostemon:0.011674539738200285,Rhinetula:0.009899287760546792)1.0:0.008556234512938559)1.0:0.01669035492638612,((Ruizantheda:0.0098386280581252,Pseudagapostemon:0.01731938235412344)0.94:0.005518765107289807,(Habralictus:0.046765021825191815,Caenohalictus:0.01627921318695422)1.0:0.019578446542306085)1.0:0.009906242484834425)1.0:0.009483516916601832,((Eupetersia:0.0331410639450136,Sphecodes:0.02032017257224325)1.0:0.027983230306320703,((Parathrincostoma:0.015595653703983034,Thrinchostoma:0.004049873878332408)1.0:0.05533325490937243,((Patellapis:0.02951530639246519,Mexalictus:0.03279468166496461)0.8:0.005771751839142291,((Halictus:0.01244607039761097,Thrincohalictus:0.014761928580544599)1.0:0.009400891622544219,(Lasioglossum:0.044190066968011386,Homalictus:0.06601863299727913)0.99:0.01026110962563606)0.99:0.006304236042133309)0.92:0.00822264456334754)0.33:0.0013411373217943029)0.86:0.005045329223945059)1.0:0.015018589447835318)1.0:0.03036446694231896)0.86:0.013296512198539081,(Dieunomia:0.045150955737083595,(Pseudapis:0.04584335228154839,((Lipotriches:0.038111282827074114,((Curvinomia:0.025034979662628,Hoplonomia:0.021925698488998186)0.66:0.0015663622908639427,Nomia:0.02052183905987798)0.71:0.006922828144041496)1.0:0.008297112028341679,Macronomia:0.04116457349004515)0.85:0.008779951527612101)0.84:0.009509362863841195)1.0:0.04977984084868242)1.0:0.01532514596771255)1.0:0.029832315050972703,((Stenotritus:0.012525695178428742,Ctenocolletes:0.019447891986528583)1.0:0.05998686779872757,((((Scrapter:0.05595138323746606,(Euryglossina:0.08853479878730063,((Callohesma:0.045520963440725024,Euhesma:0.03063694815630383)0.39:0.005511785590967177,(Euryglossa:0.05208385636053206,Xanthesma:0.029637115696119223)0.51:0.007810935028403326)0.46:0.005063446828085961)0.6:0.0047699940550990725)0.49:0.005895055480913708,(((Chilicola:0.037645388650942746,Xenochilicola:0.06468063451452592)1.0:0.018290674625197227,(Geodiscelis:0.05463446969319938,(Xeromelissa:0.03281423097450778,Chilimelissa:0.0042969548448522025)1.0:0.021029991846857034)0.96:0.012555129577921839)1.0:0.0289881038934385,(Hyleoides:0.056091263094189533,((Palaeorhiza:0.028964396214964883,(Meroglossa:0.025603353615226244,Amphylaeus:0.019908304042400727)1.0:0.013189463860518993)0.97:0.008493728132321498,Hylaeus:0.04129344858365152)1.0:0.023421663797957647)1.0:0.01883488035169521)0.33:0.006024564725335152)1.0:0.011052623719238212,(Callomelitta:0.06291717015994724,(Xanthocotelles:0.012162411192433015,(Mourecotelles:0.01920129143288557,(Colletes:0.047394485761173194,Hemicotelles:0.0275782361493268)0.42:0.007330722838592478)0.24:0.003907687099238468)1.0:0.03950039590191227):0.007886425388105843):0.0036991422169323426,(((((Cadegualina:0.017158732790371885,Diphaglossa:0.011879456868439948)0.37:0.002652118564470628,Cadeguala:0.016365007101393585)1.0:0.018312326216245484,((Ptiloglossidia:0.019251161233663935,Mydrosoma:0.017334960326436836)1.0:0.04615729314531613,((Willinkapis:0.030688969288349986,Caupolicana:0.017373080451984216)0.04:0.003068798367443734,(Ptiloglossa:0.02827198139596457,Zikanapis:0.01619339683686851)0.9:0.005963290439224668)1.0:0.03166618700906814)0.1:0.011220723311700868)0.99:0.027004791670008972,Paracolletes:0.021923686477534576)0.71:0.007538132549079017,((Lonchopria:0.04610536728450107,(((Halictanthrena:0.029289940303523054,(((((Glossurocolletes:0.025323376964713495,(Colletellus:0.016600391122193477,((Goniocolletes:0.017576304144155758,Protomorpha:0.02895754419815844)0.99:0.01377782594002699,Odontocolletes:0.02058200015858525)0.03:0.0023848474308044137)0.6:0.003003620671214221)0.99:0.0049544615021142515,((Lamprocolletes:0.024976334359933718,(Andrenopsis:0.016531099557445462,Neopasiphae:0.010995705449261053)1.0:0.015517523920740222)0.53:9.523853761239089E-4,Excolletes:0.020354389730598537)0.62:0.003950927658609327)0.99:0.0030209020737713755,Leioproctus:0.034740316813406974)0.82:0.007189757660838728,Euryglossidia:0.01676200651703078)0.12:0.0023249427070578727,Phenacolletes:0.028574311692321497)0.4:0.0013410462712940448)0.31:3.9540617558347316E-4,(Chilicolletes:0.016872629090258398,(Reedapis:0.03153907048238077,Cephalocolletes:0.010432039520554565)0.85:0.010040138985678524)0.71:0.0062345402190432265)0.25:0.0030482056787404332,(((Spinolapis:0.01871362640879229,(Niltonia:0.02844576138916591,((Edwyniana:0.007638099967371111,Belopria:0.008797644686348914)1.0:0.008758152161534263,(Kylopasiphae:0.015193777534235068,(Hexantheda:0.01847154179784428,((Perditomorpha:0.011903027299996668,Tetraglossula:0.026223463049828758)0.07:0.0017555876696384526,Brachyglossula:0.035012879672465615):7.206572421932469E-4)0.92:0.006876449532693114)0.62:0.0026608787073568512)0.28:0.0013299084767845449)0.27:7.926772913257396E-4)0.06:0.0012343130645963774,(Nomiocolletes:0.020237302791822624,(Eulonchopria:0.030107511626248664,Hoplocolletes:0.010593161509138093)0.72:0.005627446101382967)0.92:0.0036118953310480496)0.62:0.002078332226569203,Baeocolletes:0.039913979565682496)0.29:0.002136313177374669)0.88:0.011442717821474628)0.85:0.004883996329770427,Trichocolletes:0.054268211773120835)0.57:0.004906850518419204)0.05:0.0028378241699010846):0.017155387588209416):0.022961879921464326):0.007231800621247376):0.02151939116144986,(((((Exaerete:0.030522583600426017,((Eufriesea:0.01782138943998689,Eulaema:0.024545283987253867)0.66:0.00556795152101944,(Aglae:0.023286159592079473,Euglossa:0.03609645457659321)0.46:0.002720068396818557)0.43:0.005163130095596273)1.0:0.05354796345326029,(((((((Tetragonula:0.009557831625874674,Tetragonilla:0.016150834173846784)1.0:0.01379177945367355,((Lepidotrigona:0.004250248142273223,(((Platytrigona:0.007798360652101044,Heterotrigona:0.003040312041451256)0.96:0.0020962267379342225,Geniotrigona:0.007839158500583147)0.31:6.519483205580271E-4,Sundatrigona:0.0027167081735131387)0.06:6.471549021747113E-4)0.99:0.007139434330995006,(Lophotrigona:0.010798858633387278,(Tetrigona:0.0023540857513622655,(Odontotrigona:0.0043781511847528175,Homotrigona:0.005075047926059964)0.57:2.33872007936041E-6)1.0:0.003596464369724434)0.62:0.0018540828492551757)0.52:9.88483942267921E-4)0.61:0.003266877097005047,Leurotrigona:0.015333844421187084)0.64:0.004682861346426212,((((Lisotrigona:0.011487306610220549,Austroplebeia:0.006416299808264524)0.62:0.0019695514823171584,Liotrigona:0.018804288255796685)0.84:0.0053287789285468914,((Dactylurina:0.019708964406170017,((Apotrigona:0.01440556393640096,(Meliplebeia:0.01040379529304154,(Meliponula:0.009353842030883847,Axestotrigona:0.003653573154123947)0.69:0.0037218034679856976)0.23:6.137311198903977E-4)0.45:0.0012252096262799295,Plebeina:0.013860831295230584)0.2:5.771911695218924E-4)0.22:6.686919316480861E-4,Plebeiella:0.009705427476431817)0.93:0.004995292286768916)0.72:0.0018918633819305758,Hypotrigona:0.016227880033357008)0.94:0.003175774659125915)0.84:0.004144974750091682,((Melipona:0.01635030843529619,(Nannotrigona:0.014030432570747174,(((((Schwarzula:0.004171555703860318,Scaura:0.013904351721857207)0.82:0.005843405483793222,(((Scaptotrigona:0.008068231571736221,Oxytrigona:0.008887732607470313)0.47:0.0020669895729132455,(Geotrigona:0.013226728299231383,(((trigona:0.01203698655385425,Trigona:0.009370933447559085):0.008019460513543623,Cephalotrigona:0.010652207906320854):2.33872007936041E-6,(Ptilotrigona:0.01157285217765252,Tetragona:0.011032738560177738)0.51:0.007199211129848698):0.0015181551153758792):0.0019138208435444729):0.0013613805426487852,((Paratrigona:0.008375964482085588,Aparatrigona:0.005618265393419559)0.52:0.0015284104234484259,(Nogueirapis:0.006646132308310298,((Partamona:0.0010952641648955478,Meliwillea:2.33872007936041E-6)1.0:0.0063011265937579575,Parapartamona:0.006036117294203188)0.75:0.003450581929528196)0.99:0.007032570127594378)0.65:0.0036004223072141):7.027086214023985E-4):7.248531279166266E-4,(Mourella:0.0032178422628854468,Schwarziana:0.009450300013139066)1.0:0.01011333164477042):2.33872007936041E-6,((Friesella:0.012272560059851449,Lestrimelitta:0.011301361475135904)0.05:0.002214884392351703,(Plebeia:0.0067512605253325616,Frieseomelitta:0.0035117921874404257):0.0017525145821465325):0.0012750385767679921):0.0013341860497349878,(Tetragonisca:0.013081531377164205,(Duckeola:0.010689524805850783,Trichotrigona:0.007550141994688265)0.22:0.003259146423336772)0.08:0.0018189311059038323):0.0012037686219476176):0.004571232817698386):0.0033097664992592104,(Trigonisca:0.007162696851160581,(Dolichotrigona:0.007686121607251856,Celetrigona:0.009993880844887192)0.6:0.005207937203793151)0.99:0.00978476175880289):0.0021786530357177534):0.039571722608749985,Bombus:0.0890379824543474):0.015175190981304734,Apis:0.10170290701884152):0.011723151457100674):0.010226242425078823,(Epicharis:0.0805893710690833,Centris:0.06884520675378576)0.4:0.011656312442412262):0.018550543774749628,(((Ctenoplectrina:0.02766139615464465,Ctenoplectra:0.027634151634187754)1.0:0.054521981725329356,(((Anthophorula:0.06871144988025471,Exomalopsis:0.06325770164204425)1.0:0.044405869814811094,Ancyloscelis:0.06592276770724072)0.85:0.006588049682917844,((Ancyla:0.055003394497487555,(((Melissoptila:0.052194428001533025,(Florilegus:0.0223600896080611,Svastrina:0.025292317245561136)1.0:0.017830985786429644)0.22:0.007202843057785662,((((Tetralonia:0.010949289135164969,Tetraloniella:0.010854145135841157)0.87:0.0024148299189514265,(Eucera:0.009473936390038679,(Peponapis:0.008543883162511468,Xenoglossa:0.009131708055130246)0.99:0.00449619092580853)0.97:7.529419492575628E-4)1.0:0.007594037695102101,((Melissodes:0.02437197256989281,Svastra:0.01587531540769493)0.9:0.007234141610379686,(Martinapis:0.021044103339238944,Svastrides:0.014644516946225025)0.85:0.0029756830354353983)0.58:0.0026099564031344226)0.75:0.007158370816090121,Thygater:0.03808526078003344)0.69:0.003550400480092197)1.0:0.03409443064443028,Anthophora:0.07723172284926717):0.0271205060804036):0.016910486741695017,(((Paratetrapedia:0.050988557805267155,(Arhysoceble:2.3431984761245985E-4,Tapinotaspidini:2.891370016748203E-4)1.0:0.0376484705178362)1.0:0.018131309799080543,(Caenonomada:0.07140560029478381,Tapinotaspoides:0.05340115031121522)0.95:0.01043815091677396)1.0:0.022788427502824535,(((Ptilothrix:0.0412524995718761,Diadasina:0.01594474275248777)0.98:0.010661205890090187,Melitoma:0.042656218184691626)0.9:0.00898605378755077,((Toromelissa:0.024034466770296477,Meliphilopsis:0.05007436516345701):0.01560264697200041,(Alepidosceles:0.0395185098295819,Diadasia:0.05013518385807697)0.17:0.0056884315372521255):0.0021380802171243564):0.03553219775092786):0.018694956026372927):0.01008889682215543):0.020652276613979004):0.007461720183109044,(Tetrapedia:0.08701708313997111,(Xylocopa:0.09355899660338089,(Manuelia:0.12088180692627282,((Neoceratina:0.03508647617211443,Ceratina:0.06111231575705524):0.05975251965546186,(Macrogalea:0.10231891239128663,((Exoneuridia:0.10410279203298542,Allodapula:0.037297536259947535)0.87:0.01725196489739581,(((Exoneurella:0.03884196877664021,((Inquilina:0.00233394109857587,Exoneura:0.007821574834031106)1.0:0.018981434899593207,Brevineura:0.04443532169921794)0.66:0.008803815807525643)1.0:0.024822537447065706,(Halterapis:0.03524648821651957,(Compsomelissa:0.02839453478063125,Apidae:0.04565789708946541):0.011360201673817556):0.012511669879525483):0.012736346767847004,((Nasutapis:0.018303770516704062,Braunsapis:0.010251345238281645):0.05314905379173824,Allodape:0.055465814676037915):0.01263477445237119):0.0021370291503750726):0.026812662639656974):0.06768056924287003):0.028907984365961203):0.008399518803451514):0.007539655094858096):0.00635622850890764):0.0028817555252597057):0.008981397984971563,((((Pachymelus:0.06970905460945909,Habropoda:0.05227706801370225)0.26:0.00430036621822173,Deltoptila:0.050240883564920596)0.47:0.005946310029776929,Amegilla:0.09081694358177957)0.56:0.05825648210323236,(((Coelioxoides:0.18682016622041625,Parepeolus:0.07682342392696276)0.4:0.019210296098153033,((((Melectoides:0.016817857266871163,Isepeolus:0.049504562967541424)1.0:0.05057328568836482,(Epeoloides:0.05606341910944459,Leiopodus:0.1157745202852207)0.8:0.011330824248864406)0.94:0.011810941676371641,Osiris:0.11256766492228526)0.75:0.013076485866305628,((Hopliphora:0.01740899241104224,((Ericrocis:0.02392874860632089,((Mesocheira:0.055868781553033146,Ctenioschelus:0.02313537434394501)0.99:0.019474954782090513,(Epiclopus:0.01240386203743138,Mesonychium:0.017287336792392055)1.0:0.03606509090763641)0.55:0.009371617430151082)0.57:0.004939018133670264,Mesoplia:0.03542698248889854)0.54:0.00546942587442008)1.0:0.06640211257742126,(Nanorhathymus:0.03730754201463568,Rhathymus:0.0373101787159523)1.0:0.05675751437960895)0.95:0.015611542577353468)0.37:0.003466985094917574)0.97:0.01616520186791693,((((Sphecodopsis:0.03242710631600899,Pasites:0.06187017459601218)1.0:0.02451250706629035,(Oreopasites:0.026582327381649846,Ammobates:0.01989781189589261)1.0:0.03210704071251379)1.0:0.05850238036260535,(((Neolarra:0.06678234587556767,((Neopasites:0.025219250175604217,Biastes:0.0196241795179334)1.0:0.03272224955212973,Townsendiella:0.03654110307966008)0.73:0.005229843058562372)0.93:0.008540361637753074,(Hexepeolus:0.052859843567746916,Nomada:0.08499199267337658)0.54:0.010876828490803356)0.29:0.006276025643576214,((Holcopasites:0.07086795384233449,Ammobatoides:0.05467605799196922)0.95:0.012193995707365197,((Triopasites:0.028355475112452972,(Paranomada:0.03686026538137036,Brachynomada:0.03744605991629344)0.65:0.015819872771088022)1.0:0.07028585351419223,(Odyneropsis:0.05554727874817162,((Triepeolus:0.029864965993378255,Epeolus:0.03057288258829092)0.81:0.005552499364431781,(Thalestria:0.05647520041408724,(Rhinepeolus:0.04327782353279722,Doeringiella:0.02529017331114755)0.91:0.007233384493243262)0.39:0.0033401080856713177)1.0:0.023782459809510454)1.0:0.03493501508666536)0.96:0.014876178708717358)0.25:0.006519437293414637)0.91:0.01315711217206824)0.9:0.01126160922370622,((Caenoprosopina:0.0430284716678758,Caenoprosopis:0.0354058727584591)1.0:0.04627255928608776,((Zacosmia:0.03690761578328347,(Thyreus:0.06068094148667832,(Xeromelecta:0.02112089325814484,Melecta:0.014374391218701179)0.99:0.01857711035293997)0.87:0.006972633336098632)1.0:0.010771795604307723,Tetralonioidella:0.042849541067939104)1.0:0.05583503416761146)0.56:0.008298032845654507)0.55:0.005053163145532882)0.98:0.023861622862561587):0.005708216876717799):0.022648537986345092):0.01586228728945564,Neofidelia:0.08298624199489299):0.005034044440489817):0.019272560093783052,((Trichothurgus:0.017384531222547323,Microthurge:0.04275845283523314)1.0:0.016385636565868993,Lithurgus:0.03949804885252366)1.0:0.10543034386312598):0.006165189084599305,Pararhophites:0.058065624833170425):0.005511782701467648):0.008878345368669131,(((Pseudoheriades:0.03424353065495306,Afroheriades:0.0213959612251551)1.0:0.03804638920149343,(Noteriades:0.03643506363612835,((Radoszkowskiana:0.022099713273615693,Megachile:0.016376307467402554)0.81:0.006374583337853435,Coelioxys:0.04300279550310473)0.78:0.009799639871964715)1.0:0.023809850000566526)0.99:0.0116543585301669,((Ochreriades:0.06105749992445621,(Chelostoma:0.046549804267665626,((Haetosmia:0.04186887074833471,(Stenosmia:0.04562571866513178,((Hoplitis:0.033746684516112506,((Atoposmia:0.017257677871064567,Ashmeadiella:0.034408286378605796)0.94:0.0033627901793505843,(Hoplosmia:0.028132727337937105,Osmia:0.030238489081121346)0.99:0.0052601532152685366)0.92:0.004300607367217582):0.005296976019068027,Wainia:0.041097740282453527):0.0043166701144197826)0.59:0.005429219209130212)1.0:0.012997169276258724,(Protosmia:0.04493093479546077,(Heriades:0.03408241748264623,((Stenoheriades:0.014090847825907273,Hofferia:0.01674962595788681)1.0:0.009927885508038971,Othinosmia:0.01442135810133494)0.99:0.006237533442507786)0.96:0.006726124290657321)1.0:0.01553104260584488)1.0:0.018528196551777922)1.0:0.014057440180843721)0.29:9.702217444339697E-4,Ectemnius:0.33604752704765306):0.006033634788334406):0.007474343331969094):0.033632046970716666,Trachusa:0.03899982863621132):0.009910861413194656,(Serapista:0.05802158842491046,((Afranthidium:0.036668078646220806,Pseudoanthidium:0.0324866876130893)0.35:0.004533923497837584,Anthidium:0.036429896173042785)0.38:0.005137712188641333)0.99:0.008486308397640047):0.0093380410518309):0.025889888990905167,(Notanthidium:0.023233022655732783,Epanthidium:0.03790847074579841)0.25:0.001791347713731477):8.77509105864829E-4):0.005056039298136669,Hypanthidium:0.02474887416720191,Duckeanthidium:0.01942603657315572);
(((((((Icteranthidium:0.033039597482429434,Rhodanthidium:0.01835824214428703)0.76:0.0036795410694480425,((Eoanthidium:0.03253490299733415,Benanthis:0.019021971328568)0.89:0.005978365024108522,Pachyanthidium:0.042903838610585346)0.66:0.0032269332027768135)0.93:0.005772741572996528,(Stelis:0.042687146459760704,(Bathanthidium:0.007979134112055112,((Dianthidium:0.0030229873283293164,Anthidiellum:0.002356888134877086)1.0:0.016627853413911015,Paranthidium:0.01003138891137835)0.75:0.0027294042467013203)1.0:0.010614029166366553)0.08:0.002440545020046151)0.76:0.006009188151179626,((Serapista:0.05855521050504831,(Anthidium:0.03670127784095623,(Pseudoanthidium:0.03284270510622689,Afranthidium:0.03700114736384233)0.08:0.004577158607369185)0.23:0.0051655079117109365)1.0:0.008544713808733697,(Trachusa:0.03935916828674823,((((Noteriades:0.03680647289816062,(Coelioxys:0.04332101468451232,(Radoszkowskiana:0.02232217035432024,Megachile:0.016453898147873545)0.9:0.00639457827118732)0.95:0.009879662432873703)1.0:0.024002775915735856,(Afroheriades:0.021505973414857403,Pseudoheriades:0.034580879276383154)1.0:0.03838102463262615)0.99:0.01164762446754083,(Ectemnius:0.33534584901280196,(Ochreriades:0.06144227920741717,(Chelostoma:0.046273247200563965,((Protosmia:0.04532974088993215,(Heriades:0.03416142506841619,((Hofferia:0.016940699818399303,Stenoheriades:0.014174605729850479)1.0:0.010002041340681278,Othinosmia:0.014556638126462254)1.0:0.00638008912453556)0.91:0.006794051772584967)1.0:0.015201622465854617,(Haetosmia:0.042306312306225544,(Stenosmia:0.04870813917914217,(Wainia:0.04174537740751689,(Hoplitis:0.03391852366396422,((Osmia:0.03048420105219709,Hoplosmia:0.028148591178468758)0.98:0.005305417873403736,(Atoposmia:0.017359439468414756,Ashmeadiella:0.03478690457389514)0.89:0.003412207394279498)0.86:0.004386646133552632):0.00493857576902996):0.004099021301286819)0.66:0.009056534904591688)1.0:0.013774263993894779)1.0:0.019102968317654873)0.99:0.01431196023130929)0.26:0.002105059151497606):0.0053447168813210285):0.007685632371966624,((Pararhophites:0.05863272320399577,((Neofidelia:0.08355265571303132,((Fideliopsis:0.04795381320605562,Fidelia:0.028564262861319252)1.0:0.04482185989798468,((((Tetrapedia:0.08472907069115275,(((Macrogalea:0.10043647422970557,(((Exoneuridia:0.10668439124775463,Allodapula:0.037798685422872895)0.82:0.01868692646581886,(Allodape:0.05616926179364511,(Braunsapis:0.010354926157527047,Nasutapis:0.0189812963209521):0.05330010862751482):0.011934540370918584):0.0015817092222961265,((Exoneurella:0.04125789790549412,(Brevineura:0.045566955262671995,(Inquilina:0.002025694147418338,Exoneura:0.009013013075496559)0.99:0.021415351957602774):0.00814394780037228):0.022432021156994424,(Halterapis:0.03549364097444155,(Compsomelissa:0.0280822557040944,Apidae:0.04633147556242187):0.01157023778311647):0.013019864186850845):0.01238939625715333):0.029686600494916154):0.07077013483167675,(Neoceratina:0.033923077893958264,Ceratina:0.06255758901107568):0.05614763709933511):0.03174448463322285,Xylocopa:0.088102988576313):0.012456809334218243):0.0042755662031116245,((((Anthophora:0.07968978951128777,(Amegilla:0.09000913181104923,((Habropoda:0.051998952723876495,Pachymelus:0.06393102474637255)0.14:0.0038060962313864947,Deltoptila:0.04730664677183904)0.57:0.006854580007307285):0.03170024657073382)1.0:0.03486072782618441,(((((Paratetrapedia:0.050904360976447585,(Arhysoceble:2.3505041142818486E-4,Tapinotaspidini:2.916992387935329E-4)1.0:0.03841045305175141)1.0:0.01854265770567444,(Tapinotaspoides:0.05397901261886047,Caenonomada:0.0715358166822072)0.91:0.010317941857638761)1.0:0.022460669136673928,((Melitoma:0.04283048963228389,(Ptilothrix:0.04144387739664568,Diadasina:0.01612473406168592)0.99:0.010730975665418762)0.93:0.008989152512089255,((Toromelissa:0.024926730273641198,Meliphilopsis:0.05050449971997836):0.015491289420511535,(Alepidosceles:0.03976601390824627,Diadasia:0.05047597402320125)0.14:0.005856745240581226):0.0021814813881441556):0.03572100819380145):0.01654940580527028,(Ancyla:0.04305152948109784,(Melissoptila:0.04524794032192143,((Svastrina:0.025444579357335996,Florilegus:0.02269643579399997)0.99:0.020648214250020214,((((Eucera:0.009515906650121565,(Xenoglossa:0.009133526771278851,Peponapis:0.00858304774032152)1.0:0.004501804116801823)0.87:7.627423499691984E-4,(Tetraloniella:0.01086154350943012,Tetralonia:0.010923403643800993)0.73:0.002373730988431159)1.0:0.008024948631634977,((Melissodes:0.023916625281216804,Svastra:0.015930100913764244)0.98:0.006867189400101634,(Martinapis:0.02086331330225709,Svastrides:0.014695282612174145)0.84:0.003096114099524973)0.66:0.0022431218690404796)0.8:0.006910918357571853,Thygater:0.036978519382907936)0.63:0.0053657492319881235)0.56:0.008933552932142834)1.0:0.04424627679265281)1.0:0.026507292992731774):0.01218137685072836,(Ancyloscelis:0.06587814888044724,(Anthophorula:0.07011488523235188,Exomalopsis:0.06274480167872504)1.0:0.04583401780987398)0.67:0.007099460126842968):0.016967127626115682):0.00934775352534371,(Manuelia:0.11974570697823694,(Ctenoplectra:0.027836134874746416,Ctenoplectrina:0.02756554665096893)1.0:0.046657513764130874)0.47:0.01018594333907166):0.0072171986410397414,(((Exaerete:0.030614915182313532,((Eufriesea:0.017862763134165106,Eulaema:0.024741299694859952)0.6:0.00559041960617302,(Aglae:0.023240180919716993,Euglossa:0.03617962449189706)0.43:0.002794474578367425)0.54:0.005131130858344478)1.0:0.05375046572091986,(((((((Tetragonula:0.009625723788963779,Tetragonilla:0.01635434561086383)1.0:0.013902798568653434,((Lophotrigona:0.01090026576896195,(Odontotrigona:0.0044103738490152535,(Tetrigona:0.002368040217220641,Homotrigona:0.005152461855735806)0.31:2.34977504116708E-6)1.0:0.0036250084240671545)0.91:0.0018654896752643324,(Lepidotrigona:0.004278431028228689,(((Platytrigona:0.007893014063104387,Heterotrigona:0.0030678653212970293)0.95:0.0021169304963943193,Geniotrigona:0.00791350112739539)0.33:6.588548871201723E-4,Sundatrigona:0.0027487214022713083)0.09:6.544522426572845E-4)1.0:0.00719236913667181)0.91:9.888192437713472E-4)0.98:0.003218365759908753,Leurotrigona:0.015532118462476083)0.02:0.004862162288941377,(Hypotrigona:0.01667561347301088,((Plebeiella:0.010048393761346797,(((Apotrigona:0.013317098932042245,Meliplebeia:0.01007531494958678)0.37:0.001427653154116203,(Axestotrigona:0.0037344025517900043,Meliponula:0.00966916437369067)0.08:0.003973228023477257)0.06:0.0011340222979707275,(Plebeina:0.012217715291907396,Dactylurina:0.01921387650473029)0.09:0.0019175623425909745)0.15:7.252980002830488E-4)0.96:0.004995812286778606,(Austroplebeia:0.006216278537071494,(Lisotrigona:0.01267751428686263,Liotrigona:0.019205443012483062)0.26:8.695250068339646E-4)0.76:0.005003285126363355)0.67:0.0023584248927117878)0.92:0.002767191535556574)0.08:0.0042264411462518215,(((((Aparatrigona:0.00566754114780503,Paratrigona:0.00847590063740659)0.47:0.0015372153452279773,(Nogueirapis:0.00670318019918924,(Parapartamona:0.006063969446115864,(Partamona:0.0011008821154375834,Meliwillea:2.34977504116708E-6)1.0:0.006472234902264344)0.74:0.0034398752439999607)0.95:0.006759952238912239)0.69:0.0023216935021534804,(((Frieseomelitta:0.00355459044141625,Plebeia:0.0067515136694504)0.04:0.0018750853210128013,(Lestrimelitta:0.011365680599693855,Friesella:0.012327872846132206)0.48:0.0021465551365203923)0.17:0.0013223735372445958,(((Mourella:0.0032633634019654896,Schwarziana:0.009547949257269548)1.0:0.009517513350671953,(((Scaptotrigona:0.008588927865244367,Oxytrigona:0.00906252627866331)0.76:0.0013549498485127295,((Tetragona:0.011242131359870325,Ptilotrigona:0.011702334200189625)0.41:0.006494718454871923,((trigona:0.012091956404155255,Trigona:0.00954807721683708):0.008187669692269663,(Geotrigona:0.012720057162741771,Cephalotrigona:0.009545563776642414)0.08:0.0013702980061268315):9.371265816863194E-4):0.0024856608050266267):0.0017818679245963983,(Scaura:0.014417812856327135,Schwarzula:0.0042261260862692844)0.9:0.0051333403965825985):3.9120143619507044E-4):3.8909180158308365E-4,(((Trichotrigona:0.007782268806961266,Duckeola:0.010660318565949189)0.24:0.003316223153985207,Tetragonisca:0.012290688397542117)0.32:0.0021458888617491914,Nannotrigona:0.015339809394023454)0.01:0.0011776128510950998):4.3035131026048743E-4):0.0026785961776305683):0.004529141368837073,Melipona:0.01654474951219203):0.002890454960711898,(Trigonisca:0.007297429655950362,(Celetrigona:0.01007576149625732,Dolichotrigona:0.00777922663859424):0.005216923322446712)1.0:0.009856495919003016):0.0021447326803727697):0.04077939184785099,Bombus:0.08852411636358362):0.02011118506616532,Apis:0.09454931012904708):0.01157791720818691):0.009925832951821907,(Epicharis:0.07996133504396304,Centris:0.06968201416999148)0.13:0.011251806931245377):0.016469897949256202):0.008299139792698102):0.008610196119010214,((((Coelioxoides:0.1879795267262208,Parepeolus:0.07669375906457983)0.39:0.020584793317177757,((((Melectoides:0.017114778183892416,Isepeolus:0.04968638072791252)1.0:0.05080908807049393,(Epeoloides:0.05699531062729709,Leiopodus:0.11639120459161882)0.84:0.011502250993939441)0.92:0.01146581120797033,Osiris:0.11325662855899446)0.77:0.013232351549153967,((Hopliphora:0.017505803728985643,((Ericrocis:0.024074810901074363,((Ctenioschelus:0.023280140220074214,Mesocheira:0.05626802742591075)0.99:0.019594606036208786,(Mesonychium:0.01740578564608724,Epiclopus:0.012451995196592654)1.0:0.03624041117183889)0.46:0.009416330609517912)0.63:0.004992730549065255,Mesoplia:0.0356182888005702)0.84:0.0054772797163792925)1.0:0.0659921322332636,(Rhathymus:0.037821063553282505,Nanorhathymus:0.037386921172971516)1.0:0.05790113046463655)1.0:0.015431534061402255)0.38:0.003367817881397273)0.9:0.016779407704876563,((((Oreopasites:0.026726038441454575,Ammobates:0.02003859616513308)1.0:0.032389977839929834,(Pasites:0.06244384919203426,Sphecodopsis:0.03253311100688062)1.0:0.024433706339078317)1.0:0.05824578607265322,(((Triopasites:0.028386476181128335,(Paranomada:0.03711738440026536,Brachynomada:0.03764328143284081)0.94:0.016148159450217654)1.0:0.07062205509783369,(Odyneropsis:0.05570627666940332,(((Rhinepeolus:0.043589863069133775,Doeringiella:0.02543428704685842)0.9:0.007313184035611263,Thalestria:0.056868751887145484)0.38:0.0034281696373655774,(Epeolus:0.0307877287012626,Triepeolus:0.030122804211597937)0.42:0.005514968623788773)1.0:0.024110297089870062)1.0:0.03532459995192539)0.98:0.017265902783943955,(((Holcopasites:0.07153278393262094,Ammobatoides:0.05520237242863041)0.89:0.014045989912543194,(Neolarra:0.0671619368710908,((Biastes:0.019734790196215247,Neopasites:0.025390648727035822)1.0:0.03226103263965264,Townsendiella:0.037292063069295174)0.74:0.00532379762514554)0.97:0.00972238802727573)0.13:0.0015083741803977454,(Hexepeolus:0.05321474254723935,Nomada:0.08567421586062676)0.32:0.010921845029674783)0.38:0.006570142276536395)0.89:0.01406441721269027)0.87:0.010768377311712886,(Caenoprosopina:0.04285336080755177,Caenoprosopis:0.03612941402911117)1.0:0.05347734254872399)0.22:0.0052039856556281355)0.2:0.007616611644485447,(Tetralonioidella:0.04323236314080911,(Zacosmia:0.036992497321105655,(Thyreus:0.06112855919662219,(Melecta:0.014480006693676398,Xeromelecta:0.021243920770662422)1.0:0.018735310052421027)0.82:0.007109323345970026)0.99:0.010702679786122748)1.0:0.0593711237637161)1.0:0.0256729549262174):0.01841592047493908,(((((Stigmus:0.18860223118115102,(Astata:0.14701244349771722,((Clypeadon:0.09598864993589722,Philanthus:0.11725821832184503)0.52:0.021489695433481473,(Eucerceris:0.06869967078810829,Cerceris:0.08928945063418015)0.6:0.0375185622469607)0.47:0.011778267642290783):0.007754005245368149):0.015309268462102538,(Heterogyna:0.20078127324869177,(((((Chlorion:0.060441407799612046,Chalybion:0.03431464769443589)0.97:0.022295952905781746,Sceliphron:0.07975887241442914)1.0:0.03753177116112553,(Stangeella:0.048070946170321885,(((Podalonia:0.04316740955494377,Sphex:0.03883365070840591)0.91:0.01993780765759182,Isodontia:0.05170962637974189)1.0:0.02942161113955314,(Prionyx:0.06103337296150904,(Ammophila:0.039541785651427123,Eremnophila:0.026242216197034943)1.0:0.04292143613317416)0.99:0.02001236263600688)0.98:0.02373489234776523):0.015636336406393163):0.04344292469401979,((Anacrabro:0.10311570640938836,(Crabro:0.08610493234861155,Oxybelus:0.11862515176628532):0.01270291256590813):0.03430516360073742,(Plenoculus:0.09100981931585482,(Tachytes:0.08117722759665363,(Tachysphex:0.06429657724580319,Pison:0.06696996054668947):0.0069132461710792025):0.03020152840596996):0.023590456835670855):0.03196786889358674):0.023634231881451615,((Zanysson:0.16886073029079865,Pulverro:0.10168323370986536):0.029205970171076106,((((Stizoides:0.02555996582665066,(Xerostictia:0.011929952702245375,Bembix:0.024559198584136206)1.0:0.034233809854614834)1.0:0.04336189143951782,(Bicyrtes:0.03518643867730327,Microbembex:0.03590776843361836)1.0:0.011764886470142547)1.0:0.05095310408517991,(Clitemnestra:0.10612439655624335,Sphecius:0.06748974752986968):0.007624481789614885):0.017803689151120686,Ampulex:0.11446103074931566):0.013502150525729024):0.0038949718688772346):0.009732500263438297):0.005289427313446233):0.04819532754910057,(((Eremaphanta:0.056098911130735736,(Capicola:0.027575615615889556,Hesperapis:0.038116465137164025)0.98:0.020246484191376018)1.0:0.022780297050227476,(Dasypoda:0.09780795331490491,Samba:0.08128808313619747)0.83:0.015337053262602072)1.0:0.04807912782481128,(Meganomia:0.1193262887099191,((Melitta:0.0671888494242003,(Redivivoides:0.017325043398589635,Rediviva:0.01653363641420288)1.0:0.027253541208723708)1.0:0.02071761383907907,(Promelitta:0.039594050301930965,Macropis:0.040548093472627736)1.0:0.0378366590020709)1.0:0.015129143948533203)1.0:0.015074496915983237)0.98:0.0097199562818878):0.009827469729260968,((Protoxaea:0.09772229867158326,(Nolanomelissa:0.07259392396722827,((Callonychium:0.03179081588399519,((Arhysosage:0.002808782569039065,Acamptopoeum:0.00881460599642355):0.01886720432967631,Calliopsis:0.035277280230744126):0.006792819950438603):0.046856549574804236,(((Psaenythia:0.020786956501691534,(Austropanurgus:0.05348699227769618,Anthrenoides:0.010027759033782103):2.34977504116708E-6):0.004246181438467213,(Protandrena:0.021796126046746765,Pseudopanurgus:0.021667559801966232)1.0:0.04088047003080842):0.03597257282721738,((Camptopoeum:0.03453701485028381,Melitturga:0.035101546013831114)0.91:0.008451146720844476,((((Clavipanurgus:0.004442163499434928,Panurginus:0.010467140672208032)1.0:0.05702718632084179,Plesiopanurgus:0.0352045961004563)0.02:0.008308822228492104,Meliturgula:0.042570247783227814)0.02:0.007554695677003119,(((Macrotera:0.057918273283581276,Perdita:0.031318662543249436)1.0:0.03788605931103903,Panurgus:0.04093913017516513)0.04:0.007341939609094633,Neffapis:0.031663253263705095)0.02:0.004201463179813267)0.18:0.0062567778040675094)0.29:0.005441683196600226):0.012322402330026261):0.008522466281946785):0.013621520479878376):0.014661683285646699,((Orphana:0.030060553825091065,Euherbstia:0.02424724830461241)1.0:0.023870364743928642,(Ancylandrena:0.0252411495233871,(Alocandrena:0.07608260958267184,(Megandrena:0.036904068552490815,(Melittoides:0.005132976807190933,Andrena:0.03153688512051398):0.03969543729677874):0.015302505972542462):0.004646335150954363):0.01898331802185835):0.01787679417196567):0.02030015589418603):0.008362591192043295,(((Ctenocolletes:0.01942640653893954,Stenotritus:0.012762896346527948)1.0:0.06046667276978215,(((((Euryglossina:0.0892005846258306,((Euhesma:0.03107211698242143,Callohesma:0.045778275196625196)0.49:0.005585793344518968,(Euryglossa:0.05226203917783115,Xanthesma:0.029861428254079586)0.58:0.007863975046702377)0.43:0.005074510057926893)0.65:0.004817541234783953,Scrapter:0.056287325997094614)0.35:0.005899160510065283,((Hyleoides:0.056533315244815086,(Hylaeus:0.041550092986465066,((Amphylaeus:0.020083226702154105,Meroglossa:0.025857829546981976)1.0:0.013359985623711757,Palaeorhiza:0.0292488667913027)1.0:0.008577302692191343)1.0:0.023526806158329125)1.0:0.019002840325103958,((Geodiscelis:0.05536467434902079,(Chilimelissa:0.004338538681342472,Xeromelissa:0.03316348586593496)1.0:0.021177192998633642)1.0:0.012656251456367326,(Chilicola:0.03790095496850855,Xenochilicola:0.06546614681611955)1.0:0.018425899833568904)1.0:0.029225006499170127)0.11:0.006059674131382701)0.97:0.011075100583141352,((Xanthocotelles:0.012300112513222019,((Colletes:0.04777325658054421,Hemicotelles:0.02789390139948128)0.88:0.007351661451638342,Mourecotelles:0.01941446713235594)0.44:0.003919585175210755)1.0:0.03986705611072748,Callomelitta:0.0633861396843475)0.36:0.007907776072370956)0.21:0.003768797001892682,((Paracolletes:0.022115759975087437,((((Zikanapis:0.01635952071472135,Ptiloglossa:0.028572122963447175)0.89:0.006025829456798455,(Caupolicana:0.01750758648928921,Willinkapis:0.03101705849098103):0.0030814667510050205)1.0:0.03191018652341786,(Ptiloglossidia:0.01943056574316951,Mydrosoma:0.01749262628596517)1.0:0.04669722035496711)0.04:0.011294188295822074,(Cadeguala:0.016540598527278173,(Cadegualina:0.017337149624859043,Diphaglossa:0.011971839712116312)0.42:0.002662027440101458)1.0:0.01842640457926788)1.0:0.027242656619764015)0.04:0.007618538347436835,(Trichocolletes:0.05465586055876356,((((Halictanthrena:0.02958683263341795,(Phenacolletes:0.02884963296817142,((Leioproctus:0.03497553924281612,((Excolletes:0.020609051732496858,(Lamprocolletes:0.025293519635854425,(Andrenopsis:0.016710897444935882,Neopasiphae:0.011084905030385101)1.0:0.015687767218296532)0.5:9.465439198990193E-4)0.68:0.003987970017543529,((Colletellus:0.01677208972512738,(Odontocolletes:0.02078531946590657,(Protomorpha:0.02933908263192864,Goniocolletes:0.017699116541904158)0.89:0.01387034523547056):0.00239626530718488)0.1:0.003016859255893284,Glossurocolletes:0.025592916219782137)0.07:0.00498942408587924)0.01:0.0030248961890527747)0.96:0.007259279661432187,Euryglossidia:0.016934972352780277)0.22:0.002336030371664979)0.23:0.0013491446349835291)0.17:3.9773931037222747E-4,(Chilicolletes:0.016968715956091746,(Cephalocolletes:0.010528008492322704,Reedapis:0.03147045263498504)0.7:0.010182067759654355)0.64:0.006274423487520435)0.37:0.0030732805788778253,(Baeocolletes:0.04032438758880578,(((Hoplocolletes:0.010698991771561372,Eulonchopria:0.030400488707801026)0.78:0.005678874322639687,Nomiocolletes:0.020433704817826883)0.94:0.003641817781606194,(Spinolapis:0.01889540643053941,(((((Brachyglossula:0.03535712252908497,(Perditomorpha:0.012025277381632985,Tetraglossula:0.026487208906853545)0.24:0.001769549528449494)0.27:7.236156787237821E-4,Hexantheda:0.018661935969882693)0.92:0.006919819720413273,Kylopasiphae:0.01531202628624875)0.39:0.0027165445027664227,(Belopria:0.008885413216886117,Edwyniana:0.007716068326594975)0.98:0.008849613287205625)0.18:0.0013372257096125203,Niltonia:0.028721322602049217)0.04:7.874966871009807E-4)0.11:0.0012567255280378404)0.65:0.0020931263494476868)0.22:0.002153381050232402)0.93:0.011464089278284035,Lonchopria:0.04662408912158001)0.74:0.004915552065793388)0.38:0.004907436685615665)0.04:0.0028672707416394745)1.0:0.017185872431415058)1.0:0.022702867504815427,(((Conanthalictus:0.06568388945790357,((Systropha:0.03960935836180658,Dufourea:0.0727291658971713)0.04:0.01359846551655779,(Sphecodosoma:0.023556971095882184,Rophites:0.028299248935244208)0.01:0.002492800920316398)1.0:0.016479987495632828)0.61:0.0077636095067310775,((Goeletapis:0.034109145873619275,Penapis:0.05758219420508095)1.0:0.043917546935748154,(Protodufourea:0.008255527862994648,Xeralictus:0.017857014477912957)1.0:0.016476756702144765)0.31:0.002416307843495988)0.98:0.02716276883517541,((Dieunomia:0.04551814383249904,(Pseudapis:0.0461677859413052,((Lipotriches:0.03843329112325811,(Nomia:0.02079888352642263,(Curvinomia:0.02529418879832915,Hoplonomia:0.022155604463820866)0.56:0.0016019095062875836)0.77:0.006906247252215634)1.0:0.008348296557453377,Macronomia:0.041393989725043726)0.39:0.008843521814351845)0.86:0.009548220395684008)1.0:0.05011775960021806,((Cellariella:0.03822527760278906,Nomioides:0.030313751172491396)1.0:0.11690017212371727,(((((Rhinetula:0.009975541181530524,Dinagapostemon:0.011806417824826077)1.0:0.008644232338756658,Agapostemon:0.03363772192745739)1.0:0.01678598888899718,((Caenohalictus:0.01638676727519699,Habralictus:0.04727713688007846)1.0:0.019804293224153995,(Pseudagapostemon:0.017480620606073947,Ruizantheda:0.009886501380134576)0.25:0.005565293001141142)1.0:0.009992044637859533)0.99:0.009529685871374843,(((Parathrincostoma:0.015766752720924704,Thrinchostoma:0.0040669084158508)1.0:0.055911266706397865,((Patellapis:0.029732370792472134,Mexalictus:0.03300625487227882)0.74:0.0057908336703343275,((Halictus:0.012522930959535184,Thrincohalictus:0.014913153601736468)1.0:0.009435272832661703,(Homalictus:0.06667703660879641,Lasioglossum:0.0444139588839806)0.81:0.010400901952206386)0.81:0.006334856712555218)0.94:0.008317896580086095)0.44:0.0013207590046534004,(Sphecodes:0.02043451870550323,Eupetersia:0.03346185985181278)1.0:0.028223498384551734)0.88:0.005057555053795457)1.0:0.015180409816022849,(Corynura:0.03656149538227893,((Neocorynura:0.02809989870323342,((Megommation:0.036384204301427754,(Megaloptidia:0.03318680245973352,(Megalopta:0.006396666116900909,Xenochlora:0.009528759348016643)0.76:0.01814915742647036)0.78:0.00752445899069308)0.87:0.004326794174059458,(Augochlora:0.030992871587603922,Augochlorella:0.011981912213293876)0.98:0.0071054476163462076)0.66:0.001750894086972479)0.97:0.004437987587114093,Augochloropsis:0.0256003648139486)1.0:0.016443519198712214)1.0:0.015381994658617355)1.0:0.030541407114240915)0.57:0.013340413716540645)0.98:0.015654685064283646)1.0:0.03060185594999351)0.99:0.006834301358947939):0.019934091159000304):0.018816120429006156):0.006170114831893468):0.017941886155783557,((Trichothurgus:0.017540845128588806,Microthurge:0.04300892175093118)1.0:0.016379939962920368,Lithurgus:0.039884394250089696)1.0:0.10626181340617849):0.006212260824913751):0.0053426219305066185,((Aglaoapis:0.039903530695445485,(Dioxys:0.00647801770810838,Paradioxys:0.014314692566939265)1.0:0.018835083143407035)1.0:0.048614415422063316,Aspidosmia:0.04834553088390774)0.94:0.014022457386121796):0.00904088939779191):0.03359207311386642):0.00990797776957091):0.00941540808364031):0.026136383094061084,(Notanthidium:0.023450129077943145,Epanthidium:0.038258193159971574)0.25:0.0017963220587571614):8.84897067051087E-4,(Hypanthidioides:0.023896422013769233,Anthodioctes:0.029244696796087023)0.33:0.003561568916739761):0.00510021986200656,Hypanthidium:0.024989357129157407,Duckeanthidium:0.019599999196871866);
(Hypanthidium:0.024874591539250795,((Anthodioctes:0.029098757560367224,Hypanthidioides:0.023787124737884625)0.33:0.003548978143908233,((((Trachusa:0.03908451484959195,(((((Dioxys:0.006442972856518623,Paradioxys:0.014244962968915139)1.0:0.01872226666667859,Aglaoapis:0.03970645224128976)1.0:0.04848798511853533,Aspidosmia:0.04795615692565219)0.89:0.01407780982870153,(Pararhophites:0.058323511603386356,(((Neofidelia:0.0821539474573785,((((((Euherbstia:0.024108423620457984,Orphana:0.029838265903782673)1.0:0.023797877398164444,((Alocandrena:0.07553560927257691,((Andrena:0.03132083649530838,Melittoides:0.005066339038724374):0.039378681527227205,Megandrena:0.0367341558915779):0.015488391593478852):0.004549875003655642,Ancylandrena:0.024978120291875166):0.018867576044963984):0.017388064895832524,(Protoxaea:0.09706730163830826,((((((Austropanurgus:0.05299299392978432,Anthrenoides:0.009998732702346661):2.33950763915685E-6,Psaenythia:0.020726294404067522):0.004219619129971421,(Protandrena:0.02170571533359566,Pseudopanurgus:0.021590518016278943)1.0:0.04068245085632147):0.035781251356422336,((Camptopoeum:0.034350502375540194,Melitturga:0.03494681371451459)0.94:0.00842331882317425,(((Neffapis:0.031517263572091204,(Panurgus:0.040764001742351216,(Perdita:0.03116823567921096,Macrotera:0.05757575110073832)1.0:0.03767220884762057)0.03:0.007314787890808224)0.01:0.004189248940291518,(Plesiopanurgus:0.04113358554669597,Meliturgula:0.04238417353877858)0.82:0.007542527567139085)0.01:0.00205428087673654,(Panurginus:0.010435050471560426,Clavipanurgus:0.004432426048013767)1.0:0.06343853362068051)0.16:0.004653229711965497)0.21:0.005418722930872605):0.012183725510883007,(Callonychium:0.03159972783734084,(Acamptopoeum:0.027413509139478376,(Arhysosage:0.021608770986972003,Calliopsis:0.035071124011303585)0.25:2.33950763915685E-6):0.006775888972948306):0.046647252569567116):0.00864301120712075,Nolanomelissa:0.0718998667070968):0.013731203423921963):0.015011645902822992):0.01915236591038201,(((((Astata:0.11023088742141139,Zanysson:0.16476125510979345):0.04321097048300205,((Pulverro:0.117227071890529,(((Stizoides:0.02473736341225845,(Xerostictia:0.011823772623158304,Bembix:0.02476082626766592)1.0:0.034634989282787805)1.0:0.04166442364764017,(Microbembex:0.035386321843232545,Bicyrtes:0.03580083515744743)1.0:0.012968775154120956)1.0:0.050826029481954145,(Clitemnestra:0.10160953016730842,Sphecius:0.06445080908251366):0.011250591389344415):0.01810325661208149):0.004055796119072191,Heterogyna:0.18890597935386544):0.0028838136355613738):0.006967831532236455,(Stigmus:0.18923943180012825,((Eucerceris:0.06674845540871446,Cerceris:0.08748290410662753)0.59:0.038198411523854746,(Clypeadon:0.09557471582162208,Philanthus:0.11570070649443052)0.68:0.022325955499779795)0.4:0.01841553639297231)0.15:0.012223709712547985):0.014725475788996073,(Ampulex:0.12065605433029819,((((Tachytes:0.08107503936969018,(Pison:0.06648080821387702,Tachysphex:0.0638840552410235):0.006524217981462184):0.030357364511063283,Plenoculus:0.09047688272628635):0.02389533086362617,(Anacrabro:0.10217585312097707,(Oxybelus:0.11927344708514458,Crabro:0.08066044309374026):0.012342339371028986):0.03451225165542977):0.03196103048031369,((Stangeella:0.04811152457314348,((Isodontia:0.05113696697578272,(Podalonia:0.04278632305013996,Sphex:0.038220275075111776)0.74:0.02049327345504026)0.99:0.029167659895253308,(Prionyx:0.06146361680120226,(Eremnophila:0.025915374537078924,Ammophila:0.039592321864762164)1.0:0.04211559490486882)1.0:0.020135830306858195)0.94:0.023533720266053625):0.015859291321514223,((Chlorion:0.05883158211537025,Chalybion:0.03523852458583328)0.95:0.02236502159453372,Sceliphron:0.07852900162792621)0.95:0.03771761223128339):0.04101203653960604):0.014783949778284072):0.016297653436988857):0.04691663691617055,(((Samba:0.08130695023210896,Dasypoda:0.09700168499745089)0.35:0.01569330943660446,(Eremaphanta:0.055857669130115487,(Capicola:0.02751852023089776,Hesperapis:0.037780098070638486)0.98:0.020038516951066242)1.0:0.022204042268127416)1.0:0.047978992703459664,(((Melitta:0.06668269183580108,(Rediviva:0.01648275110582117,Redivivoides:0.017254604015462246)1.0:0.027314417301131842)1.0:0.020842567300653852,(Macropis:0.04048310998339255,Promelitta:0.039152828363571764)1.0:0.03720787537058235)1.0:0.015074265425452387,Meganomia:0.11852398467328246)0.95:0.015056541765140511)0.99:0.009789428483224925):0.009658338898067314):0.008621105130428882,((((Conanthalictus:0.06546362904766145,((Dufourea:0.07230775428471886,Systropha:0.039447896440401614)0.95:0.013532625910993334,(Sphecodosoma:0.023413177476963642,Rophites:0.028150029372409773)0.13:0.002440437711937755)1.0:0.016342501037082614)0.05:0.007732711134306044,((Xeralictus:0.017773544138767586,Protodufourea:0.008237746678157137)1.0:0.016434142470995766,(Goeletapis:0.03386700824398478,Penapis:0.057217731706374175)1.0:0.0437527818958417)0.03:0.0024127922022835406)1.0:0.027383922798467325,(((Nomioides:0.030233373492457267,Cellariella:0.037871684452235425)1.0:0.11589811794854107,((Corynura:0.036442177154301904,((Neocorynura:0.027812397571614536,((Augochlorella:0.011867240873765722,Augochlora:0.030848793230815897)0.93:0.0070099484954102105,((Megaloptidia:0.03466888438712549,(Xenochlora:0.009555755021695068,Megalopta:0.006242919649645416)0.98:0.02038744724833541)0.53:0.012139752609946163,Megommation:0.038011655698056486)0.88:0.003575515058921542)0.55:0.0017727938266785702)0.96:0.0045674525346757556,Augochloropsis:0.02554819979050126)1.0:0.016239072807183508)1.0:0.01537693503401738,((((Rhinetula:0.009923793076912693,Dinagapostemon:0.011728261046901629)1.0:0.008589321995362989,Agapostemon:0.03347810887308953)1.0:0.016703938281917872,((Ruizantheda:0.00984330008815443,Pseudagapostemon:0.01737235061181164)0.41:0.005533741537759315,(Caenohalictus:0.01629146952571489,Habralictus:0.046939004077473416)1.0:0.019669107158275207)1.0:0.00995057392180382)1.0:0.009498848121320784,((Eupetersia:0.0332570624163146,Sphecodes:0.0203485833271406)1.0:0.028075659567600855,(((Mexalictus:0.03285222601272243,Patellapis:0.029584468897300317)0.73:0.005773276596862712,((Halictus:0.012457730040322417,Thrincohalictus:0.014815580587205359)1.0:0.00940302397656522,(Homalictus:0.06633646406240143,Lasioglossum:0.04438536947937041)0.8:0.010167839934673607)0.8:0.006312816543453768)0.91:0.00827700270855291,(Parathrincostoma:0.015655203522976693,Thrinchostoma:0.004055985435126345)1.0:0.05553207311758575)0.32:0.001319921368930611)0.71:0.005028729241802177)1.0:0.015096066382261715)1.0:0.030538144632947687)0.36:0.013425508998539663,(Dieunomia:0.045363807067187394,(Pseudapis:0.04593241496702386,(Macronomia:0.04121319934940503,((Nomia:0.020749087651248072,(Curvinomia:0.025131207676329082,Hoplonomia:0.02200745307034822)0.56:0.0015864103589758357)0.85:0.006851866822790028,Lipotriches:0.03822372620092506)0.96:0.008288469528978788)0.91:0.008792444284146751)0.95:0.009479789502190175)1.0:0.04983192379282287)0.97:0.015151478195337518)1.0:0.030125747431939746,((Ctenocolletes:0.019571953929809392,Stenotritus:0.01246564945349347)1.0:0.060297219938111754,(((Mydrosoma:0.01799278582905332,Ptiloglossidia:0.01871395973591333)1.0:0.04609775423924856,(((Caupolicana:0.018241953366236668,Willinkapis:0.030745747719381683)0.18:0.0031046825830629583,(Ptiloglossa:0.028520316783176427,Zikanapis:0.0160440458529562)0.79:0.00587593798839263)1.0:0.03914135757489801,(Cadeguala:0.016048472094824816,(Diphaglossa:0.011851338144323483,Cadegualina:0.017318708421280127)0.9:0.0030262606824643865)1.0:0.018370041724296474)0.88:0.015247310512511469)1.0:0.018593505216899273,(((((Euryglossina:0.0887569260507292,((Euryglossa:0.052079637817464726,Xanthesma:0.02963608350893935)0.59:0.007910773100148445,(Euhesma:0.030766324585270767,Callohesma:0.045841615293503904)0.6:0.005396284722098913)0.5:0.004734991508787955)0.47:0.004820772584688118,Scrapter:0.05635104452685129)0.5:0.006185836992280151,((Hyleoides:0.05655048712946526,(Hylaeus:0.04147737024874398,((Amphylaeus:0.020105788981786527,Meroglossa:0.025533236540934454)1.0:0.013259769727731336,Palaeorhiza:0.029204051630019746)1.0:0.008493173112505567)1.0:0.02314529991795623)1.0:0.0186816065848698,((Chilicola:0.03759682388186236,Xenochilicola:0.06519004640729592)0.98:0.018307864104935106,((Xeromelissa:0.03296397487281728,Chilimelissa:0.004284373222838377)1.0:0.02099172053359639,Geodiscelis:0.05494803735875051)0.98:0.012793449151299313)1.0:0.0292770517553274)0.1:0.005903228407997848)0.98:0.010566067463251871,((Xanthocotelles:0.012531238690648384,((Hemicotelles:0.027739001614095,Colletes:0.047360448455374286)0.48:0.007271949790449124,Mourecotelles:0.019302481710659472)0.22:0.003763346201863439)1.0:0.04068574796234871,Callomelitta:0.061951526534532814)0.27:0.00782571111564158)0.25:0.003798674500670632,((Trichocolletes:0.05167256065963429,Paracolletes:0.024631378140926124)0.03:0.0035089264703774114,(Lonchopria:0.0477978998331837,(Baeocolletes:0.03741940051266339,(((Chilicolletes:0.01697772363993653,(Reedapis:0.031054954236422096,Cephalocolletes:0.010468768821336568)0.7:0.010137436302754602)0.65:0.006269323502096923,(Halictanthrena:0.029443357254702204,(((Leioproctus:0.0347777713317739,(((Lamprocolletes:0.02506945239142388,(Andrenopsis:0.016574955846512734,Neopasiphae:0.011043784124888116)1.0:0.015587714794332646)0.26:9.436629945011744E-4,Excolletes:0.020499645502978475)0.33:0.003967098863370235,(Glossurocolletes:0.025437987153776615,(Colletellus:0.016655415958147922,(Odontocolletes:0.020669486574241308,(Protomorpha:0.02911800785921836,Goniocolletes:0.01759309872220489)0.99:0.013784085246115633):0.002384352279421355)0.43:0.003001710862890197)0.93:0.004983320332529074)0.44:0.0030501558738405127)0.95:0.007165643015570869,Euryglossidia:0.016770961706551863)0.75:0.0022994205178629747,Phenacolletes:0.028649875118932452)0.49:0.0013209713070651535)0.4:3.7969695798868947E-4)0.23:0.0038100854210904606,((Nomiocolletes:0.020292900176669366,(Eulonchopria:0.030053426073062262,Hoplocolletes:0.010735959988066642)0.82:0.005572985878365537)0.91:0.0037093749793403403,(Spinolapis:0.018837160708390376,(Niltonia:0.02858985057954921,((Kylopasiphae:0.01517092269830914,(((Perditomorpha:0.011956946316749385,Tetraglossula:0.02634983993192276)0.51:0.0018172923192752218,Brachyglossula:0.03504518463691347)0.76:7.194438651953926E-4,Hexantheda:0.01855358654312039)0.98:0.006893835955593455)0.41:0.0027615414461241764,(Edwyniana:0.007605241264750326,Belopria:0.00887554342452984)1.0:0.00867397906194014)0.25:0.0013248814342455976)0.35:7.75376631578085E-4)0.13:0.0012041362894500145)0.49:0.0031116510197156536)0.33:0.00344863223725345)0.89:0.007378430873428032)0.73:0.006145025617969249)0.22:0.006443917603798498)0.17:0.00394326967433452)1.0:0.015079334690567261)1.0:0.02231761288856016)0.99:0.006697580887248564):0.02031126050916204,((((((((Exomalopsis:0.06339230331432673,Anthophorula:0.06894536007314689)1.0:0.04454537105490999,Ancyloscelis:0.06644657199708122)0.59:0.007284661402507595,((Ancyla:0.042997986901377815,(Melissoptila:0.045174270538859265,((Thygater:0.036887011752253854,(((Martinapis:0.020729268215734807,Svastrides:0.014644635174189891)0.77:0.0030774667486980485,(Svastra:0.01587724229700905,Melissodes:0.023709698303404168)0.99:0.0068092291278001316)0.62:0.0022155786152207495,((Tetralonia:0.010906147596472073,Tetraloniella:0.010821096598111639)0.86:0.00237106668040338,((Xenoglossa:0.009100328823864804,Peponapis:0.008552446855346658)1.0:0.0044856927609160805,Eucera:0.009483898507794646)0.93:7.598699670657114E-4)1.0:0.008014743748106824)0.82:0.006836777776201618)0.75:0.0053095889007286545,(Svastrina:0.02535430090198494,Florilegus:0.02257660313505299)1.0:0.020550065434638862)0.51:0.008811096818791955)1.0:0.04386455102930836)1.0:0.02621173883649657,(((Melitoma:0.04236175768265334,(Ptilothrix:0.041170093807431224,Diadasina:0.016116157097326975)1.0:0.01092814582317214)0.92:0.00870315516878833,((Meliphilopsis:0.05043266939803756,Toromelissa:0.024629720279570465):0.01486072425600199,(Alepidosceles:0.0427604817397081,Diadasia:0.04885081838189966)0.35:0.005735244192589701):0.002197982517349947):0.03567246205215513,((Paratetrapedia:0.050644256709128345,(Arhysoceble:2.3431311994791016E-4,Tapinotaspidini:2.9008388490393367E-4)1.0:0.038247658098994296)1.0:0.018220991539319553,(Caenonomada:0.07143163913075012,Tapinotaspoides:0.05356999664254262)0.94:0.010430011110411447)1.0:0.022674946877352564):0.01665134058861687):0.011519492434515161):0.015354589011719112,(Anthophora:0.07718966442795878,((Deltoptila:0.047580556529528965,(Habropoda:0.053529125647519174,Pachymelus:0.06508155860163012)0.22:0.005263724989643451)0.57:0.006541812714461421,Amegilla:0.08967726795249716):0.03144972206245442)1.0:0.03474675559953319):0.010014219279400268,(Manuelia:0.11908522685964479,(Ctenoplectra:0.027552395152079447,Ctenoplectrina:0.027520062301192538)1.0:0.0463340852491391)0.08:0.010301570575360955):0.007650104886568086,((Epicharis:0.07985410233210304,Centris:0.06941703977554987)0.44:0.011565084072624743,((((Eufriesea:0.0177758857614557,Eulaema:0.024615740863361223)0.51:0.005565397128826278,(Euglossa:0.035948948908468045,Aglae:0.02317632602392618)0.25:0.002780969035097662)0.22:0.005094703027117536,Exaerete:0.030551408579932476)1.0:0.0532505783220742,((Bombus:0.08844483315171583,(((Hypotrigona:0.01659266742608654,((Plebeiella:0.009982439596060787,(((Axestotrigona:0.003708319295471639,Meliponula:0.009636948261210742):0.003959986479887832,(Apotrigona:0.013230249145274946,Meliplebeia:0.010010408701625012)0.36:0.0014166102233249226):0.0011323524089276267,(Dactylurina:0.019119517542805317,Plebeina:0.012158291851434161)0.02:0.0019084979054154391)0.11:7.252962169858086E-4)1.0:0.005002939344063153,(Austroplebeia:0.0061810930365521835,(Lisotrigona:0.012621050589612517,Liotrigona:0.01911280173376793)0.02:8.643268318640589E-4)0.05:0.004984272145082599)0.04:0.002341854597584363)0.92:0.002772566973084308,(((Tetragonilla:0.016240989861893814,Tetragonula:0.00957686291100511)1.0:0.013831713244526872,((Lophotrigona:0.010836888622953957,(Odontotrigona:0.004391683586334984,(Homotrigona:0.005112615701549115,Tetrigona:0.002358209627427169)0.8:2.33950763915685E-6)1.0:0.003610248772077328)0.92:0.0018577804977043004,(Lepidotrigona:0.004259536514664844,(Sundatrigona:0.0027308879847433745,((Platytrigona:0.007840202998072636,Heterotrigona:0.0030522980399189333)0.94:0.0021054746398566876,Geniotrigona:0.007879380209877624)0.37:6.552816736670653E-4)0.11:6.510708582024346E-4)0.98:0.007164283718971608)0.8:9.848956577230164E-4)0.99:0.003207232267575031,Leurotrigona:0.015440061255576273):0.004837547124811131)0.05:0.004149214907004682,((Trigonisca:0.007271870024924817,(Celetrigona:0.010008747683430621,Dolichotrigona:0.007741422716631011)0.38:0.0051906020794745406)0.82:0.009813058959591333,(Melipona:0.016503750466949973,(((Aparatrigona:0.005631467095606332,Paratrigona:0.008422613625557867)0.48:0.001527342830445851,(Nogueirapis:0.006669230530512669,((Meliwillea:2.33950763915685E-6,Partamona:0.00109336290606307)0.98:0.006438148813721759,Parapartamona:0.006023118195772882)0.83:0.0034212799743564516)1.0:0.0067226498736491684)0.75:0.0023103643161882753,((((Mourella:0.0032417952959628,Schwarziana:0.009488195784182833)1.0:0.009458384649617966,((((Ptilotrigona:0.01163052076554485,Tetragona:0.011163601574645191)0.89:0.0064873859481659885,((trigona:0.012042995618548628,Trigona:0.009516798399510909):0.008161790101134334,(Geotrigona:0.012688768794508243,Cephalotrigona:0.009489851201011187)0.09:0.0013697509785481688):9.421745643698742E-4):0.0024489170951169227,(Oxytrigona:0.009002956271755248,Scaptotrigona:0.008562632096903092)0.83:0.0013527204730645693):0.0017771612333195995,(Scaura:0.01435051781003487,Schwarzula:0.00419867253800375)0.92:0.005109451604427347):3.8980590247422666E-4):3.876743875784486E-4,(Nannotrigona:0.01525988289132821,((Trichotrigona:0.0077312309470964295,Duckeola:0.010592780417521238)0.15:0.00329509574698578,Tetragonisca:0.012224270610199435)0.22:0.002135078282108789)0.01:0.0011722557612032097):4.289309178201258E-4,((Frieseomelitta:0.003545598937227969,Plebeia:0.006723556821609544):0.0018706879618089621,(Lestrimelitta:0.011309802557836602,Friesella:0.01226087039462255)0.77:0.0021358639245301833):0.0013236052395964716):0.0026694312310730863):0.004515791214628018):0.0029170250377330816):0.0021808586438358552):0.040636925280197994):0.020144251998445113,Apis:0.09442876964288506):0.01142717069640217):0.00943631792768906):0.018131715321980293):0.008138096842350789,((((Neoceratina:0.03387049564004122,Ceratina:0.06378387574563144):0.05505919233810061,(Macrogalea:0.10198442372298422,(((Exoneuridia:0.10581845267849282,Allodapula:0.03752891727478585)0.93:0.01846069721392491,(Allodape:0.055865110746405267,(Braunsapis:0.010271743283642358,Nasutapis:0.01851017437842874):0.05252977606638514):0.012202359607752225):0.0017403086076460213,((Halterapis:0.0354499012566177,(Compsomelissa:0.028207615683658423,Apidae:0.04651528196968425):0.011548283986601012):0.012290537458523968,(Exoneurella:0.03934426679546803,(Brevineura:0.04476027667582355,(Exoneura:0.00787744554973819,Inquilina:0.0023635179450986013)1.0:0.01919232351247834)0.6:0.008831706852724686)0.97:0.02499902893715782):0.012524111915340098):0.029261451829969965):0.0704506681690263):0.030175555957154675,Xylocopa:0.08668650619679996):0.012902209611702015,Tetrapedia:0.08336913953211961):0.004597890961075366):0.00880804205223641,((((Parepeolus:0.07661077535797174,Coelioxoides:0.18714658593227526)0.26:0.02066751760890091,(((Hopliphora:0.017504484983506183,(Mesoplia:0.035429866770949774,(((Ctenioschelus:0.023183297199931206,Mesocheira:0.05597388836725212)1.0:0.01948824503724837,(Epiclopus:0.01241354018204263,Mesonychium:0.017312552270822696)1.0:0.03610473911178875)0.55:0.00939055253505834,Ericrocis:0.02394080656238575)0.61:0.004973404067854121)0.77:0.005408005917516682)1.0:0.06534806927010463,(Rhathymus:0.037836755689104516,Nanorhathymus:0.03711662775879081)1.0:0.05776139458719428)0.96:0.014922043485872666,(Osiris:0.11265201184818861,((Epeoloides:0.056957751331501334,Leiopodus:0.11527047690265134)0.89:0.01136487445101816,(Melectoides:0.016997249254744693,Isepeolus:0.049447937404898785)1.0:0.050676216948813656)0.91:0.011251293910426185)0.7:0.013498789934758811)0.22:0.003110745528717217)0.91:0.017131651851652167,((Caenoprosopis:0.036335186899810516,Caenoprosopina:0.04222516036313962)1.0:0.05285664580290806,(((Sphecodopsis:0.03219174644829231,Pasites:0.06228111316008541)1.0:0.024327765299710688,(Oreopasites:0.02663636700083895,Ammobates:0.01990943707108218)1.0:0.03216482843412438)1.0:0.05723376002495484,(((Triopasites:0.028364800700113425,(Brachynomada:0.0375209504950105,Paranomada:0.036897309205646954)0.96:0.015942809028638864)1.0:0.07043261135464217,(Odyneropsis:0.055269790076438605,((Triepeolus:0.029979423691727083,Epeolus:0.030620537425458574)0.8:0.005509733626122597,((Doeringiella:0.025304022441341154,Rhinepeolus:0.04337806016936842)0.84:0.007269446607308729,Thalestria:0.05656798188098463)0.53:0.0033943621522360833)0.98:0.024172956045719427)1.0:0.035013688342192345)0.92:0.016515231323208823,(((Holcopasites:0.07101056091651162,Ammobatoides:0.05509642034430081)0.86:0.013988348636620754,(Neolarra:0.06686720201027106,(Townsendiella:0.03705251043483595,(Biastes:0.019684216176059244,Neopasites:0.025231667090109145)1.0:0.03218570589863085)0.66:0.00529406502741568)0.97:0.009632786504011384)0.23:0.0014581073935054604,(Hexepeolus:0.0530849597303512,Nomada:0.0852078864267021)0.53:0.010964222062946232)0.4:0.006456756191666746)0.82:0.014499190315654897)0.96:0.010948256391974762)0.25:0.004876806005382455)0.3:0.006989024403258356,(Tetralonioidella:0.04344524226192468,(Zacosmia:0.03677115012731675,(Thyreus:0.06073903488684472,(Xeromelecta:0.021108738636192725,Melecta:0.014446256140147329)0.98:0.018683851692455074)0.78:0.0071109449796735915)0.99:0.010265823359413194)1.0:0.05917246839074104)1.0:0.026311503390709944):0.019224648830641306):0.01718798876509459):0.005333935802409722,(Fideliopsis:0.047417817516970974,Fidelia:0.028633647507606365)1.0:0.0452115667209504):0.01975765652787649,((Trichothurgus:0.017402926230781973,Microthurge:0.042871408906106676)0.96:0.016324840843194913,Lithurgus:0.03971381779259188)1.0:0.10583603778044699):0.005948011981708967):0.0054730431726743465):0.008923936376691201,(((Afroheriades:0.02140999247386748,Pseudoheriades:0.034421515901793806)1.0:0.03812789430341733,(((Radoszkowskiana:0.0222100533844923,Megachile:0.016366910845612734)0.76:0.006378563282065567,Coelioxys:0.04306365509462308)0.75:0.009797413117629925,Noteriades:0.036641222391633026)1.0:0.023879627564516285)1.0:0.01156979228618937,(Ectemnius:0.33210276640162173,(Ochreriades:0.061318141305217004,(Chelostoma:0.04641798908505697,((Protosmia:0.04505777464992658,(Heriades:0.03411032301749153,(Othinosmia:0.014467631629740832,(Stenoheriades:0.014159828889074086,Hofferia:0.016806769834151445)1.0:0.009974684216194905)0.81:0.006291063130273147)0.99:0.006720455382200582)1.0:0.015395362803364525,(Haetosmia:0.04203799192005737,(Stenosmia:0.045903896609963336,(Wainia:0.04131081989525154,(Hoplitis:0.0337916901193425,((Osmia:0.030425673364197686,Hoplosmia:0.028065374539764786)1.0:0.005244967096610286,(Ashmeadiella:0.034645860544994626,Atoposmia:0.017312141441397463)0.88:0.0033900116355998337)0.69:0.004409005041517421):0.005290599784205969):0.004307780213882705)0.76:0.005429748490819548)1.0:0.013067833848847434)1.0:0.018725016995304277)1.0:0.014226936195067253)0.2:0.0021180381763516985):0.004995777222194564):0.007552394522915122):0.03356036649903944):0.009904598092972195,(Serapista:0.058240730981817854,(Anthidium:0.03648070287796857,(Pseudoanthidium:0.03267594694089689,Afranthidium:0.036828685128689455)0.27:0.004553107805960825)0.27:0.005167836042323996)1.0:0.008473217691025981):0.00940782673336672,(((Icteranthidium:0.03288744974204473,Rhodanthidium:0.01826230255110931)0.8:0.0036685237881543616,((Benanthis:0.018927574351961407,Eoanthidium:0.032380409142067273)0.81:0.005953360482438796,Pachyanthidium:0.04270288988025742)0.66:0.003214204849879689)0.89:0.005741908130773937,(Stelis:0.04247777213425033,(Bathanthidium:0.007940920795624907,((Dianthidium:0.003012724160787452,Anthidiellum:0.002342623330000215)1.0:0.016560498949479467,Paranthidium:0.009983020707701016)0.79:0.0027212189917029876)1.0:0.010576942735906784)0.07:0.002439396380775432)0.67:0.005989788135627509):0.02600675356890525,(Notanthidium:0.02334168056167012,Epanthidium:0.03807786014629821)0.24:0.0017929260430629176):8.806518823099608E-4):0.005074764565888087,Duckeanthidium:0.01950241198571537);
(((Epanthidium:0.06810992764746347,((((Bathanthidium:0.014343432687451248,(Paranthidium:0.016969802785567496,(Dianthidium:0.0341391177385737,Anthidiellum:0.015045110432765785)1.0:0.0169935412666669)0.79:0.004911724762540477)1.0:0.01844052858709928,(((Pachyanthidium:0.07268939107240703,Icteranthidium:0.056102229934069464)0.07:0.006072897442902009,(Rhodanthidium:0.034826421285865806,(Benanthis:0.03299626773976998,Eoanthidium:0.05702495673676048)0.87:0.013173084018859499)0.05:0.0022801220114136425)0.95:0.008978790720430167,Stelis:0.06767322515694676)0.6:0.005570547527661642)0.67:0.009288595556239732,((Serapista:0.10233404850232826,((Afranthidium:0.06522857727150445,Pseudoanthidium:0.05780871403404325)0.19:0.006319562810724858,Anthidium:0.06509563241224176)0.36:0.01020724337413714)0.98:0.014572249113959001,((((Ochreriades:0.10822426260760652,(((((Hoplitis:0.038512935569687906,Stenosmia:0.06440298014472577)0.93:0.025396560542870022,(Wainia:0.07146803227390158,((Hoplosmia:0.047571319253319755,Osmia:0.054981838947655993)1.0:0.011001926252215261,(Atoposmia:0.031660018811951275,Ashmeadiella:0.05953303642207778)0.9:0.0068387927060208934)0.85:0.008347855498033213)0.39:0.005726508028283769)0.86:0.01419556856441634,Haetosmia:0.07538557254807872)1.0:0.02305355853410182,(Protosmia:0.07552980220419143,((Othinosmia:0.03143483596736755,(Stenoheriades:0.02407559133790824,Hofferia:0.029854205955399702)1.0:0.016771006746457033)0.94:0.011001425320490504,Heriades:0.0677102517149556)1.0:0.012691778896033292)1.0:0.02735117766375952)1.0:0.032340686198218796,Chelostoma:0.08354523665040735)1.0:0.02561875646731374)0.31:0.012190699742266761,((Afroheriades:0.03420439609500253,Pseudoheriades:0.05859837315055728)1.0:0.06660395103089942,(Noteriades:0.06122940825677239,((Radoszkowskiana:0.0391723353382618,Megachile:0.029088486469610014)0.94:0.012712644564019023,Coelioxys:0.08212839453013908)0.95:0.01718580060905062)1.0:0.04311958646708875)1.0:0.0185845327013172)0.34:0.014387563992540979,((Aspidosmia:0.0879522846393578,(Aglaoapis:0.06600100524379156,(Paradioxys:0.02556253933254281,Dioxys:0.017526350448972484)0.99:0.03365183538392186)1.0:0.08614753055870482)0.95:0.022492454721601923,(((Fideliopsis:0.07839888014495787,Fidelia:0.07369632388339756)1.0:0.07386010903900354,(Neofidelia:0.14130946002811925,(((((Coelioxoides:0.34138481290277667,Parepeolus:0.1367493128635466)0.37:0.03221625329366823,((Osiris:0.200812258887374,((Epeoloides:0.10130276189244347,Leiopodus:0.20603764075385284)0.87:0.016715434375425497,(Isepeolus:0.11975712763685192,Melectoides:0.027750829628852725)1.0:0.0901298737028805)0.91:0.017526832056018637)0.77:0.024100203363146333,((Hopliphora:0.029941356579747717,((((Mesocheira:0.09766790449704588,Ctenioschelus:0.039419678108078844)0.99:0.03375686618428314,(Mesonychium:0.029685521249146928,Epiclopus:0.021030352646052113)1.0:0.06234784862145998)0.54:0.015714496512658185,Ericrocis:0.040716423641773004)0.64:0.008517779601660582,Mesoplia:0.06084635862304417)0.59:0.009236343981165742)1.0:0.11398464281129837,(Rhathymus:0.06555260523656135,Nanorhathymus:0.06379309633057098)1.0:0.10204347144016697)1.0:0.02627840026255979)0.42:0.0065291549650376346)0.95:0.02923941906994349,(((Tetralonioidella:0.0756478054414111,((Thyreus:0.11680849249719193,(Xeromelecta:0.03535394898794117,Melecta:0.025590571758252387)1.0:0.03103890009592189)0.92:0.01394830185144057,Zacosmia:0.06316619296585874)0.99:0.02014439367635199)1.0:0.09461423338132176,(Caenoprosopina:0.07416213144979322,Caenoprosopis:0.06257361052052365)1.0:0.08015456412803063)0.49:0.017339923019496117,((((Nomada:0.14253990310587736,Hexepeolus:0.09240937621699587)0.75:0.01758447775963709,((Holcopasites:0.12198913399193512,Ammobatoides:0.09226607749577678)0.91:0.02779973729108178,(Neolarra:0.11616060801323444,((Biastes:0.034388534186488955,Neopasites:0.04280768059864428)1.0:0.05575052599147434,Townsendiella:0.06421398056020398)0.7:0.00828762449820038)0.97:0.016402210842492895)0.39:0.0019165770803265991)0.71:0.02072356580304228,(((Paranomada:0.06689667023739287,Brachynomada:0.10023286832494412)0.64:0.02223517824065333,Triopasites:0.05079116791094656)1.0:0.1263162702814687,(Odyneropsis:0.09597850385462202,(Thalestria:0.09624925267600618,((Doeringiella:0.04303813031351779,Rhinepeolus:0.07584802068182314)0.95:0.014726186520834723,(Triepeolus:0.043264040094899966,Epeolus:0.05445771747481919)0.86:0.01137832124705714)0.34:0.004568119526032929)1.0:0.03751993064440969)1.0:0.05853868828424742)0.99:0.027806677762469277)0.93:0.015104281210285472,((Sphecodopsis:0.05864979401376462,Pasites:0.10568511628067731)1.0:0.042872770972994634,(Ammobates:0.0580011883084118,Oreopasites:0.04126655696864107)1.0:0.056419772379225526)1.0:0.10067608717079564)0.92:0.019675906426161852)0.34:0.008433414929429346)1.0:0.04742773512930166,((((Ancyloscelis:0.1298168107321911,(Exomalopsis:0.09461011153215816,Anthophorula:0.1406544709307424)1.0:0.07078682345654085)0.99:0.029280938554948458,((Ancyla:0.07710976464806311,(Melissoptila:0.07286048313390124,((Thygater:0.06293541568984054,(((Tetralonia:0.017471841713805416,Tetraloniella:0.020397698327244723)0.91:0.003961336902990172,((Peponapis:0.013637664019509676,Xenoglossa:0.015659658976642232)0.99:0.007390033162862298,Eucera:0.015832682775467316)0.9:0.0029594904358447383)0.93:0.01226215019278419,((Martinapis:0.03516471005767985,Svastrides:0.023816298546522247)0.72:0.0049407858899685395,(Melissodes:0.041595844868073065,Svastra:0.027206453600062033)0.97:0.012467792452969388)0.51:0.003657770956412386)0.56:0.011105780210514185)0.53:0.009988345658259807,(Svastrina:0.04212745508796081,Florilegus:0.039048426484504385)1.0:0.03423314276829842)0.29:0.017364553044570838)1.0:0.07702143815097125)0.64:0.045951581378599664,((((Tapinotaspidini:4.88765669315054E-4,Arhysoceble:4.0019404676397164E-4)1.0:0.06687913463628956,Paratetrapedia:0.08698171483814507)1.0:0.03136039426926571,(Caenonomada:0.1248701263196673,Tapinotaspoides:0.09390248866921849)0.99:0.015955411305105378)1.0:0.037561802745134903,(Meliphilopsis:0.1089314069638001,((Diadasia:0.0874300885301576,Alepidosceles:0.06703816406855621)0.56:0.011482923165190404,(Melitoma:0.07241311955113061,(Ptilothrix:0.07032291981788859,Diadasina:0.028187011033931147)1.0:0.017979141522862695)0.92:0.0157044929449365)0.26:0.009470900379828813)1.0:0.05562480819843776)1.0:0.029258002815585285)0.57:0.028023250575929977)0.64:0.024750932812877824,(Anthophora:0.14427529263910568,(Amegilla:0.1553044663595175,((Pachymelus:0.1142580721180937,Habropoda:0.08964394433151986)0.13:0.006342198346878385,Deltoptila:0.0883308943980881)0.7:0.013195047456245562)1.0:0.054760351201551545)0.64:0.06243613456500678)0.34:0.021332170721006176,((((Ceratina:0.20053259646707056,(Macrogalea:0.17881392373838512,((Exoneurella:0.12510155971483086,(Brevineura:0.07396920733999383,(Inquilina:0.007059956157766084,Exoneura:0.011969221399073433)1.0:0.04236341361849429)0.78:0.020927247863395396)0.81:0.023593975095131677,(((Allodape:0.11498936397615571,Braunsapis:0.09937528328592753)0.73:0.025054603601384916,(Exoneuridia:0.19210978460525557,Allodapula:0.05289252562484585)0.95:0.03753726101799846)0.29:0.009761404026246121,(Compsomelissa:0.06956583684313804,Halterapis:0.06758839050986003)0.8:0.02079122270489959)0.39:0.023614216461753133)0.85:0.05221934455598386)1.0:0.12291635262075415)0.98:0.06015347336808893,Xylocopa:0.15575825913398994)0.53:0.021341022287453174,Tetrapedia:0.1508161717840273)0.12:0.010622230669702385,(((((((Eulaema:0.04201742208441473,Eufriesea:0.03030804803141484)0.65:0.009230479110001154,(Euglossa:0.06255070829448799,Aglae:0.03900653862926925)0.48:0.004577744156387799)0.5:0.009764396819459746,Exaerete:0.05185500887747436)1.0:0.091692230763908,(Apis:0.15528608651523781,((((Melipona:0.026840563579963516,(((Parapartamona:0.013857430949035182,(Nogueirapis:0.01196027664779486,(Meliwillea:2.50787624324316E-6,Partamona:0.0017190675051726389)1.0:0.014099984909636884)0.4:0.002944880219949792)0.97:0.011499349561757723,(Paratrigona:0.012728878458102092,Aparatrigona:0.009282101229669637)0.77:0.0023724917477881383)0.72:0.004593429000119376,((Nannotrigona:0.02199865171238991,(Trichotrigona:0.016280770319335565,(Tetragonisca:0.013610262295101054,Duckeola:0.016188569814194587)0.83:0.0062600910594677)0.45:0.0049343996042092615)0.02:0.0011136318751280442,(((Friesella:0.02031400217627357,Lestrimelitta:0.021220690504120576)0.8:0.0029950386492577676,(Plebeia:0.013151912661944829,Frieseomelitta:0.009631401415768672):0.002846465856952512):0.0019234092666400287,((Mourella:0.005574966420894145,Schwarziana:0.01655152600174452)1.0:0.017015759799304735,((Schwarzula:0.01089456915579376,Scaura:0.02373104671295497)0.95:0.007788110648580108,((Oxytrigona:0.017514888530392715,Scaptotrigona:0.013627554253027453)0.81:0.002765361233759879,(Geotrigona:0.019711930099724783,(((Ptilotrigona:0.12665588635829617,Trigona:0.025336838460455955)0.52:0.003913703548122149,Cephalotrigona:0.016229437331286185)0.25:0.0011811307620414938,Tetragona:0.028626558678340873)0.23:0.0013261896565985596)0.36:0.004030731113696854)0.22:0.0027546650137030056)0.1:8.065987804275358E-4)0.05:9.189134251665152E-4):2.50787624324316E-6):0.004182173401222443):0.006708909907838753):0.00666989115629611,(Leurotrigona:0.02340789315939662,(Celetrigona:0.009213128265090915,(Dolichotrigona:0.0037774927812549777,Trigonisca:0.006210398891444633)1.0:0.014017995202945577)1.0:0.010496515492544269)0.89:0.006374512145624693):0.0020508699892725097,((Hypotrigona:0.026467014566138064,((Liotrigona:0.03346218902052148,(Austroplebeia:0.011547934826176167,Lisotrigona:0.019674031701852158)0.73:0.0034387799050426475)0.7:0.009417365543305694,(Plebeiella:0.01717507787352056,(Dactylurina:0.0337254026047027,((Apotrigona:0.025166750165361393,(Meliplebeia:0.017805518718252675,(Axestotrigona:0.005888213547719867,Meliponula:0.019583891394493177)0.82:0.00798383547817439)0.38:0.0012306180707525687)0.46:0.0027315011189470205,Plebeina:0.022658815498425453)0.29:0.001934583600087565)0.24:0.0010204167620924127)0.98:0.007558563097912138)0.56:0.002990976556765225)0.97:0.005720458460433969,((Tetragonilla:0.030289702480297068,Tetragonula:0.01406690470076905)1.0:0.030941223435566673,(((Heterotrigona:0.0060977184925111155,Platytrigona:0.013598964611678567)0.94:0.00364236176170064,(Sundatrigona:0.005392221641917024,(Lepidotrigona:0.014010197088891965,Geniotrigona:0.013502966167555691)0.61:0.0015067880273097328)0.35:0.0013269565895701085)1.0:0.009203281802402164,((Odontotrigona:0.007349121865252596,(Tetrigona:0.0034014222867014133,Homotrigona:0.009171928206078877)0.78:2.50787624324316E-6)0.99:0.00524344263537447,Lophotrigona:0.01985324482429872)0.96:0.003764115351553705)0.77:0.0032155055160347306)1.0:0.010926525632318922)0.96:0.006308547981622083):0.0651057819892126,Bombus:0.1222493445840761):0.029457989381701674):0.020356339376855912):0.01874747958315308,Centris:0.12000400493710518):0.011524728118762054,Epicharis:0.17929975031995746):0.015464152840224161,(Manuelia:0.20948792520883602,(Ctenoplectra:0.05376164764729605,Ctenoplectrina:0.039363699928372894)1.0:0.08895241751253302)0.2:0.019647115195650385):0.0101284513908195):0.009949415071053541):0.010289218533480452):0.038881904514740794,((((((Nomioides:0.0934217659917233,Cellariella:0.07279188157802656)1.0:0.19461376300667768,((Corynura:0.06471427765563713,(Augochloropsis:0.04446508475274651,(Neocorynura:0.049943625770719154,((Augochlorella:0.020514026628234566,Augochlora:0.05666272932274668)0.95:0.01194109586673198,((Megaloptidia:0.030185112337197815,(Xenochlora:0.0190592879520991,Megalopta:0.030574115388705442)1.0:0.02104621302089926)0.75:0.019569442292349318,Megommation:0.060087048936111956)0.77:0.012310025245520639)0.53:0.0032678369856689697)0.97:0.00833783004744179)1.0:0.027776625784625128)1.0:0.026726248629907357,((((Rhinetula:0.018092581496217893,Dinagapostemon:0.020858040876229587)0.99:0.015576478109244014,Agapostemon:0.06510300837773128)1.0:0.03192007466949065,((Pseudagapostemon:0.02897928282105003,Ruizantheda:0.01387321756103864)0.97:0.013370540782529031,(Habralictus:0.08461601445349028,Caenohalictus:0.043158388175227554)1.0:0.033489016649769776)1.0:0.015349736371266787)1.0:0.016893701692511465,((Eupetersia:0.061254464922933516,Sphecodes:0.019773958869011104)1.0:0.055702886662534486,(((Mexalictus:0.05973925310694046,Patellapis:0.04990002149989947)0.88:0.007054570287398016,((Homalictus:0.12421021449636918,Lasioglossum:0.07507709449846467)0.88:0.019010031720016966,(Halictus:0.023224356406361522,Thrincohalictus:0.02606872156876338)1.0:0.018791974013621714)0.89:0.01006830531205082)0.97:0.014016152680108938,(Thrinchostoma:0.007042309579864963,Parathrincostoma:0.029548581283842624)1.0:0.10061670475832066)0.35:0.0021839017582982894)0.85:0.009511692485107274)1.0:0.025700890237893424)1.0:0.054104777774516784)0.71:0.024270098680392625,(Dieunomia:0.0786401636427391,(Pseudapis:0.08168532109886541,(((Nomia:0.03983797824436981,(Hoplonomia:0.040105343896909916,Curvinomia:0.04595444078972555)0.45:0.0036590168199517837)0.89:0.01068425097502777,Lipotriches:0.06510469790986592)0.99:0.017694795109329906,Macronomia:0.07815927606330766)0.95:0.012771008002291312)0.94:0.019122890994390098)1.0:0.08708975465698891)1.0:0.027172718067275278,((((Systropha:0.06710940208216873,Dufourea:0.12684472318255663)0.95:0.02529174739892061,(Sphecodosoma:0.047822997731492935,Rophites:0.043086071043532036)0.37:0.007753679054456733)0.99:0.02943586915526032,Conanthalictus:0.11614383615782291)0.85:0.014994139907047704,((Protodufourea:0.014654275241331168,Xeralictus:0.025850503653334016)1.0:0.03099927194828826,(Goeletapis:0.06417456258906475,Penapis:0.09956529341130273)1.0:0.07716883739046837)0.32:0.004817989471431066)1.0:0.04547032312266321)1.0:0.05331438984167679,((Ctenocolletes:0.04136814852681822,Stenotritus:0.028788034734495337)1.0:0.09925066734302442,(((Mydrosoma:0.0325801668089383,Ptiloglossidia:0.03364721269602615)1.0:0.08576493404833296,(((Willinkapis:0.0538629289649545,Caupolicana:0.029214526297522157)0.84:0.005921896127413421,(Ptiloglossa:0.05932051213534948,Zikanapis:0.027598403771961825)0.98:0.01253754306565059)1.0:0.059647728743774865,(Cadeguala:0.03326589707502251,(Diphaglossa:0.020118408609245807,Cadegualina:0.03257962832052479)0.73:0.005145947654258638)1.0:0.03495601645264919)0.79:0.023582890477853367)1.0:0.03153417590796538,(((((Hyleoides:0.10384163170312292,((Palaeorhiza:0.0668743884548102,(Amphylaeus:0.036480470989542386,Meroglossa:0.04587834885010834)1.0:0.022823573483424415)1.0:0.016641262994868043,Hylaeus:0.0661900114424753)1.0:0.03211109587530901)1.0:0.03965359682642634,(Scrapter:0.10696242479866824,(Euryglossina:0.16057920362083275,((Euhesma:0.09345722415694903,Callohesma:0.0785210437889528)0.4:0.013904967465574257,(Xanthesma:0.04996131729817435,Euryglossa:0.08933856338672734)0.42:0.012686769817305002)0.44:0.005448304073365119)0.53:0.010467920040730948)0.54:0.008850578636492109)0.36:0.0070578215463022445,((Xenochilicola:0.11963510838514144,Chilicola:0.06245854954454087)1.0:0.03388712879844503,((Chilimelissa:0.007915731660914997,Xeromelissa:0.055797145145529706)1.0:0.03995752031653503,Geodiscelis:0.10120698090507076)1.0:0.024279370301799937)1.0:0.05937716781640073)0.99:0.014668800106084614,(Callomelitta:0.11004624665545874,(Xanthocotelles:0.02212346802119846,((Colletes:0.08054344986984936,Hemicotelles:0.049991975107877965)0.79:0.013019689327334027,Mourecotelles:0.03496088836438031)0.47:0.007338408575283902)1.0:0.07359214406964831)0.44:0.013411190209376847)0.29:0.004736400896340972,((Paracolletes:0.041596183120842976,Trichocolletes:0.09250530522884103)0.69:0.007581368731622632,(Baeocolletes:0.06881270077396091,((((Reedapis:0.050771558914153116,Cephalocolletes:0.019160697546837406)0.75:0.01815946661412757,Chilicolletes:0.030643072432717054)0.71:0.010704499402882218,((Lonchopria:0.1280738155725323,Halictanthrena:0.04179882771532864)0.27:0.013080285673256354,(Phenacolletes:0.050659224234193306,(Euryglossidia:0.028614464662228025,(Leioproctus:0.07078117690494122,(((Colletellus:0.030027581504284032,(Odontocolletes:0.038932026074201175,(Goniocolletes:0.029202539580735466,Protomorpha:0.05442580293796024)1.0:0.023458270178472934)0.35:0.003768214309585377)0.62:0.004897428620597048,Glossurocolletes:0.04701466692355009)0.93:0.007529230209775051,((Andrenopsis:0.03013748910600532,Neopasiphae:0.019865915744724932)1.0:0.029308278998132695,(Excolletes:0.038241464369018145,Lamprocolletes:0.04873615012756574)0.28:0.00100525922026783)0.56:0.00769750497544016)0.37:0.0044736945596098076)0.93:0.011614198433040467)0.64:0.007675984736671902)0.56:0.0037293019636101157)0.07:2.50787624324316E-6)0.19:0.007624529532710425,((((Eulonchopria:0.05356261308707912,Hoplocolletes:0.019791919267318853)0.62:0.009286619832353904,Nomiocolletes:0.03455035282691599)0.98:0.007887831620150864,(((Kylopasiphae:0.03300951209785308,(Hexantheda:0.03331371563567537,((Perditomorpha:0.021644331387297818,Tetraglossula:0.048019706529196925)0.47:0.0033858246597986445,Brachyglossula:0.06376127912363572)0.51:0.0012655051668115092)0.92:0.01238085541152538)0.42:0.004280872465856752,(Edwyniana:0.013906028743761139,Belopria:0.016014302316748184)1.0:0.015551855892268316)0.4:0.002215164772809979,Niltonia:0.05196783573466639)0.42:0.003542301180516242)0.26:0.002326892103587191,Spinolapis:0.02823177012555529)0.52:0.004089053854254992)0.1:0.004750979580947064)0.8:0.019766359109984893)0.65:0.012912530777639526)0.36:0.008703651615336858)1.0:0.026915823435809467)1.0:0.03542722596358352)1.0:0.013556250061379166,((((Euherbstia:0.04705014190040269,Orphana:0.05350954843740413)1.0:0.042758330812140415,((Megandrena:0.06358616221534719,Andrena:0.12358453466133451)0.65:0.02777966107072512,Alocandrena:0.13334748314384082)1.0:0.043001021985759384)1.0:0.031903697154948424,(Protoxaea:0.17118434926720041,(Nolanomelissa:0.13537010564642013,((Calliopsis:0.05965576551204508,(Arhysosage:0.03729715337145276,Callonychium:0.0601835469750428)0.52:0.007018830829550245)1.0:0.08535318679076355,(((Clavipanurgus:0.011253019852627746,Panurginus:0.01775470670278237)1.0:0.10359811065441205,((Camptopoeum:0.06094076516848302,Melitturga:0.06453426261729125)0.95:0.013423079999939923,((Meliturgula:0.08395638472005476,Plesiopanurgus:0.07030247483927982)0.65:0.012430379513464344,((Panurgus:0.07074544298270653,(Perdita:0.037646979942169534,Macrotera:0.10796536450861975)1.0:0.06298304562478065)0.73:0.01252814024752798,Neffapis:0.05209844819884263)0.62:0.010672224512253286)0.31:0.007682291663633043)0.17:0.004978547422607326)0.71:0.006752757984216675,(Protandrena:0.04174021107661724,Pseudopanurgus:0.04571250163896478)1.0:0.1333886100933001)1.0:0.02377344811036208)0.65:0.013605484982946253)0.99:0.023863469455428204)0.96:0.022930158387887496)1.0:0.03422496481466356,((((Pulverro:0.22977376993597942,(Ampulex:0.21208259653934297,(Clitemnestra:0.194991190977762,((Stizoides:0.044483807469824777,(Xerostictia:0.01987274135814643,Bembix:0.04111198104416192)1.0:0.05998920615056702)0.98:0.07780314729426537,(Bicyrtes:0.05802739531857618,Microbembex:0.07117160991143306)0.99:0.024374522618749096)1.0:0.08859566483565237)0.89:0.023438663937803483)0.11:0.015932820052527462)0.1:0.022007563562047416,((((Tachytes:0.1378825432781371,Tachysphex:0.12720047645129004)1.0:0.05438177398781523,Plenoculus:0.15814605314143915)0.99:0.04446047819215709,(Anacrabro:0.19191926531356718,Oxybelus:0.2303024390301139)1.0:0.059185737777930986)1.0:0.05844367188560447,(((Chlorion:0.09961436248248026,Chalybion:0.062422906741175684)0.97:0.03570392103317693,Sceliphron:0.14592331144500612)1.0:0.06652286774475738,((Isodontia:0.09710640822773704,(Sphex:0.07928889097325333,Podalonia:0.07318809052171153)0.73:0.015004296043802112)0.99:0.07723240114180922,((Ammophila:0.0750934706482704,Eremnophila:0.04430486958445216)1.0:0.07659015783687818,Prionyx:0.11519813440282839)0.99:0.0324285458019009)0.97:0.05798758618396088)0.96:0.07385801847014112)0.32:0.04055431223558314)0.14:0.02648895550958048,(((Philanthus:0.20626972067109312,Clypeadon:0.16996901867626377)0.8:0.04607606511228665,(Cerceris:0.16490481818348882,Eucerceris:0.13476130703585018)0.49:0.05722346132820099)0.41:0.03160516131327191,Stigmus:0.33336843989444265)0.2:0.02324061574212766)1.0:0.0838959194315378,(((Dasypoda:0.17072167681782913,Samba:0.14323967248210184)0.92:0.030033375884068243,((Hesperapis:0.08915980436172047,Capicola:0.049529548371028936)0.99:0.02771714120754245,Eremaphanta:0.10172602602194541)1.0:0.03943229617209773)1.0:0.08829519517188765,(Meganomia:0.21191254848099883,((Promelitta:0.07535559219980681,Macropis:0.06580106696859357)1.0:0.05590171817332169,(Melitta:0.12776202204454637,(Rediviva:0.03276777659130645,Redivivoides:0.0283977935239354)1.0:0.04848985744789496)1.0:0.03541762823784298)1.0:0.02687964417447989)1.0:0.028052171244999164)0.99:0.018932303793639096)0.52:0.01676472089741833)0.49:0.014077811244716104)1.0:0.03209306728996594):0.030766181076031095):0.010478520837694969):0.03868533565613453,(Pararhophites:0.08179987749290421,((Microthurge:0.0694446212419314,Trichothurgus:0.035394187694900055)1.0:0.04948037965266875,Lithurgus:0.06358582190139483)1.0:0.1563630401262327)0.15:0.015954950562206454):0.011215303677433048):0.015321525362306075):0.05778616163405105,Trachusa:0.06750485709977423):0.017804209711578898):0.01718117853535573):0.04311548363152724,(Anthodioctes:0.04947740534863655,Hypanthidioides:0.04030206155231462)0.3:0.005721585297963001):0.002417087063196121):0.0031043897970357615,Notanthidium:0.04028665715042241):0.00759231479744409,Hypanthidium:0.04341621116385522,Duckeanthidium:0.03336205858200588)1.0;
