# Supplementary material for: The bee tree of life: a supermatrix approach to apoid phylogeny and biogeography
Source: BMC Evol Biol. 2013 Jul 3;13:138. doi: 10.1186/1471-2148-13-138 (PMC3706286; doi:10.1186/1471-2148-13-138)
Supplement: Additional file 5 — GenBank numbers for sequences used in this study. Table with GenBank numbers for taxa and genes sampled. [file 1471-2148-13-138-S5.txt]

Gene	Accession No.	Species
abdA	AY703685	Apis mellifera
abdA	XM3402141	Bombus terrestris
abdA	EF013109	Chalybion californicum
abdA	DQ352874	Philanthus sp. CSM-2006
AK	EU163007	Aglae caerulea
AK	FJ042187	Aparatrigona impunctata
AK	EU163042	Apis andreniformis
AK	EU163040	Apis cerana
AK	AY267178	Apis dorsata
AK	EU184831	Apis florea
AK	EU163026	Apis koschevnikovi
AK	NM1011603	Apis mellifera
AK	DQ813029	Apotrigona infuscata
AK	DQ813032	Axestotrigona ferruginea
AK	DQ788391	Bombus affinis
AK	DQ788392	Bombus alagesianus
AK	EF032398	Bombus alboanalis
AK	DQ788393	Bombus alpinus
AK	DQ788394	Bombus apollineus
AK	DQ788395	Bombus appositus
AK	AF492897	Bombus ardens
AK	DQ788396	Bombus argillaceus
AK	DQ788397	Bombus armeniacus
AK	AF492857	Bombus ashtoni
AK	EF032406	Bombus asiaticus
AK	DQ788398	Bombus atratus
AK	DQ788399	Bombus atripes
AK	EF032402	Bombus avanus
AK	DQ788400	Bombus avinoviellus
AK	DQ788401	Bombus baeri
AK	DQ788402	Bombus balteatus
AK	DQ788403	Bombus barbutellus
AK	AF492896	Bombus beaticola
AK	DQ788404	Bombus bellicosus
AK	AF492904	Bombus bicoloratus
AK	AF492876	Bombus bifarius
AK	DQ788405	Bombus bimaculatus
AK	DQ788406	Bombus biroi
AK	AF492858	Bombus bohemicus
AK	AF492909	Bombus borealis
AK	DQ788407	Bombus brachycephalus
AK	DQ788408	Bombus breviceps
AK	DQ788409	Bombus brodmannicus
AK	DQ788410	Bombus californicus
AK	AF492901	Bombus caliginosus
AK	AF492860	Bombus campestris
AK	DQ788411	Bombus centralis
AK	DQ788412	Bombus chinensis
AK	AF492881	Bombus cingulatus
AK	AY267169	Bombus citrinus
AK	DQ788413	Bombus coccineus
AK	DQ788414	Bombus confusus
AK	AY267166	Bombus consobrinus
AK	DQ788415	Bombus convexus
AK	EF032413	Bombus cornutus
AK	AF492906	Bombus crotchii
AK	DQ788416	Bombus cryptarum
AK	AF492864	Bombus dahlbomii
AK	AF492891	Bombus defector
AK	AY267170	Bombus deuteronymus
AK	DQ788417	Bombus difficillimus
AK	DQ788418	Bombus digressus
AK	DQ788419	Bombus diligens
AK	DQ788420	Bombus distinguendus
AK	AF492894	Bombus diversus
AK	DQ788421	Bombus ecuadorius
AK	DQ788422	Bombus ephippiatus
AK	DQ788423	Bombus erzurumensis
AK	DQ788424	Bombus excellens
AK	DQ788425	Bombus exil
AK	DQ788426	Bombus eximius
AK	AF492859	Bombus fernaldae
AK	AF492863	Bombus fervidus
AK	DQ788427	Bombus festivus
AK	DQ788428	Bombus filchnerae
AK	AF492883	Bombus flavescens
AK	DQ788429	Bombus flavidus
AK	AF492882	Bombus flavifrons
AK	AF492872	Bombus formosellus
AK	DQ788430	Bombus fragrans
AK	EF032403	Bombus franklini
AK	AF492907	Bombus fraternus
AK	DQ788431	Bombus frigidus
AK	DQ788432	Bombus friseanus
AK	DQ788433	Bombus funebris
AK	EF032415	Bombus funerarius
AK	DQ788434	Bombus gerstaeckeri
AK	EF032408	Bombus grahami
AK	AF492905	Bombus griseocollis
AK	AF492916	Bombus haemorrhoidalis
AK	DQ788435	Bombus handlirschi
AK	DQ788436	Bombus handlirschianus
AK	DQ788437	Bombus hedini
AK	AF492895	Bombus honshuensis
AK	AF492853	Bombus hortorum
AK	DQ788438	Bombus hortulanus
AK	DQ788439	Bombus humilis
AK	AF492911	Bombus huntii
AK	DQ788440	Bombus hyperboreus
AK	EF032401	Bombus hypnorum
AK	AF492889	Bombus hypocrita
AK	AF492898	Bombus ignitus
AK	DQ788441	Bombus imitator
AK	DQ788442	Bombus impetuosus
AK	DQ788443	Bombus incertus
AK	FJ159107	Bombus inexspectatus
AK	DQ788444	Bombus infirmus
AK	DQ788445	Bombus infrequens
AK	AF492908	Bombus insularis
AK	DQ788446	Bombus jonellus
AK	DQ788447	Bombus kashmirensis
AK	DQ788448	Bombus keriensis
AK	AF492902	Bombus koreanus
AK	DQ788449	Bombus kulingensis
AK	DQ788450	Bombus ladakhensis
AK	DQ788451	Bombus laesus
AK	AF492871	Bombus lapidarius
AK	DQ788452	Bombus lapponicus
AK	DQ788453	Bombus lemniscatus
AK	DQ788454	Bombus lepidus
AK	DQ788455	Bombus longipes
AK	DQ788456	Bombus lucorum
AK	DQ788457	Bombus macgregori
AK	DQ788458	Bombus maxillosus
AK	DQ788459	Bombus medius
AK	DQ788460	Bombus melaleucus
AK	AF492877	Bombus melanopygus
AK	AF492856	Bombus melanurus
AK	AF492890	Bombus mendax
AK	EF032414	Bombus mesomelas
AK	DQ788461	Bombus mexicanus
AK	DQ788462	Bombus miniatus
AK	AF492880	Bombus mixtus
AK	DQ788463	Bombus mlokosievitzii
AK	DQ788464	Bombus moderatus
AK	DQ788465	Bombus modestus
AK	DQ788466	Bombus monticola
AK	DQ788467	Bombus morio
AK	DQ788468	Bombus morrisoni
AK	AF492868	Bombus mucidus
AK	DQ788469	Bombus muscorum
AK	DQ788470	Bombus neoboreus
AK	AF492892	Bombus nevadensis
AK	DQ788472	Bombus niveatus
AK	DQ788473	Bombus nobilis
AK	DQ788474	Bombus norvegicus
AK	DQ788475	Bombus oberti
AK	DQ788476	Bombus occidentalis
AK	DQ788477	Bombus opifex
AK	DQ788478	Bombus parthenius
AK	AF492867	Bombus pascuorum
AK	AF492886	Bombus patagiatus
AK	EF032411	Bombus pennsylvanicus
AK	AF492878	Bombus perplexus
AK	DQ788480	Bombus persicus
AK	DQ788481	Bombus personatus
AK	DQ788482	Bombus picipes
AK	AF492903	Bombus polaris
AK	DQ788483	Bombus pomorum
AK	DQ788484	Bombus portchinsky
AK	DQ788485	Bombus potanini
AK	AF492899	Bombus pratorum
AK	AY267171	Bombus pseudobaicalensis
AK	DQ788486	Bombus pullatus
AK	DQ788487	Bombus pyrenaeus
AK	DQ788488	Bombus quadricolor
AK	DQ788489	Bombus religiosus
AK	DQ788490	Bombus remotus
AK	EF032405	Bombus robustus
AK	DQ788491	Bombus rubicundus
AK	AF492865	Bombus ruderarius
AK	AF492910	Bombus ruderatus
AK	AF492900	Bombus rufocinctus
AK	DQ788492	Bombus rufofasciatus
AK	AF492861	Bombus rupestris
AK	EF032399	Bombus sandersoni
AK	AF492866	Bombus schrencki
AK	DQ788493	Bombus securus
AK	DQ788494	Bombus semenoviellus
AK	DQ788495	Bombus shaposhnikovi
AK	EF032407	Bombus sibiricus
AK	DQ788496	Bombus sichelii
AK	DQ788497	Bombus simillimus
AK	DQ788498	Bombus sitkensis
AK	DQ788499	Bombus skorikovi
AK	EF032410	Bombus sonorus
AK	AF492874	Bombus soroeensis
AK	DQ788501	Bombus sporadicus
AK	DQ788502	Bombus steindachneri
AK	AF492893	Bombus subterraneus
AK	DQ788503	Bombus suckleyi
AK	DQ788504	Bombus sulfureus
AK	DQ788505	Bombus supremus
AK	AF492854	Bombus sushkini
AK	DQ788506	Bombus sylvarum
AK	DQ788507	Bombus sylvestris
AK	DQ788508	Bombus sylvicola
AK	AF492912	Bombus ternarius
AK	XM3401454	Bombus terrestris
AK	AF492885	Bombus terricola
AK	DQ788509	Bombus tibetanus
AK	AF492855	Bombus tichenkoi
AK	DQ788510	Bombus transversalis
AK	AF492870	Bombus tricornis
AK	AF492851	Bombus trifasciatus
AK	FJ175317	Bombus trifasciatus trifasciatus
AK	DQ788511	Bombus trinominatus
AK	EF032404	Bombus tucumanus
AK	AF492852	Bombus ussurensis
AK	EU163038	Bombus vagans
AK	AF492915	Bombus vandykei
AK	DQ788513	Bombus variabilis
AK	DQ788514	Bombus velox
AK	DQ788515	Bombus vestalis
AK	DQ788516	Bombus veteranus
AK	DQ788517	Bombus vogti
AK	AY267165	Bombus volucelloides
AK	DQ788518	Bombus vorticosus
AK	AF492913	Bombus vosnesenskii
AK	DQ788519	Bombus waltoni
AK	DQ788520	Bombus weisi
AK	DQ788521	Bombus wilmattae
AK	AF492873	Bombus wurflenii
AK	DQ788522	Bombus zonatus
AK	FJ042188	Celetrigona aff. longicornis CR-2009
AK	FJ042189	Cephalotrigona aff. capitata CR-2009
AK	FJ042191	Cephalotrigona capitata
AK	FJ042190	Cephalotrigona sp. B CR-2009
AK	DQ813033	Cephalotrigona sp. CR-2006
AK	EU163019	Cephalotrigona sp. MP106
AK	EU163080	Cephalotrigona sp. MP89
AK	DQ813034	Dactylurina staudingeri
AK	DQ813035	Dolichotrigona browni
AK	FJ042192	Dolichotrigona chachapoya
AK	FJ042193	Duckeola ghilianii
AK	EU184833	Epiclopus gayi
AK	EU163011	Eufriesea caerulescens
AK	EU163005	Euglossa asarophora
AK	EU163006	Euglossa decorata
AK	EU163009	Euglossa villosa
AK	EU163008	Eulaema peruviana
AK	EU163010	Exaerete azteca
AK	FJ042198	Friesella schrottkyi
AK	FJ042201	Frieseomelitta silvestrii
AK	FJ042199	Frieseomelitta trichocerata
AK	FJ042200	Frieseomelitta varia
AK	DQ813036	Geniotrigona incisa
AK	DQ788524	Geniotrigona thoracica
AK	FJ042203	Geotrigona fulvatra
AK	DQ813039	Geotrigona fulvohirta
AK	EU163028	Geotrigona kraussi
AK	FJ042204	Geotrigona mombuca
AK	FJ042202	Geotrigona subgrisea
AK	DQ813042	Heterotrigona bakeri
AK	DQ813040	Heterotrigona erythrogaster
AK	DQ788525	Heterotrigona itama
AK	DQ212138	Hylaeus amiculus
AK	DQ212142	Hylaeus anthracinus
AK	DQ212143	Hylaeus connectens
AK	DQ212144	Hylaeus difficilis
AK	DQ212137	Hylaeus elegans
AK	DQ212141	Hylaeus globula
AK	DQ212145	Hylaeus hula
AK	DQ212146	Hylaeus inquilina
AK	DQ212147	Hylaeus kauaiensis
AK	DQ212148	Hylaeus kokeensis
AK	DQ212149	Hylaeus kona
AK	DQ212139	Hylaeus leptocephalus
AK	DQ212150	Hylaeus longiceps
AK	DQ212151	Hylaeus pele
AK	DQ212152	Hylaeus pubescens
AK	DQ212140	Hylaeus punctatus
AK	DQ212153	Hylaeus solaris
AK	DQ813043	Hypotrigona gribodoi
AK	DQ813044	Hypotrigona ruspolii
AK	DQ813045	Lepidotrigona terminata
AK	DQ813047	Lepidotrigona ventralis
AK	FJ042206	Lestrimelitta aff. limao CR-2009
AK	FJ042207	Lestrimelitta limao
AK	FJ042205	Lestrimelitta maracaia
AK	EU163027	Lestrimelitta sp. MP115
AK	FJ042209	Leurotrigona muelleri
AK	FJ042208	Leurotrigona pusilla
AK	DQ813049	Liotrigona madecassa
AK	DQ813048	Liotrigona mahafalya
AK	DQ813050	Lophotrigona canifrons
AK	DQ813053	Meliplebeia ogouensis
AK	FJ042218	Melipona aff. brachychaeta CR-2009
AK	EU163053	Melipona aff. costaricaensis MP33
AK	FJ042210	Melipona aff. mimetica CR-2009
AK	FJ042214	Melipona aff. rufiventris CR-2009
AK	EU163085	Melipona amazonica
AK	EU163076	Melipona asilvai
AK	FJ042224	Melipona beecheii
AK	FJ042195	Melipona bicolor
AK	EU163077	Melipona bicolor bicolor
AK	FJ042197	Melipona bradleyi
AK	EU163061	Melipona captiosa
AK	EU163056	Melipona compressipes compressipes
AK	EU163047	Melipona compressipes interrupta
AK	EU163039	Melipona costaricaensis
AK	FJ042212	Melipona crinita
AK	FJ042211	Melipona eburnea
AK	FJ042222	Melipona fasciata
AK	FJ042223	Melipona fasciculata
AK	EU163046	Melipona favosa
AK	EU163037	Melipona fuliginosa
AK	EU163044	Melipona fulva
AK	EU163055	Melipona fuscopilosa
AK	DQ813051	Melipona grandis
AK	FJ042215	Melipona illota
AK	EU163064	Melipona illustris
AK	EU163063	Melipona lateralis
AK	EU163075	Melipona mandacaia
AK	FJ042196	Melipona marginata
AK	EU163029	Melipona melanopleura
AK	EU163054	Melipona melanoventer
AK	EU163058	Melipona micheneri
AK	EU163065	Melipona nebulosa
AK	EU163059	Melipona ogilviei
AK	EU163012	Melipona panamica
AK	EU163050	Melipona quadrifasciata anthidioides
AK	EU163074	Melipona quinquefasciata
AK	EU163051	Melipona rufiventris
AK	EU163068	Melipona rufiventris flavolineata
AK	EU163070	Melipona rufiventris rufiventris
AK	FJ042216	Melipona scutellaris
AK	EU163057	Melipona seminigra atrofulva
AK	FJ042217	Melipona seminigra merrillae
AK	EU163079	Melipona solani
AK	FJ042221	Melipona sp. B CR-2009
AK	EU163034	Melipona sp. MP127
AK	EU163067	Melipona sp. MP70
AK	EU163078	Melipona sp. MP85
AK	EU163081	Melipona sp. MP90
AK	EU163082	Melipona sp. MP91
AK	EU163084	Melipona sp. MP93
AK	EU163087	Melipona sp. MP96
AK	EU163089	Melipona sp. MP98
AK	FJ042213	Melipona titania
AK	EU163073	Melipona triplaridis
AK	FJ042194	Melipona tumupasae
AK	FJ042226	Melipona variegatipes
AK	DQ813052	Meliponula bocandei
AK	EU163031	Meliwillea bivea
AK	FJ042227	Mourella caerulea
AK	DQ813054	Nannotrigona melanocera
AK	FJ042229	Nannotrigona perilampoides
AK	FJ042228	Nannotrigona schultzei
AK	EU163017	Nannotrigona sp. MP104
AK	FJ042230	Nannotrigona testaceicornis
AK	FJ042231	Nogueirapis butteli
AK	FJ042232	Nogueirapis mirandula
AK	DQ813055	Odontotrigona haematoptera
AK	FJ042236	Oxytrigona mediorufa
AK	FJ042235	Oxytrigona mellicolor
AK	FJ042234	Oxytrigona mulfordi
AK	FJ042233	Oxytrigona obscura
AK	FJ042237	Oxytrigona tataira
AK	FJ042255	Parapartamona fumata
AK	FJ042256	Parapartamona tungurahuana
AK	FJ042246	Paratrigona guigliae
AK	FJ042247	Paratrigona lineata
AK	FJ042244	Paratrigona lineatifrons
AK	DQ813057	Paratrigona onorei
AK	FJ042245	Paratrigona pacifica
AK	DQ813056	Partamona auripennis
AK	FJ042239	Partamona epiphytophila
AK	FJ042243	Partamona musarum
AK	FJ042241	Partamona orizabaensis
AK	FJ042238	Partamona testacea
AK	FJ042240	Partamona vicina
AK	DQ813058	Platytrigona hobbyi
AK	FJ042252	Plebeia droryana
AK	EU163014	Plebeia franki
AK	DQ813059	Plebeia frontalis
AK	FJ042249	Plebeia minima
AK	FJ042251	Plebeia moureana
AK	FJ042253	Plebeia sp. A CR-2009
AK	FJ042248	Plebeia sp. B CR-2009
AK	FJ042250	Plebeia sp. C CR-2009
AK	FJ042254	Plebeia tobagoensis
AK	DQ813060	Plebeiella lendliana
AK	DQ813061	Plebeina hildebrandti
AK	FJ042258	Ptilotrigona lurida
AK	FJ042257	Ptilotrigona pereneae
AK	FJ042265	Scaptotrigona bipunctata
AK	FJ042266	Scaptotrigona depilis
AK	FJ042264	Scaptotrigona mexicana
AK	FJ042263	Scaptotrigona pectoralis
AK	DQ813063	Scaptotrigona polysticta
AK	FJ042259	Scaptotrigona sp. A CR-2009
AK	FJ042261	Scaptotrigona sp. B CR-2009
AK	FJ042260	Scaptotrigona sp. C CR-2009
AK	EU163015	Scaptotrigona sp. MP102
AK	EU163016	Scaptotrigona sp. MP103
AK	FJ042262	Scaptotrigona tricolorata
AK	FJ042269	Scaura latitarsis
AK	FJ042267	Scaura longula
AK	FJ042268	Scaura tenuis
AK	FJ042270	Schwarziana quadripunctata
AK	FJ042272	Schwarzula coccidophila
AK	FJ042271	Schwarzula timida
AK	DQ813064	Sundatrigona moorei
AK	FJ042281	Tetragona clavipes
AK	FJ042284	Tetragona dissecta
AK	FJ042283	Tetragona goettei
AK	FJ042286	Tetragona perangulata
AK	FJ042282	Tetragona sp. CR-2009
AK	FJ042285	Tetragona ziegleri
AK	DQ813072	Tetragonilla atripes
AK	DQ813075	Tetragonilla collina
AK	DQ813073	Tetragonilla fuscibasis
AK	DQ813074	Tetragonilla rufibasalis
AK	DQ813076	Tetragonisca angustula
AK	FJ042279	Tetragonisca weyrauchi
AK	DQ813083	Tetragonula carbonaria
AK	DQ813102	Tetragonula cf. iridipennis CR-2006
AK	DQ813085	Tetragonula cf. laeviceps CR-2006
AK	DQ813098	Tetragonula cf. pagdeni CR-2006
AK	DQ813080	Tetragonula clypearis
AK	DQ813096	Tetragonula fuscobalteata
AK	DQ813079	Tetragonula geissleri
AK	DQ813090	Tetragonula hirashimai
AK	DQ813084	Tetragonula hockingsi
AK	DQ813092	Tetragonula laeviceps
AK	DQ813093	Tetragonula melanocephala
AK	DQ813097	Tetragonula melina
AK	DQ813081	Tetragonula mellipes
AK	DQ813089	Tetragonula minor
AK	DQ813077	Tetragonula pagdeni
AK	DQ813087	Tetragonula sapiens
AK	DQ813094	Tetragonula sarawakensis
AK	DQ813088	Tetragonula sirindhornae
AK	DQ813100	Tetragonula sp. A CR-2006
AK	DQ813101	Tetragonula sp. B CR-2006
AK	DQ813099	Tetragonula zucchi
AK	DQ813065	Tetrigona apicalis
AK	DQ813067	Tetrigona binghami
AK	DQ813066	Tetrigona melanoleuca
AK	FJ042280	Trichotrigona extranea
AK	EU049755	Trigona albipennis
AK	DQ813070	Trigona amalthea
AK	DQ813071	Trigona amazonensis
AK	EU049756	Trigona cf. fuscipennis CR-2007a
AK	EU049767	Trigona cf. fuscipennis CR-2007b
AK	EU049754	Trigona cf. recursa CR-2007
AK	EU049748	Trigona chanchamayoensis
AK	EU049749	Trigona cilipes
AK	EU049760	Trigona corvina
AK	EU049751	Trigona crassipes
AK	EU049753	Trigona dallatorreana
AK	EU049762	Trigona fulviventris
AK	EU049759	Trigona fuscipennis
AK	DQ813069	Trigona guianae
AK	EU049768	Trigona hyalinata
AK	EU049764	Trigona hypogea
AK	EU049750	Trigona lacteipennis
AK	EU049761	Trigona nigerrima
AK	EU049752	Trigona pallens
AK	EU049765	Trigona recursa
AK	EU049757	Trigona silvestriana
AK	EU163022	Trigona sp. MP109
AK	EU049766	Trigona spinipes
AK	EU049758	Trigona truculenta
AK	EU049763	Trigona williana
AK	FJ042277	Trigonisca bidentata
AK	FJ042276	Trigonisca buyssoni
AK	FJ042278	Trigonisca nataliae
AK	FJ042273	Trigonisca sp. A CR-2009
AK	FJ042274	Trigonisca sp. B CR-2009
AK	FJ042275	Trigonisca sp. C CR-2009
AK	DQ813068	Trigonisca townsendi
AK	AY267179	Xylocopa amamensis
bub3	EU184823	Apis cerana
bub3	EU184822	Apis dorsata
bub3	EU184821	Apis florea
bub3	XM393536	Apis mellifera
bub3	EU184816	Bombus ardens
bub3	EU184817	Bombus diversus
bub3	XM003393212	Bombus terrestris
bub3	EU184819	Cephalotrigona capitata
bub3	EU980039	Dactylurina staudingeri
bub3	EU980040	Dolichotrigona chachapoya
bub3	EU980041	Hypotrigona ruspolii
bub3	EU980042	Lepidotrigona ventralis
bub3	EU980043	Liotrigona madecassa
bub3	EU980044	Lisotrigona furva
bub3	EU980045	Melipona grandis
bub3	EU184820	Meliponula bocandei
bub3	EU980046	Odontotrigona haematoptera
bub3	EU980047	Plebeia sp. A CR-2009
bub3	EU980048	Scaptotrigona tricolorata
bub3	EU980052	Tetragonula fuscobalteata
bub3	EU980049	Tetrigona binghami
bub3	EU980051	Trigona amazonensis
bub3	EU184818	Trigona fuscipennis
bub3	EU980050	Trigonisca sp. A CR-2009
cad	HQ995847	Afranthidium karooense
cad	HQ995902	Afroheriades primus
cad	EU851428	Afroheriades sp. CJP-2008
cad	HQ995844	Aglaoapis tridentata
cad	DQ067117	Anacrabro ocellatus
cad	DQ067126	Andrena brooksi
cad	DQ067127	Andrena nasonii
cad	HQ995848	Anthidium illustre
cad	DQ067197	Anthidium oblongatum
cad	EU851420	Anthidium punctatum
cad	HQ995849	Anthodioctes mapirensis
cad	EU184808	Apis cerana
cad	EU184807	Apis dorsata
cad	EU184806	Apis florea
cad	DQ067178	Apis mellifera
cad	EU851431	Ashmeadiella aff. gillettei CJP-2008
cad	HQ995903	Ashmeadiella aridula
cad	EU851432	Ashmeadiella holtii
cad	EU851429	Ashmeadiella timberlakei
cad	EU851433	Ashmeadiella xenomastax
cad	HQ995850	Aspidosmia arnoldi
cad	HQ995851	Aspidosmia volkmanni
cad	EU851437	Atoposmia aff. daleae CJP-2008
cad	EU851439	Atoposmia copelandica
cad	EU851434	Atoposmia elongata
cad	EU851435	Atoposmia hebitis
cad	HQ995904	Atoposmia mirifica
cad	EU851438	Atoposmia timberlakei
cad	HQ995852	Bathanthidium binghami
cad	DQ067116	Bembix dentilabris
cad	HQ995853	Benanthis madagascariensis
cad	EU184803	Bombus ardens
cad	EU184804	Bombus diversus
cad	EU122058	Bombus pascuorum
cad	XM003400133	Bombus terrestris
cad	DQ067130	Calliopsis anthidia
cad	DQ067129	Calliopsis pugionis
cad	GU945209	Capicola hantamensis
cad	DQ067141	Caupolicana vestita
cad	EU184805	Cephalotrigona capitata
cad	DQ067190	Ceratina calcarata
cad	EU851442	Chelostoma aureocinctum
cad	EU863099	Chelostoma bytinskii
cad	EU851443	Chelostoma californicum
cad	EU851444	Chelostoma campanularum
cad	EU863100	Chelostoma cockerelli
cad	EU863090	Chelostoma diodon
cad	EU863101	Chelostoma distinctum
cad	EU863091	Chelostoma edentulum
cad	EU863092	Chelostoma emarginatum
cad	HQ995905	Chelostoma florisomne
cad	EU863102	Chelostoma foveolatum
cad	DQ067192	Chelostoma fuliginosum
cad	EU863093	Chelostoma grande
cad	EU863103	Chelostoma hellenicum
cad	EU863104	Chelostoma incisulum
cad	EU851440	Chelostoma lamellum
cad	EU863105	Chelostoma laticaudum
cad	EU863106	Chelostoma marginatum incisuloides
cad	EU863107	Chelostoma minutum
cad	EU863094	Chelostoma mocsaryi
cad	EU863095	Chelostoma nasutum
cad	EU863108	Chelostoma phaceliae
cad	EU851446	Chelostoma philadelphi
cad	EU851445	Chelostoma rapunculi
cad	EU863096	Chelostoma sp. 2 CJP-2008
cad	EU863097	Chelostoma sp. 3 CJP-2008
cad	EU863109	Chelostoma styriacum
cad	EU863098	Chelostoma transversum
cad	EU863110	Chelostoma ventrale
cad	DQ067146	Chilimelissa rozeni
cad	DQ067115	Clitemnestra bipunctata
cad	DQ067123	Clypeadon haigi
cad	DQ067193	Coelioxys afra
cad	DQ067139	Colletes inaequalis
cad	DQ067140	Colletes skinneri
cad	DQ067157	Conanthalictus conanthi
cad	EU122060	Ctenoplectra albolimbata
cad	EU122062	Ctenoplectra antinorii
cad	EU122063	Ctenoplectra armata
cad	EU122064	Ctenoplectra australica
cad	EU122065	Ctenoplectra bequaerti
cad	EU122066	Ctenoplectra davidi
cad	EU122067	Ctenoplectra florisomnis
cad	EU122070	Ctenoplectra kelloggi
cad	EU122072	Ctenoplectra polita
cad	EU122077	Ctenoplectra terminalis
cad	EU122061	Ctenoplectrina alluaudi
cad	EU122075	Ctenoplectrina n. sp. HS-2007
cad	DQ067161	Dasypoda argentata
cad	DQ067162	Dasypoda hirtipes
cad	DQ067163	Dasypoda visnaga
cad	HQ995854	Dianthidium arizonicum
cad	DQ067150	Dieunomia heteropoda
cad	DQ067151	Dieunomia nevadensis
cad	HQ995845	Dioxys moesta
cad	DQ067142	Diphaglossa gayi
cad	HQ995855	Duckeanthidium thielei
cad	HQ995856	Eoanthidium turnericum
cad	HQ995857	Epanthidium bicoloratum
cad	GU945210	Eremaphanta iranica
cad	DQ067122	Eucerceris tricolor
cad	HQ995828	Fidelia braunsiana
cad	HQ995830	Fidelia friesei
cad	HQ995825	Fidelia kobrowi
cad	HQ995831	Fidelia pallidula
cad	HQ995826	Fidelia paradoxa
cad	HQ995829	Fidelia ulrikei
cad	HQ995827	Fidelia villosa
cad	HQ995832	Fideliopsis hessei
cad	HQ995833	Fideliopsis major
cad	HQ995834	Fideliopsis ornata
cad	HQ995906	Haetosmia brachyura
cad	EU851447	Haetosmia circumventa
cad	EU851450	Heriades crucifer
cad	DQ067194	Heriades crucifera
cad	EU851449	Heriades punctulifer
cad	EU851448	Heriades truncorum
cad	DQ067167	Hesperapis larreae
cad	DQ067168	Hesperapis regularis
cad	DQ067166	Hesperapis rhodocerata
cad	DQ067165	Hesperapis sp. Hesp940
cad	HQ995907	Hofferia schmiedeknechti
cad	DQ067187	Holcopasites ruthae
cad	HQ995908	Hoplitis adunca
cad	EU851462	Hoplitis aff. onychophora CJP-2008
cad	EU851472	Hoplitis albifrons
cad	EU851456	Hoplitis annulata crenulata
cad	EU851469	Hoplitis antalyae
cad	EU851464	Hoplitis biscutellae
cad	EU851457	Hoplitis bisulca
cad	EU851479	Hoplitis brachypogon
cad	EU851458	Hoplitis hemisphaerica
cad	EU851463	Hoplitis hypocrita
cad	EU851461	Hoplitis illustris
cad	EU851477	Hoplitis incanescens
cad	EU851470	Hoplitis lebanotica
cad	EU851452	Hoplitis leucomelana
cad	EU851453	Hoplitis mitis
cad	EU851466	Hoplitis mojavensis
cad	EU851475	Hoplitis moricei
cad	EU851474	Hoplitis nasuta
cad	EU851471	Hoplitis paralias
cad	EU851454	Hoplitis pilosifrons
cad	EU851478	Hoplitis platalea
cad	EU851465	Hoplitis robusta
cad	EU851459	Hoplitis sp. CJP-2008
cad	EU851468	Hoplitis tigrina
cad	EU851455	Hoplitis tridentata
cad	EU851473	Hoplitis tuberculata
cad	EU851476	Hoplitis villiersi
cad	EU851460	Hoplitis villosa
cad	EU851480	Hoplitis zuni
cad	EU851483	Hoplosmia pinquis
cad	EU851482	Hoplosmia scutellaris
cad	EU851481	Hoplosmia spinulosa
cad	DQ067144	Hylaeus amiculus
cad	HQ995858	Hypanthidioides marginata
cad	HQ995859	Hypanthidium obscurius
cad	HQ995860	Icteranthidium ferrugineum
cad	DQ067180	Leiopodus singularis
cad	DQ067152	Lipotriches patellifera
cad	DQ067191	Lithurgus apicalis
cad	HQ995837	Lithurgus chrysurus
cad	DQ067195	Lithurgus echinocacti
cad	HQ995838	Lithurgus pullatus
cad	HQ995839	Lithurgus rubricatus
cad	HQ995840	Lithurgus scabrosus
cad	HQ995841	Lithurgus tibialis
cad	DQ067153	Macronomia aureozonata
cad	DQ067154	Macronomia sanguinolenta
cad	DQ067170	Macropis europaea
cad	DQ067171	Macropis nuda
cad	DQ067131	Macrotera latior
cad	DQ067181	Martinapis luteicornis
cad	HQ995871	Megachile (Aethomegachile) sp. CJP-2011
cad	HQ995874	Megachile (Austrochile) sp. CJP-2011
cad	HQ995880	Megachile (Chrysosarus) sp. CJP-2011
cad	HQ995887	Megachile (Hackeriapis) sp. CJP-2011
cad	HQ995888	Megachile (Largella) sp. CJP-2011
cad	HQ995897	Megachile (Rhodomegachile) sp. CJP-2011
cad	HQ995877	Megachile aethiops
cad	HQ995881	Megachile albisecta
cad	HQ995878	Megachile angelarum
cad	HQ995886	Megachile bombiformis
cad	HQ995895	Megachile ericetorum
cad	HQ995893	Megachile fabricator
cad	HQ995872	Megachile fimbriata
cad	HQ995883	Megachile mandibularis
cad	HQ995899	Megachile maritima
cad	HQ995890	Megachile maxillosa
cad	HQ995891	Megachile melanopyga
cad	HQ995896	Megachile microsoma
cad	HQ995892	Megachile nevadensis
cad	HQ995873	Megachile parallela
cad	HQ995876	Megachile parietina
cad	HQ995884	Megachile patellimana
cad	HQ995885	Megachile pilidens
cad	DQ067196	Megachile pugnata
cad	HQ995898	Megachile remeata
cad	HQ995875	Megachile sculpturalis
cad	HQ995894	Megachile sidalceae
cad	HQ995879	Megachile spinotulata
cad	HQ995889	Megachile texana
cad	HQ995882	Megachile zapoteca
cad	DQ067169	Meganomia binghami
cad	DQ067172	Melitta capensis
cad	DQ067173	Melitta eickworti
cad	DQ067174	Melitta leporina
cad	DQ067134	Melitturga clavicornis
cad	DQ067132	Meliturgula haematospila
cad	DQ067133	Meliturgula minima
cad	HQ995842	Microthurge sp. JS-2010
cad	HQ995835	Neofidelia longirostris
cad	HQ995836	Neofidelia profuga
cad	EU122078	Nomada fucata
cad	DQ067155	Nomia tetrazonata
cad	HQ995861	Notanthidium steloides
cad	EU851484	Noteriades sp. CJP-2008
cad	HQ995900	Noteriades sp. CJP-2011
cad	HQ995909	Ochreriades fasciatus
cad	EU851495	Osmia anceps
cad	EU851490	Osmia andrenoides
cad	EU851500	Osmia apicata
cad	EU851492	Osmia aurulenta
cad	EU851502	Osmia bicolor
cad	EU851499	Osmia brevicornis
cad	EU851493	Osmia coloradensis
cad	EU851504	Osmia cornuta
cad	EU851496	Osmia difficilis
cad	EU851506	Osmia ferruginea
cad	EU851507	Osmia gallarum
cad	EU851491	Osmia glauca
cad	EU851486	Osmia integra
cad	EU851497	Osmia juxta
cad	EU851510	Osmia latisulcata
cad	HQ995910	Osmia lignaria
cad	EU851489	Osmia montana
cad	EU851501	Osmia nemoris
cad	EU851494	Osmia niveata
cad	EU851508	Osmia rhodoensis
cad	EU851487	Osmia rufohirta
cad	EU851488	Osmia sybarita
cad	EU851509	Osmia tergestensis
cad	EU851503	Osmia tingitana
cad	EU851498	Osmia xanthomelana
cad	EU851512	Othinosmia aff. securicornis CJP-2008
cad	HQ995911	Othinosmia globicola
cad	HQ995912	Othinosmia securicornis
cad	DQ067118	Oxybelus abdominalis
cad	HQ995862	Pachyanthidium benguelense
cad	DQ067135	Panurgus calcaratus
cad	HQ995846	Paradioxys pannonica
cad	DQ067188	Paranomada velutina
cad	HQ995863	Paranthidium jugatorium
cad	HQ995823	Pararhophites orobinus
cad	HQ995824	Pararhophites quadratus
cad	DQ067149	Patellapis (Zonalictus) sp. BND-2006
cad	DQ067124	Philanthus gibbosus
cad	DQ067119	Plenoculus nr. parvus BND-2010
cad	DQ067137	Protandrena verbesinae
cad	HQ995913	Protosmia humeralis
cad	EU851513	Protosmia longiceps
cad	EU851515	Protosmia minutula
cad	EU851514	Protosmia rubifloris
cad	DQ067128	Protoxaea gloriosa
cad	DQ067156	Pseudapis obesula
cad	HQ995864	Pseudoanthidium scapulare
cad	HQ995914	Pseudoheriades moricei
cad	DQ067138	Pseudopanurgus fraterculus
cad	HQ995901	Radoszkowskiana rufiventris
cad	DQ067175	Rediviva mcgregori
cad	HQ995865	Rhodanthidium septemdentatum
cad	DQ067158	Rophites algirus
cad	GU945211	Samba atra
cad	GU945212	Samba fasciata
cad	DQ067164	Samba griseonigra
cad	GU945213	Samba ogilviei
cad	GU945214	Samba spinosa
cad	DQ067125	Sceliphron caementarium
cad	DQ067145	Scrapter heterodoxus
cad	HQ995866	Serapista rufipes
cad	DQ067147	Sphecodes pecosensis
cad	DQ067148	Sphecodes sp. Spsp1055
cad	EU851421	Stelis punctulatissima
cad	HQ995867	Stelis sp. 'paiute'
cad	HQ995915	Stenoheriades asiaticus
cad	EU851519	Stenosmia aff. aravensis CJP-2008
cad	EU851520	Stenosmia minima
cad	DQ067176	Stenotritus sp. BND-2004
cad	DQ067121	Stigmus fulvipes
cad	DQ067160	Systropha glabriventris
cad	DQ067120	Tachysphex yolo
cad	DQ067183	Tetralonia cinctula
cad	DQ067184	Thyreus delumbatus
cad	EU851422	Trachusa byssina
cad	HQ995868	Trachusa larreae
cad	HQ995869	Trachusa pubescens
cad	HQ995843	Trichothurgus herbsti
cad	DQ067189	Triepeolus robustus
cad	HQ995916	Wainia eremoplana
cad	DQ067143	Xanthesma furcifera
cad	EU122079	Xylocopa violacea
cad	DQ067186	Zacosmia maculata
camkii	EU184799	Anthophora plumipes
camkii	EU184795	Apis cerana
camkii	EU184794	Apis dorsata
camkii	EU184793	Apis florea
camkii	NM001134950	Apis mellifera
camkii	EU184789	Bombus ardens
camkii	EU184790	Bombus diversus
camkii	EU184796	Centris cockerelli
camkii	EU184791	Cephalotrigona capitata
camkii	EU184797	Epiclopus gayi
camkii	EU184788	Eufriesea pulchra
camkii	EU184787	Exaerete frontalis
camkii	EU184792	Meliponula bocandei
camkii	EU184798	Thyreus takaonis
dnk	EU184784	Apis dorsata
dnk	XM625216	Apis mellifera
dnk	EU184779	Bombus ardens
dnk	EU184780	Bombus diversus
dnk	XM003395329	Bombus terrestris
dnk	EU184782	Cephalotrigona capitata
dnk	EU980053	Hypotrigona ruspolii
dnk	EU980054	Lepidotrigona ventralis
dnk	EU980055	Lisotrigona furva
dnk	EU980056	Melipona grandis
dnk	EU184783	Meliponula bocandei
dnk	EU980057	Odontotrigona haematoptera
dnk	EU980058	Plebeia sp. A CR-2009
dnk	EU980062	Tetragonula fuscobalteata
dnk	EU980059	Tetrigona binghami
dnk	EU980061	Trigona amazonensis
dnk	EU184781	Trigona fuscipennis
dnk	EU980060	Trigonisca sp. A CR-2009
ecrb1	AB490055	Ammophila infesta
ecrb1	NM001159355	Apis mellifera
ecrb1	AB490051	Bombus hypocrita
ecrb1	XM003401618	Bombus terrestris
ecrb1	AB490054	Coelioxys fenestrata
ecrb1	AB490053	Osmia cornifrons
ecrb1	AB490052	Xylocopa appendiculata
ef1af1	AY363015	Agapostemon kohliellus
ef1af1	JF806338	Agapostemon tyleri
ef1af1	DQ149694	Allodape friesei
ef1af1	AJ416773	Allodape mucronata
ef1af1	AJ416774	Allodape skaifeorum
ef1af1	AY247264	Allodapula acutigera
ef1af1	DQ149695	Allodapula empeyi
ef1af1	JF806339	Alocandrena porterae
ef1af1	AY363037	Anacrabro ocellatus
ef1af1	AY362984	Andrena n. sp. Ansp643
ef1af1	AY362985	Andrena nasonii
ef1af1	AY363025	Anthidium oblongatum
ef1af1	NM001011628	Apis mellifera
ef1af1	JF806341	Augochlorella pomoniella
ef1af1	AY363036	Bicyrtes ventralis
ef1af1	XM003399641	Bombus terrestris
ef1af1	AJ416777	Braunsapis albipennis
ef1af1	AJ416778	Braunsapis bouyssoui
ef1af1	AJ416780	Braunsapis otavica
ef1af1	AJ416779	Braunsapis paradoxa
ef1af1	AJ416775	Braunsapis protuberans
ef1af1	AJ416782	Braunsapis sp. NJB-2001
ef1af1	AJ416776	Braunsapis unicolor
ef1af1	AJ416781	Braunsapis vitrea
ef1af1	AJ416772	Brevineura elongata
ef1af1	AJ416770	Brevineura froggatti
ef1af1	AJ416769	Brevineura ploratula
ef1af1	AY005276	Brevineura rufitarsis
ef1af1	AJ416771	Brevineura xanthoclypeata
ef1af1	AY362988	Calliopsis anthidia
ef1af1	JF806342	Calliopsis pugionis
ef1af1	AY362989	Calliopsis subalpina
ef1af1	AY362999	Callomelitta antipodes
ef1af1	AY250208	Ceratina boninensis
ef1af1	AY362998	Ceratina calcarata
ef1af1	AY250209	Ceratina dentipes
ef1af1	AY250210	Ceratina flavipes
ef1af1	AY250211	Ceratina iwatai
ef1af1	AY250212	Ceratina japonica
ef1af1	AY250213	Ceratina megastigmata
ef1af1	AY250214	Ceratina okinawana okinawana
ef1af1	AY250215	Ceratina okinawana sakinshimensis
ef1af1	AY250217	Ceratina satoi
ef1af1	AY250216	Ceratina sp. ALC-2003
ef1af1	AJ416848	Ceratina sp. NJB-2001
ef1af1	EF013245	Chalybion californicum
ef1af1	AY363028	Chelostoma fuliginosum
ef1af1	AY363013	Chilimelissa rozeni
ef1af1	AY363001	Colletes consors
ef1af1	AY363003	Colletes dimidiatus
ef1af1	AY363004	Colletes inaequalis
ef1af1	AJ416784	Compsomelissa borneri
ef1af1	JF806345	Conanthalictus wilmattae
ef1af1	AY362994	Ctenoplectra albolimbata
ef1af1	AY363029	Dasypoda argentata
ef1af1	JF806350	Dieunomia nevadensis
ef1af1	AY363020	Dufourea malacothricis
ef1af1	AY363021	Dufourea mulleri
ef1af1	AY362986	Euherbstia excellens
ef1af1	AY363008	Euryglossa ephippiata
ef1af1	AY363009	Euryglossina pseudoatomaria
ef1af1	AJ416759	Exoneura angophorae
ef1af1	AJ416762	Exoneura nigrescens
ef1af1	AJ416761	Exoneura nigrihirta
ef1af1	AJ416760	Exoneura robusta
ef1af1	DQ149696	Exoneurella eremophila
ef1af1	AJ416767	Exoneurella eremophilia
ef1af1	AJ416765	Exoneurella lawsoni
ef1af1	AJ416768	Exoneurella setosa
ef1af1	AJ416766	Exoneurella tridentata
ef1af1	DQ149698	Exoneuridia hakkariensis
ef1af1	AY363024	Fideliopsis major
ef1af1	JF806346	Halictus rubicundus
ef1af1	AJ416785	Halterapis nigrinervis
ef1af1	AY363030	Hesperapis larreae
ef1af1	AY363031	Hesperapis regularis
ef1af1	JF806347	Holcopasites ruthae
ef1af1	AY363011	Hylaeus honestus
ef1af1	AY363012	Hylaeus modestus
ef1af1	AJ416763	Inquilina dawsoni
ef1af1	DQ149697	Inquilina excavata
ef1af1	AJ416764	Inquilina schwarzi
ef1af1	AY362996	Leiopodus singularis
ef1af1	AY363026	Lithurgus echinocacti
ef1af1	AJ416783	Macrogalea candida
ef1af1	AY245174	Macrogalea magenge
ef1af1	DQ149699	Macrogalea zanzibarica
ef1af1	AY363033	Macropis europaea
ef1af1	AY362990	Macrotera latior
ef1af1	HM461885	Manuelia gayatina
ef1af1	HM461884	Manuelia gayi
ef1af1	HM461886	Manuelia postica
ef1af1	AY363027	Megachile pugnata
ef1af1	AY363014	Megalopta genalis
ef1af1	AY362995	Melissodes sp. Mesp229
ef1af1	AY363034	Melitta eickworti
ef1af1	JF806349	Melitta leporina
ef1af1	JF806348	Melitturga clavicornis
ef1af1	DQ149693	Neoceratina sp. SMT-2005
ef1af1	AY363017	Nomia triangulifera
ef1af1	AY363019	Nomioides facilis
ef1af1	JF806351	Oxybelus sp. SGB-2011
ef1af1	JF806352	Panurgus calcaratus
ef1af1	AY363005	Paracolletes sp. 19Para
ef1af1	JF806354	Paranomada velutina
ef1af1	JF806353	Penapis penai
ef1af1	AY362991	Protandrena mexicanorum
ef1af1	AY363022	Protodufourea parca
ef1af1	AY362987	Protoxaea gloriosa
ef1af1	AY363018	Pseudapis unidentata
ef1af1	JF806355	Rediviva mcgregori
ef1af1	JF806356	Redivivoides simulans
ef1af1	AY363023	Rophites algirus
ef1af1	AY363032	Samba griseonigra
ef1af1	AY363042	Sceliphron caementarium
ef1af1	JF806357	Scrapter ruficornis
ef1af1	AY363016	Sphecodes minor
ef1af1	AY363035	Stenotritus sp. BND-2004
ef1af1	JF806358	Stenotritus sp. SGB-2011
ef1af1	AY363038	Stigmus fulvipes
ef1af1	JF806360	Stizoides sp. SGB-2011
ef1af1	JF806359	Systropha curvicornis
ef1af1	AY362997	Triepeolus rozeni
ef1af1	AY363010	Xanthesma furcifera
ef1af1	JF806361	Xeralictus bicuspidariae
ef1af1	AY005296	Xylocopa acutipennis
ef1af1	EU180119	Xylocopa aeratus
ef1af1	EU180117	Xylocopa albifrons
ef1af1	EU445979	Xylocopa albinotum
ef1af1	EU445977	Xylocopa amamensis
ef1af1	EU445976	Xylocopa appendiculata circumvolans
ef1af1	AY005288	Xylocopa aruana
ef1af1	AY005279	Xylocopa auripennis auripennis
ef1af1	AY005281	Xylocopa bombylans
ef1af1	EU445987	Xylocopa caerulea
ef1af1	EU180112	Xylocopa caffra
ef1af1	EU445989	Xylocopa collaris
ef1af1	EU445985	Xylocopa confusa
ef1af1	EU180109	Xylocopa dimidiata
ef1af1	AY005283	Xylocopa erythrina
ef1af1	EU180111	Xylocopa flavicollis
ef1af1	EU445978	Xylocopa flavifrons
ef1af1	AY005293	Xylocopa flavorufa
ef1af1	AY005302	Xylocopa frontalis
ef1af1	AY005300	Xylocopa gualanensis
ef1af1	EU180113	Xylocopa inconstans
ef1af1	AY005286	Xylocopa iris
ef1af1	AY005295	Xylocopa latipes
ef1af1	AY005289	Xylocopa lieftincki
ef1af1	EU180118	Xylocopa lugubris
ef1af1	AY005277	Xylocopa micans
ef1af1	AY005298	Xylocopa micheneri micheneri
ef1af1	AY005292	Xylocopa nigrita
ef1af1	EU180108	Xylocopa nobilis tricolor
ef1af1	EU445983	Xylocopa ogasawarensis
ef1af1	AY005294	Xylocopa olivieri
ef1af1	EU180116	Xylocopa provida
ef1af1	AY005290	Xylocopa pubescens
ef1af1	AY005291	Xylocopa scioensis
ef1af1	AY005284	Xylocopa sicheli
ef1af1	EU180114	Xylocopa smithii
ef1af1	EU180110	Xylocopa sp. India
ef1af1	EU445984	Xylocopa sp. KWZ10
ef1af1	EU445980	Xylocopa sp. KWZ5
ef1af1	AY005287	Xylocopa sulcatipes
ef1af1	AY005282	Xylocopa tabaniformis tabaniformis
ef1af1	AY005278	Xylocopa tranquebarica
ef1af1	EU445981	Xylocopa tranquebarorum
ef1af1	AY005301	Xylocopa truxali
ef1af1	AY005299	Xylocopa varipuncta
ef1af1	AY005280	Xylocopa violacea
ef1af1	AY005285	Xylocopa virginica virginica
ef1af1	EU180115	Xylocopa watmoughi
ef1af1	JF806337	Zacosmia maculata
ef1af2	NM001014993	Apis mellifera
ef1af2	XM003401944	Bombus terrestris
ef1af2	EF601193	Acamptopoeum submetallicum
ef1af2	HQ995698	Afranthidium karooense
ef1af2	EU851532	Afroheriades primus
ef1af2	EU851533	Afroheriades sp. CJP-2008
ef1af2	AF140318	Agapostemon kohliellus
ef1af2	AF435371	Agapostemon leunculus
ef1af2	AF140319	Agapostemon sericeus
ef1af2	AF140320	Agapostemon tyleri
ef1af2	AF140321	Agapostemon virescens
ef1af2	EU851524	Aglaoapis tridentata
ef1af2	DQ149701	Allodape friesei
ef1af2	HQ270146	Allodapula dichroa
ef1af2	DQ149704	Allodapula empeyi
ef1af2	AY585099	Alocandrena porterae
ef1af2	GU245011	Ammobates punctatus
ef1af2	GU245010	Ammobates sp. JS-2010
ef1af2	GU244965	Ammobatoides luctuosus
ef1af2	EU367211	Ammophila sp. 1 EMP-2008
ef1af2	DQ884687	Amphylaeus obscuriceps
ef1af2	GQ410718	Ampulex compressa
ef1af2	AY585160	Anacrabro ocellatus
ef1af2	GU244912	Ancyla asiatica
ef1af2	GU244913	Ancyla holtzi anatolica
ef1af2	EF601191	Ancylandrena atoposoma
ef1af2	EF601178	Ancylandrena larreae
ef1af2	AF504484	Andrena aff. manifesta LLL-2002
ef1af2	AF504485	Andrena aff. rava LLL-2002
ef1af2	AF504486	Andrena aff. rubens LLL-2002
ef1af2	AF504426	Andrena afimbriata
ef1af2	EF599166	Andrena albopunctata
ef1af2	AF504427	Andrena aliciae
ef1af2	AF504428	Andrena aliciarum
ef1af2	AF504494	Andrena anatolis
ef1af2	AF504508	Andrena andrenoides
ef1af2	AF504429	Andrena ardis
ef1af2	AF504509	Andrena arenicola
ef1af2	EF601194	Andrena asteris
ef1af2	AF504431	Andrena auripes
ef1af2	AF504497	Andrena avulsa
ef1af2	EF601190	Andrena banksi
ef1af2	AF504432	Andrena barberi
ef1af2	AF504433	Andrena beameri
ef1af2	EF593373	Andrena benefica
ef1af2	AF504434	Andrena biscutellata
ef1af2	AF504435	Andrena braccata
ef1af2	EF601189	Andrena bradleyi
ef1af2	AF504480	Andrena brooksi
ef1af2	AF504436	Andrena bullata
ef1af2	AF504438	Andrena calvata
ef1af2	AF504502	Andrena carlini
ef1af2	AF504481	Andrena chaparralensis
ef1af2	EF599167	Andrena cineraria
ef1af2	AF504492	Andrena citrinihirta
ef1af2	EF601188	Andrena crataegi
ef1af2	AF504439	Andrena crawfordi
ef1af2	AF504499	Andrena cressonii
ef1af2	AF504514	Andrena dapsilis
ef1af2	AF504440	Andrena discreta
ef1af2	EF601187	Andrena distans
ef1af2	AF504503	Andrena dolomellea
ef1af2	EF601186	Andrena dunningi
ef1af2	AF504511	Andrena erigeniae
ef1af2	EF601185	Andrena erythrogaster
ef1af2	EF593374	Andrena ezoensis
ef1af2	AF504501	Andrena faceta
ef1af2	AF504518	Andrena flaminea
ef1af2	EF593375	Andrena foveopunctata
ef1af2	EF601184	Andrena fragilis
ef1af2	EF593376	Andrena fukuokensis
ef1af2	AF504441	Andrena fulvipennis
ef1af2	AF504442	Andrena fumosa
ef1af2	AF504443	Andrena gardineri
ef1af2	EF601183	Andrena geranii
ef1af2	EF593377	Andrena haemorrhoa japonibia
ef1af2	EF593378	Andrena halictoides
ef1af2	EF593379	Andrena hanedai
ef1af2	AF504444	Andrena haynesi
ef1af2	EF601182	Andrena helianthi
ef1af2	AF504447	Andrena helianthiformis
ef1af2	EF593380	Andrena hikosana
ef1af2	EF601180	Andrena hirticincta
ef1af2	AF504448	Andrena humeralis
ef1af2	AF504506	Andrena illinoiensis
ef1af2	EF601179	Andrena imitatrix
ef1af2	AF504449	Andrena inculta
ef1af2	AF504450	Andrena isocomae
ef1af2	EF593381	Andrena japonica
ef1af2	EF593382	Andrena knuthi
ef1af2	AF504452	Andrena krigiana
ef1af2	EF601177	Andrena lauta
ef1af2	AF504453	Andrena levigata
ef1af2	AF504454	Andrena limatula
ef1af2	AF504507	Andrena linsleyi
ef1af2	EF593383	Andrena luridiloma
ef1af2	AF504488	Andrena macoupinensis
ef1af2	AF504510	Andrena mellea
ef1af2	AF504455	Andrena melliventris
ef1af2	AF504457	Andrena micheneriana
ef1af2	EF593384	Andrena mikado
ef1af2	AF504521	Andrena miranda
ef1af2	EF601176	Andrena miserabilis
ef1af2	EF593386	Andrena mitakensis
ef1af2	AF504458	Andrena monticola
ef1af2	AF504487	Andrena n. sp. 'goth'
ef1af2	AF504513	Andrena n. sp. LLL-2002c
ef1af2	AF504517	Andrena n. sp. LLL-2002d
ef1af2	AF504519	Andrena nasonii
ef1af2	AF504482	Andrena neffi
ef1af2	AF504498	Andrena nigrifrons
ef1af2	EF593387	Andrena nitidiuscula
ef1af2	AF504504	Andrena nivalis
ef1af2	EF601175	Andrena nubecula
ef1af2	AF504459	Andrena ofella
ef1af2	EF593388	Andrena okinawana
ef1af2	EF601174	Andrena olivacea
ef1af2	EF593389	Andrena omogensis
ef1af2	AF504462	Andrena pecosana
ef1af2	AF504522	Andrena perplexa
ef1af2	AF504463	Andrena perpunctata
ef1af2	EF601173	Andrena persimulata
ef1af2	AF504464	Andrena placata
ef1af2	AF504490	Andrena plebeia
ef1af2	AF504515	Andrena primulifrons
ef1af2	EF593390	Andrena prostomias
ef1af2	EF601181	Andrena pulverea
ef1af2	AF504465	Andrena reflexa
ef1af2	EF593391	Andrena richardsi
ef1af2	AF504466	Andrena rubens
ef1af2	AF504467	Andrena rudbeckiae
ef1af2	EF601172	Andrena rugosa
ef1af2	AF504491	Andrena sagittagalea
ef1af2	EF593392	Andrena sakagamii
ef1af2	EF593393	Andrena sasakii
ef1af2	EF593394	Andrena semirugosa brassicae
ef1af2	AF504468	Andrena senticulosa
ef1af2	AF504469	Andrena simplex
ef1af2	AF504472	Andrena simulata
ef1af2	AF504473	Andrena sitiliae
ef1af2	EF601171	Andrena solenopalpa
ef1af2	AY230129	Andrena sp. Ansp643
ef1af2	AF504493	Andrena sp. LLL-2002a
ef1af2	AF504495	Andrena sp. LLL-2002b
ef1af2	EF593395	Andrena subopaca
ef1af2	EF593396	Andrena takachihoi
ef1af2	AF504474	Andrena tegularis
ef1af2	EF593397	Andrena togashii
ef1af2	AF504475	Andrena tonkaworum
ef1af2	AF504516	Andrena trapezoidea
ef1af2	EF593398	Andrena tsukubana
ef1af2	AF504476	Andrena utahensis
ef1af2	EF593399	Andrena valeriana
ef1af2	AF504478	Andrena verecunda
ef1af2	AF504512	Andrena 'viciae'
ef1af2	EF601170	Andrena vicina
ef1af2	AF504483	Andrena vogleri
ef1af2	AF504479	Andrena vulpicolor
ef1af2	EF601169	Andrena wilkella
ef1af2	EF593400	Andrena yamato
ef1af2	DQ884624	Andrenopsis sp. EABA-2006
ef1af2	GU244995	Anthidiellum notatum
ef1af2	HQ995699	Anthidium illustre
ef1af2	AY585145	Anthidium oblongatum
ef1af2	GU244996	Anthidium porterae
ef1af2	EU851525	Anthidium punctatum
ef1af2	HQ995700	Anthodioctes mapirensis
ef1af2	GU244948	Anthophorula completa
ef1af2	GU244949	Anthophorula sp. 1 JS-2010
ef1af2	GU244950	Anthophorula sp. 2 JS-2010
ef1af2	AF504525	Anthrenoides sp. LLL-2002
ef1af2	FJ042288	Aparatrigona impunctata
ef1af2	EU814525	Apidae sp. MorondavaA
ef1af2	EU814527	Apidae sp. MorondavaB
ef1af2	EU814529	Apidae sp. Ramena
ef1af2	EU163210	Apis andreniformis
ef1af2	EU163208	Apis cerana
ef1af2	EU163191	Apis dorsata
ef1af2	EU163209	Apis florea
ef1af2	EU163193	Apis koschevnikovi
ef1af2	AY208279	Apis nigrocincta
ef1af2	DQ813104	Apotrigona infuscata
ef1af2	GU244978	Arhysoceble sp. JS-2010
ef1af2	EF599169	Arhysosage ochracea
ef1af2	EU851536	Ashmeadiella aff. gillettei CJP-2008
ef1af2	EU851535	Ashmeadiella aridula
ef1af2	EU851537	Ashmeadiella holtii
ef1af2	EU851534	Ashmeadiella timberlakei
ef1af2	EU851538	Ashmeadiella xenomastax
ef1af2	HQ995701	Aspidosmia arnoldi
ef1af2	HQ995702	Aspidosmia volkmanni
ef1af2	EU851542	Atoposmia aff. daleae CJP-2008
ef1af2	EU851544	Atoposmia copelandica
ef1af2	EU851539	Atoposmia elongata
ef1af2	EU851540	Atoposmia hebitis
ef1af2	EU851541	Atoposmia mirifica
ef1af2	EU851543	Atoposmia timberlakei
ef1af2	AF140314	Augochlora pura
ef1af2	AF435373	Augochlorella pomoniella
ef1af2	AF140315	Augochloropsis metallica
ef1af2	EF601168	Austropanurgus punctatus
ef1af2	DQ813105	Austroplebeia symei
ef1af2	DQ813109	Axestotrigona ferruginea
ef1af2	DQ884617	Baeocolletes minimus
ef1af2	DQ884609	Baeocolletes sp. EABA-2006
ef1af2	HQ995703	Bathanthidium binghami
ef1af2	DQ884593	Belopria nitidior
ef1af2	AY585168	Bembix americana
ef1af2	EU367212	Bembix amoena
ef1af2	AY585165	Bembix dentilabris
ef1af2	HQ995704	Benanthis madagascariensis
ef1af2	GU244981	Biastes truncatus
ef1af2	AY585161	Bicyrtes ventralis
ef1af2	DQ788144	Bombus affinis
ef1af2	DQ788145	Bombus alagesianus
ef1af2	EF032360	Bombus alboanalis
ef1af2	DQ788146	Bombus alpinus
ef1af2	DQ788147	Bombus apollineus
ef1af2	DQ788148	Bombus appositus
ef1af2	AF492964	Bombus ardens
ef1af2	DQ788150	Bombus argillaceus
ef1af2	DQ788151	Bombus armeniacus
ef1af2	AF492924	Bombus ashtoni
ef1af2	EF032369	Bombus asiaticus
ef1af2	DQ788152	Bombus atratus
ef1af2	DQ788153	Bombus atripes
ef1af2	DQ788154	Bombus auricomus
ef1af2	EF032365	Bombus avanus
ef1af2	DQ788155	Bombus avinoviellus
ef1af2	DQ788156	Bombus baeri
ef1af2	DQ788157	Bombus balteatus
ef1af2	DQ788158	Bombus barbutellus
ef1af2	AF492963	Bombus beaticola
ef1af2	DQ788159	Bombus bellicosus
ef1af2	AF492971	Bombus bicoloratus
ef1af2	AF492943	Bombus bifarius
ef1af2	DQ788161	Bombus bimaculatus
ef1af2	DQ788162	Bombus biroi
ef1af2	AF492925	Bombus bohemicus
ef1af2	AF492976	Bombus borealis
ef1af2	DQ788163	Bombus brachycephalus
ef1af2	DQ788164	Bombus brasiliensis
ef1af2	DQ788165	Bombus breviceps
ef1af2	DQ788166	Bombus brodmannicus
ef1af2	DQ788167	Bombus californicus
ef1af2	AF492968	Bombus caliginosus
ef1af2	AF492927	Bombus campestris
ef1af2	DQ788169	Bombus centralis
ef1af2	DQ788170	Bombus chinensis
ef1af2	AF492948	Bombus cingulatus
ef1af2	AY267137	Bombus citrinus
ef1af2	DQ788172	Bombus coccineus
ef1af2	DQ788173	Bombus confusus
ef1af2	AY267134	Bombus consobrinus
ef1af2	DQ788174	Bombus convexus
ef1af2	EF032377	Bombus cornutus
ef1af2	AF492973	Bombus crotchii
ef1af2	DQ788175	Bombus cryptarum
ef1af2	AF492931	Bombus dahlbomii
ef1af2	AF492958	Bombus defector
ef1af2	AY267138	Bombus deuteronymus
ef1af2	DQ788177	Bombus difficillimus
ef1af2	DQ788178	Bombus digressus
ef1af2	DQ788179	Bombus diligens
ef1af2	DQ788180	Bombus distinguendus
ef1af2	AF492961	Bombus diversus
ef1af2	DQ788181	Bombus ecuadorius
ef1af2	DQ788182	Bombus ephippiatus
ef1af2	DQ788183	Bombus erzurumensis
ef1af2	DQ788184	Bombus excellens
ef1af2	DQ788185	Bombus exil
ef1af2	DQ788186	Bombus eximius
ef1af2	AF492926	Bombus fernaldae
ef1af2	AF492930	Bombus fervidus
ef1af2	DQ788187	Bombus festivus
ef1af2	DQ788188	Bombus filchnerae
ef1af2	AF492950	Bombus flavescens
ef1af2	DQ788189	Bombus flavidus
ef1af2	DQ788190	Bombus flavifrons
ef1af2	AF492939	Bombus formosellus
ef1af2	DQ788191	Bombus fragrans
ef1af2	EF032366	Bombus franklini
ef1af2	AF492974	Bombus fraternus
ef1af2	DQ788192	Bombus frigidus
ef1af2	DQ788193	Bombus friseanus
ef1af2	DQ788194	Bombus funebris
ef1af2	EF032378	Bombus funerarius
ef1af2	DQ788195	Bombus gerstaeckeri
ef1af2	EF032371	Bombus grahami
ef1af2	AF492972	Bombus griseocollis
ef1af2	EF032364	Bombus haematurus
ef1af2	AF492983	Bombus haemorrhoidalis
ef1af2	DQ788197	Bombus handlirschi
ef1af2	DQ788198	Bombus handlirschianus
ef1af2	DQ788199	Bombus hedini
ef1af2	AF492962	Bombus honshuensis
ef1af2	DQ788200	Bombus hortorum
ef1af2	DQ788201	Bombus hortulanus
ef1af2	DQ788202	Bombus humilis
ef1af2	AF492978	Bombus huntii
ef1af2	DQ788204	Bombus hyperboreus
ef1af2	DQ788205	Bombus hypnorum
ef1af2	AF492956	Bombus hypocrita
ef1af2	DQ788207	Bombus ignitus
ef1af2	DQ788208	Bombus imitator
ef1af2	EF032373	Bombus impetuosus
ef1af2	DQ788211	Bombus incertus
ef1af2	DQ788212	Bombus infirmus
ef1af2	DQ788213	Bombus infrequens
ef1af2	AF492975	Bombus insularis
ef1af2	DQ788214	Bombus jonellus
ef1af2	DQ788215	Bombus kashmirensis
ef1af2	DQ788216	Bombus keriensis
ef1af2	AF492969	Bombus koreanus
ef1af2	DQ788217	Bombus kulingensis
ef1af2	AY739575	Bombus ladakhensis
ef1af2	DQ788218	Bombus laesus
ef1af2	DQ788219	Bombus lapidarius
ef1af2	DQ788220	Bombus lapponicus
ef1af2	DQ788221	Bombus lemniscatus
ef1af2	DQ788222	Bombus lepidus
ef1af2	DQ788223	Bombus longipes
ef1af2	DQ788224	Bombus lucorum
ef1af2	DQ788226	Bombus macgregori
ef1af2	DQ788227	Bombus maxillosus
ef1af2	DQ788228	Bombus medius
ef1af2	DQ788143	Bombus melaleucus
ef1af2	DQ788229	Bombus melanopygus
ef1af2	AF492923	Bombus melanurus
ef1af2	AF492957	Bombus mendax
ef1af2	DQ788231	Bombus mesomelas
ef1af2	DQ788232	Bombus mexicanus
ef1af2	DQ788233	Bombus miniatus
ef1af2	AF492947	Bombus mixtus
ef1af2	DQ788235	Bombus mlokosievitzii
ef1af2	DQ788236	Bombus moderatus
ef1af2	AY267141	Bombus modestus
ef1af2	DQ788238	Bombus monticola
ef1af2	DQ788239	Bombus morio
ef1af2	AY267136	Bombus morrisoni
ef1af2	AF492935	Bombus mucidus
ef1af2	DQ788241	Bombus muscorum
ef1af2	DQ788242	Bombus neoboreus
ef1af2	DQ788243	Bombus nevadensis
ef1af2	DQ788244	Bombus niveatus
ef1af2	DQ788245	Bombus nobilis
ef1af2	DQ788246	Bombus norvegicus
ef1af2	DQ788247	Bombus oberti
ef1af2	DQ788248	Bombus occidentalis
ef1af2	DQ788249	Bombus opifex
ef1af2	AF492951	Bombus parthenius
ef1af2	AF492934	Bombus pascuorum
ef1af2	DQ788252	Bombus patagiatus
ef1af2	AY208281	Bombus pennsylvanicus
ef1af2	DQ788254	Bombus perplexus
ef1af2	DQ788255	Bombus persicus
ef1af2	DQ788256	Bombus personatus
ef1af2	DQ788257	Bombus picipes
ef1af2	AF492970	Bombus polaris
ef1af2	DQ788258	Bombus pomorum
ef1af2	DQ788259	Bombus portchinsky
ef1af2	DQ788260	Bombus potanini
ef1af2	AF492966	Bombus pratorum
ef1af2	EF032368	Bombus pressus
ef1af2	EF032372	Bombus pseudobaicalensis
ef1af2	DQ788261	Bombus pullatus
ef1af2	DQ788262	Bombus pyrenaeus
ef1af2	DQ788263	Bombus quadricolor
ef1af2	DQ788264	Bombus religiosus
ef1af2	DQ788265	Bombus remotus
ef1af2	DQ788266	Bombus robustus
ef1af2	DQ788267	Bombus rubicundus
ef1af2	AF492932	Bombus ruderarius
ef1af2	AF492977	Bombus ruderatus
ef1af2	DQ788268	Bombus rufocinctus
ef1af2	DQ788269	Bombus rufofasciatus
ef1af2	AF492928	Bombus rupestris
ef1af2	EF032361	Bombus sandersoni
ef1af2	AF492933	Bombus schrencki
ef1af2	DQ788270	Bombus securus
ef1af2	DQ788271	Bombus semenoviellus
ef1af2	DQ788272	Bombus shaposhnikovi
ef1af2	EF032370	Bombus sibiricus
ef1af2	DQ788273	Bombus sichelii
ef1af2	DQ788274	Bombus simillimus
ef1af2	DQ788275	Bombus sitkensis
ef1af2	DQ788276	Bombus skorikovi
ef1af2	EF032376	Bombus sonorus
ef1af2	DQ788278	Bombus soroeensis
ef1af2	EU254246	Bombus sp. Santiago
ef1af2	AY267140	Bombus sporadicus
ef1af2	DQ788280	Bombus steindachneri
ef1af2	DQ788281	Bombus subterraneus
ef1af2	DQ788282	Bombus suckleyi
ef1af2	DQ788283	Bombus sulfureus
ef1af2	DQ788284	Bombus supremus
ef1af2	AF492921	Bombus sushkini
ef1af2	DQ788285	Bombus sylvarum
ef1af2	DQ788286	Bombus sylvestris
ef1af2	DQ788287	Bombus sylvicola
ef1af2	AF492979	Bombus ternarius
ef1af2	DQ788289	Bombus terricola
ef1af2	DQ788290	Bombus tibetanus
ef1af2	AF492922	Bombus tichenkoi
ef1af2	DQ788291	Bombus transversalis
ef1af2	AF492937	Bombus tricornis
ef1af2	AF492918	Bombus trifasciatus
ef1af2	DQ788292	Bombus trinominatus
ef1af2	EF032367	Bombus tucumanus
ef1af2	AF492919	Bombus ussurensis
ef1af2	EU163206	Bombus vagans
ef1af2	DQ788294	Bombus vandykei
ef1af2	DQ788295	Bombus variabilis
ef1af2	DQ788296	Bombus velox
ef1af2	DQ788297	Bombus vestalis
ef1af2	DQ788298	Bombus veteranus
ef1af2	DQ788299	Bombus vogti
ef1af2	AY267133	Bombus volucelloides
ef1af2	DQ788300	Bombus vorticosus
ef1af2	DQ788301	Bombus vosnesenskii
ef1af2	DQ788302	Bombus waltoni
ef1af2	DQ788303	Bombus weisi
ef1af2	DQ788304	Bombus wilmattae
ef1af2	DQ788305	Bombus wurflenii
ef1af2	DQ788306	Bombus zonatus
ef1af2	DQ884600	Brachyglossula communis
ef1af2	GU245019	Brachynomada margaretae
ef1af2	GU244982	Brachynomada sp. JS-2010
ef1af2	EF190112	Braunsapis foveata
ef1af2	EF190111	Braunsapis leptozonia
ef1af2	GU245038	Braunsapis madecassella
ef1af2	DQ160177	Braunsapis sp. Malawi
ef1af2	DQ160175	Braunsapis sp. St-Marie-1
ef1af2	DQ160176	Braunsapis sp. St-Marie-2
ef1af2	DQ160174	Braunsapis sp. Taolagnaro
ef1af2	DQ160173	Braunsapis sp. Toliara
ef1af2	DQ149703	Braunsapis unicolor
ef1af2	DQ149702	Braunsapis vitrea
ef1af2	DQ149718	Brevineura elongata
ef1af2	HQ268561	Brevineura sp. A Queensland
ef1af2	HQ268559	Brevineura sp. C Queensland
ef1af2	HQ268557	Brevineura sp. New South Wales
ef1af2	DQ149717	Brevineura xanthoclypeata
ef1af2	DQ884574	Cadeguala albopilosa
ef1af2	DQ884577	Cadeguala occidentalis
ef1af2	DQ884578	Cadegualina andina
ef1af2	AF435375	Caenohalictus sp. BND-1
ef1af2	AF435376	Caenohalictus sp. BND-2
ef1af2	AF435377	Caenohalictus sp. BND-3
ef1af2	GU244974	Caenonomada sp. JS-2010
ef1af2	GU244983	Caenoprosopina holmbergi
ef1af2	GU245020	Caenoprosopis crabronina
ef1af2	EF599171	Calliopsis andreniformis
ef1af2	AY585100	Calliopsis anthidia
ef1af2	AY585101	Calliopsis fracta
ef1af2	AF504526	Calliopsis micheneri
ef1af2	AY585102	Calliopsis pugionis
ef1af2	EF601192	Calliopsis subalpina
ef1af2	AY585126	Callohesma calliopsella
ef1af2	AY585122	Callomelitta antipodes
ef1af2	EF599170	Callonychium atacamense
ef1af2	EF599175	Camptopoeum frontale
ef1af2	EF599176	Camptopoeum negevense
ef1af2	EF594329	Capicola hantamensis
ef1af2	EF594327	Capicola nanula
ef1af2	EF594328	Capicola nigerrima
ef1af2	DQ884576	Caupolicana bicolor
ef1af2	DQ884575	Caupolicana quadrifasciata
ef1af2	AY585124	Caupolicana vestita
ef1af2	FJ042289	Celetrigona aff. longicornis CR-2009
ef1af2	EU203249	Cellariella brooksi
ef1af2	DQ884589	Cephalocolletes isabelae
ef1af2	DQ884602	Cephalocolletes laticeps
ef1af2	FJ042290	Cephalotrigona aff. capitata CR-2009
ef1af2	FJ042292	Cephalotrigona capitata
ef1af2	FJ042291	Cephalotrigona sp. B CR-2009
ef1af2	DQ813110	Cephalotrigona sp. CR-2006
ef1af2	EU163186	Cephalotrigona sp. MP106
ef1af2	EU163248	Cephalotrigona sp. MP89
ef1af2	AY585108	Ceratina calcarata
ef1af2	GU244984	Ceratina cyanea
ef1af2	GU321640	Ceratina cyaniventris
ef1af2	DQ149700	Ceratina japonica
ef1af2	GU245044	Ceratina sp. JS-2010
ef1af2	EU367213	Chalybion californicum
ef1af2	EU851547	Chelostoma aureocinctum
ef1af2	EU863120	Chelostoma bytinskii
ef1af2	EU851548	Chelostoma californicum
ef1af2	EU851549	Chelostoma campanularum
ef1af2	EU863121	Chelostoma cockerelli
ef1af2	EU863111	Chelostoma diodon
ef1af2	EU863122	Chelostoma distinctum
ef1af2	EU863112	Chelostoma edentulum
ef1af2	EU863113	Chelostoma emarginatum
ef1af2	EU851546	Chelostoma florisomne
ef1af2	EU863123	Chelostoma foveolatum
ef1af2	AY585146	Chelostoma fuliginosum
ef1af2	EU863114	Chelostoma grande
ef1af2	EU863124	Chelostoma hellenicum
ef1af2	EU863125	Chelostoma incisulum
ef1af2	EU851545	Chelostoma lamellum
ef1af2	EU863126	Chelostoma laticaudum
ef1af2	EU863127	Chelostoma marginatum incisuloides
ef1af2	EU863128	Chelostoma minutum
ef1af2	EU863115	Chelostoma mocsaryi
ef1af2	EU863116	Chelostoma nasutum
ef1af2	EU863129	Chelostoma phaceliae
ef1af2	EU851551	Chelostoma philadelphi
ef1af2	EU851550	Chelostoma rapunculi
ef1af2	EU863117	Chelostoma sp. 2 CJP-2008
ef1af2	EU863118	Chelostoma sp. 3 CJP-2008
ef1af2	EU863130	Chelostoma styriacum
ef1af2	EU863119	Chelostoma transversum
ef1af2	EU863131	Chelostoma ventrale
ef1af2	DQ872751	Chilicola araucana
ef1af2	DQ884663	Chilicola herbsti
ef1af2	DQ872754	Chilicola inermis
ef1af2	DQ872750	Chilicola patagonica
ef1af2	DQ884662	Chilicola rostrata
ef1af2	DQ872745	Chilicola sp. 1 EABA-2006
ef1af2	DQ872746	Chilicola sp. 2 EABA-2006
ef1af2	DQ872747	Chilicola sp. 3 EABA-2006
ef1af2	DQ872748	Chilicola sp. 4 EABA-2006
ef1af2	DQ872749	Chilicola sp. 5 EABA-2006
ef1af2	DQ872753	Chilicola sp. 6 EABA-2006
ef1af2	AY585121	Chilicola styliventris
ef1af2	DQ872744	Chilicola vernalis
ef1af2	DQ884661	Chilicola vicugna
ef1af2	AF435392	Chilicolletes delahozii
ef1af2	DQ884656	Chilimelissa australis
ef1af2	DQ872740	Chilimelissa chusmiza
ef1af2	DQ884658	Chilimelissa irwini
ef1af2	DQ872739	Chilimelissa laureli
ef1af2	DQ872737	Chilimelissa mucar
ef1af2	DQ884657	Chilimelissa nortina
ef1af2	DQ872742	Chilimelissa pedroi
ef1af2	DQ872738	Chilimelissa rosie
ef1af2	AY585120	Chilimelissa rozeni
ef1af2	DQ884659	Chilimelissa sp. 1 EABA-2006
ef1af2	DQ872736	Chilimelissa sp. 2 EABA-2006
ef1af2	DQ872743	Chilimelissa sp. 3 EABA-2006
ef1af2	EF599173	Clavipanurgus desertus
ef1af2	AY585163	Clypeadon haigi
ef1af2	EU367214	Clypeadon taurulus
ef1af2	GU244980	Coelioxoides sp. JS-2010
ef1af2	GU244986	Coelioxoides waltheriae
ef1af2	EU851528	Coelioxys afra
ef1af2	GU245004	Coelioxys alternata
ef1af2	DQ884625	Colletellus velutinellus
ef1af2	DQ085576	Colletes acutus
ef1af2	DQ884646	Colletes bicolor
ef1af2	DQ884642	Colletes compactus
ef1af2	DQ884641	Colletes distinctus
ef1af2	DQ884649	Colletes floralis
ef1af2	DQ884651	Colletes furfuraceus
ef1af2	DQ085561	Colletes halophilus
ef1af2	DQ085553	Colletes hederae
ef1af2	AY585123	Colletes inaequalis
ef1af2	DQ884643	Colletes pascoensis
ef1af2	DQ884647	Colletes seminitidus
ef1af2	DQ884644	Colletes simulans
ef1af2	AY230130	Colletes skinneri
ef1af2	DQ884648	Colletes sp. EABA-2006
ef1af2	DQ085571	Colletes succinctus
ef1af2	DQ884645	Colletes thoracicus
ef1af2	DQ085577	Colletes wolfi
ef1af2	DQ149719	Compsomelissa borneri
ef1af2	GU245039	Compsomelissa keiseri
ef1af2	EF411176	Conanthalictus conanthi
ef1af2	AF435378	Conanthalictus wilmattae
ef1af2	GU244941	Ctenioschelus goryi
ef1af2	DQ884570	Ctenocolletes nigricans
ef1af2	DQ884571	Ctenocolletes rufescens
ef1af2	DQ884572	Ctenocolletes smaragdinus
ef1af2	AY585118	Ctenoplectra albolimbata
ef1af2	EU122136	Ctenoplectra antinorii
ef1af2	EU122137	Ctenoplectra armata
ef1af2	EU122138	Ctenoplectra australica
ef1af2	EU122139	Ctenoplectra bequaerti
ef1af2	EU122140	Ctenoplectra davidi
ef1af2	EU122141	Ctenoplectra florisomnis
ef1af2	EU122144	Ctenoplectra kelloggi
ef1af2	EU122145	Ctenoplectra polita
ef1af2	EU122150	Ctenoplectra terminalis
ef1af2	EU122135	Ctenoplectrina alluaudi
ef1af2	EU122149	Ctenoplectrina n. sp. HS-2007
ef1af2	GU244925	Ctenoplectrina sp. JS-2010
ef1af2	EF411173	Curvinomia ridleyi
ef1af2	DQ813111	Dactylurina staudingeri
ef1af2	AY585148	Dasypoda argentata
ef1af2	EF594333	Dasypoda braccata
ef1af2	EF594334	Dasypoda crassicornis
ef1af2	EF594331	Dasypoda dusmeti
ef1af2	EF594337	Dasypoda frieseana
ef1af2	AY585149	Dasypoda hirtipes
ef1af2	EF594332	Dasypoda oraniensis
ef1af2	EF594336	Dasypoda pyriformis
ef1af2	EF594338	Dasypoda spinigera
ef1af2	EF594339	Dasypoda suripes
ef1af2	HQ995705	Dianthidium arizonicum
ef1af2	GU244993	Dianthidium subparvum
ef1af2	AF435396	Dieunomia nevadensis
ef1af2	AF435397	Dieunomia triangulifera
ef1af2	AF435380	Dinagapostemon sp. BND-1
ef1af2	AF435381	Dinagapostemon sp. BND-2
ef1af2	HQ995696	Dioxys moesta
ef1af2	GU244997	Dioxys pomonae
ef1af2	AY585125	Diphaglossa gayi
ef1af2	GU245025	Doeringiella sp. JS-2010
ef1af2	DQ813112	Dolichotrigona browni
ef1af2	FJ042293	Dolichotrigona chachapoya
ef1af2	HQ995706	Duckeanthidium thielei
ef1af2	FJ042294	Duckeola ghilianii
ef1af2	EF411181	Dufourea holocyana
ef1af2	AF435382	Dufourea malacothricis
ef1af2	AF435383	Dufourea mulleri
ef1af2	AF435384	Dufourea novaeangliae
ef1af2	EF411180	Dufourea spinifera
ef1af2	EF411179	Dufourea spirula
ef1af2	DQ884598	Edwyniana sp. EABA-2006
ef1af2	HQ995707	Eoanthidium turnericum
ef1af2	HQ995708	Epanthidium bicoloratum
ef1af2	GU244987	Epeoloides coecutiens
ef1af2	GU244966	Epeoloides pilosula
ef1af2	GU245022	Epeolus scutellaris
ef1af2	GU245026	Epeolus sp. JS-2010
ef1af2	GU244988	Epeolus variegatus
ef1af2	GU244935	Epiclopus gayi
ef1af2	GU936598	Eremaphanta iranica
ef1af2	GU244936	Ericrocis lata
ef1af2	AY585162	Eucerceris tricolor
ef1af2	GU244947	Eufriesea surinamensis
ef1af2	GU244946	Euglossa piliventris
ef1af2	EF601167	Euherbstia excellens
ef1af2	DQ884654	Euhesma crabronica
ef1af2	DQ884652	Euhesma platyrhina
ef1af2	DQ884653	Euhesma sp. EABA-2006
ef1af2	GU244945	Eulaema meriana
ef1af2	DQ884599	Eulonchopria punctatissima
ef1af2	DQ884588	Eulonchopria simplicicrus
ef1af2	EU203259	Eupetersia seyrigi
ef1af2	DQ884611	Euryglossidia sp. 1 EABA-2006
ef1af2	DQ884612	Euryglossidia sp. 2 EABA-2006
ef1af2	DQ884613	Euryglossidia sp. 3 EABA-2006
ef1af2	DQ884618	Euryglossidia sp. 4 EABA-2006
ef1af2	DQ884619	Euryglossidia sp. 5 EABA-2006
ef1af2	AY585127	Euryglossina globuliceps
ef1af2	GU244944	Exaerete sp. JS-2010
ef1af2	DQ884626	Excolletes sp. EABA-2006
ef1af2	GU244989	Exomalopsis sp. JS-2010
ef1af2	DQ149705	Exoneura angophorae
ef1af2	GU245041	Exoneura bicolor
ef1af2	HQ268575	Exoneura illustris
ef1af2	DQ149707	Exoneura nigrescens
ef1af2	HQ268563	Exoneura pictifrons
ef1af2	DQ149706	Exoneura robusta
ef1af2	HQ268573	Exoneura sp. A New South Wales
ef1af2	HQ268567	Exoneura sp. A South Australia
ef1af2	DQ149709	Exoneura sp. Adelaide
ef1af2	HQ268577	Exoneura sp. B South Australia
ef1af2	HQ268565	Exoneura sp. C Western Australia
ef1af2	HQ268569	Exoneura sp. Dandenong
ef1af2	DQ149708	Exoneura sp. Tasmania
ef1af2	HQ268571	Exoneura sp. X Queensland
ef1af2	DQ149712	Exoneurella eremophila
ef1af2	DQ149713	Exoneurella lawsoni
ef1af2	DQ149711	Exoneurella setosa
ef1af2	HQ268555	Exoneurella sp. D Western Australia
ef1af2	DQ149710	Exoneurella tridentata
ef1af2	DQ149722	Exoneuridia hakkariensis
ef1af2	HQ995683	Fidelia braunsiana
ef1af2	HQ995685	Fidelia friesei
ef1af2	HQ995680	Fidelia kobrowi
ef1af2	HQ995686	Fidelia pallidula
ef1af2	HQ995681	Fidelia paradoxa
ef1af2	HQ995684	Fidelia ulrikei
ef1af2	HQ995682	Fidelia villosa
ef1af2	HQ995687	Fideliopsis hessei
ef1af2	DQ141113	Fideliopsis major
ef1af2	HQ995688	Fideliopsis ornata
ef1af2	GU244943	Florilegus sp. JS-2010
ef1af2	EU163187	Friesella schrottkyi
ef1af2	EU163188	Frieseomelitta silvestrii
ef1af2	FJ042300	Frieseomelitta trichocerata
ef1af2	FJ042301	Frieseomelitta varia
ef1af2	DQ813113	Geniotrigona incisa
ef1af2	DQ813115	Geniotrigona thoracica
ef1af2	DQ884655	Geodiscelis longiceps
ef1af2	FJ042304	Geotrigona fulvatra
ef1af2	DQ813116	Geotrigona fulvohirta
ef1af2	EU163196	Geotrigona kraussi
ef1af2	FJ042305	Geotrigona mombuca
ef1af2	FJ042303	Geotrigona subgrisea
ef1af2	DQ884623	Glossurocolletes bilobatus
ef1af2	AF435386	Goeletapis peruensis
ef1af2	AY585131	Goniocolletes fimbriatinus
ef1af2	AF435387	Habralictus sp. BND-2001
ef1af2	HQ995748	Haetosmia brachyura
ef1af2	EU851552	Haetosmia circumventa
ef1af2	DQ884604	Halictanthrena malpighiacearum
ef1af2	AF140304	Halictus confusus
ef1af2	AF140296	Halictus crenicornis
ef1af2	AF140332	Halictus farinosus
ef1af2	AF140298	Halictus fulvipes
ef1af2	AF140305	Halictus gemmeus
ef1af2	AF140306	Halictus kessleri
ef1af2	AF140299	Halictus ligatus
ef1af2	AF140301	Halictus maculatus
ef1af2	AF140333	Halictus parallelus
ef1af2	AF140327	Halictus poeyi
ef1af2	AF140312	Halictus pollinosus
ef1af2	AF140328	Halictus pseudomaculatus
ef1af2	AF140334	Halictus quadricinctus
ef1af2	AF140336	Halictus rubicundus
ef1af2	AF140330	Halictus scabiosae
ef1af2	AF140331	Halictus sexcinctus
ef1af2	AF140297	Halictus simplex
ef1af2	AF140307	Halictus smaragdulus
ef1af2	AF140308	Halictus subauratus
ef1af2	AF140310	Halictus tripartitus
ef1af2	AF140311	Halictus tumulorum
ef1af2	AF140313	Halictus vestitus
ef1af2	EU254249	Halterapis isaloensis
ef1af2	DQ149720	Halterapis minuta
ef1af2	DQ149721	Halterapis seyrigi
ef1af2	DQ884638	Hemicotelles ruizii
ef1af2	EU851555	Heriades crucifer
ef1af2	EU851554	Heriades punctulifer
ef1af2	EU851553	Heriades truncorum
ef1af2	EF594326	Hesperapis cockerelli
ef1af2	AY230131	Hesperapis larreae
ef1af2	AY585151	Hesperapis regularis
ef1af2	EF594324	Hesperapis rhodocerata
ef1af2	AY585152	Hesperapis sp. Hesp940
ef1af2	EF594325	Hesperapis trochanterata
ef1af2	DQ813119	Heterotrigona bakeri
ef1af2	DQ813117	Heterotrigona erythrogaster
ef1af2	DQ813118	Heterotrigona itama
ef1af2	DQ884615	Hexantheda missionica
ef1af2	GU245028	Hexepeolus rhodogyne
ef1af2	EU851556	Hofferia schmiedeknechti
ef1af2	GU245013	Holcopasites arizonicus
ef1af2	GU245012	Holcopasites calliopsidis
ef1af2	GU245014	Holcopasites insoletus
ef1af2	GU245016	Holcopasites minimus
ef1af2	AY585112	Holcopasites ruthae
ef1af2	GU245015	Holcopasites stevensi
ef1af2	AF264839	Homalictus megastigmus
ef1af2	AF435389	Homalictus punctatum
ef1af2	DQ813120	Homotrigona fimbriata
ef1af2	GU244939	Hopliphora velutina
ef1af2	EU851572	Hoplitis adunca
ef1af2	EU851567	Hoplitis aff. onychophora CJP-2008
ef1af2	EU851577	Hoplitis albifrons
ef1af2	EU851561	Hoplitis annulata crenulata
ef1af2	EU851574	Hoplitis antalyae
ef1af2	EU851569	Hoplitis biscutellae
ef1af2	EU851562	Hoplitis bisulca
ef1af2	EU851584	Hoplitis brachypogon
ef1af2	EU851563	Hoplitis hemisphaerica
ef1af2	EU851568	Hoplitis hypocrita
ef1af2	EU851566	Hoplitis illustris
ef1af2	EU851582	Hoplitis incanescens
ef1af2	EU851575	Hoplitis lebanotica
ef1af2	EU851557	Hoplitis leucomelana
ef1af2	EU851558	Hoplitis mitis
ef1af2	EU851571	Hoplitis mojavensis
ef1af2	EU851580	Hoplitis moricei
ef1af2	EU851579	Hoplitis nasuta
ef1af2	EU851576	Hoplitis paralias
ef1af2	EU851559	Hoplitis pilosifrons
ef1af2	EU851583	Hoplitis platalea
ef1af2	EU851570	Hoplitis robusta
ef1af2	EU851564	Hoplitis sp. CJP-2008
ef1af2	EU851573	Hoplitis tigrina
ef1af2	EU851560	Hoplitis tridentata
ef1af2	EU851578	Hoplitis tuberculata
ef1af2	EU851581	Hoplitis villiersi
ef1af2	EU851565	Hoplitis villosa
ef1af2	EU851585	Hoplitis zuni
ef1af2	DQ884590	Hoplocolletes ventralis
ef1af2	EF411174	Hoplonomia amboiensis
ef1af2	EU851588	Hoplosmia pinquis
ef1af2	EU851587	Hoplosmia scutellaris
ef1af2	EU851586	Hoplosmia spinulosa
ef1af2	DQ884672	Hylaeus affinis
ef1af2	DQ884670	Hylaeus albonitens
ef1af2	DQ884668	Hylaeus alcyoneus
ef1af2	AY585128	Hylaeus amiculus
ef1af2	DQ884680	Hylaeus aralis
ef1af2	DQ884702	Hylaeus bidentatus
ef1af2	DQ884699	Hylaeus bituberculatus
ef1af2	DQ884708	Hylaeus burnsi
ef1af2	DQ884706	Hylaeus chlorosomus
ef1af2	DQ212159	Hylaeus connectens
ef1af2	DQ884686	Hylaeus constrictiformis
ef1af2	DQ884704	Hylaeus cyaneomicans
ef1af2	DQ884707	Hylaeus cyanophilus
ef1af2	DQ884678	Hylaeus cyanurus
ef1af2	DQ212160	Hylaeus difficilis
ef1af2	DQ884677	Hylaeus disjunctus
ef1af2	AY585129	Hylaeus elegans
ef1af2	DQ884682	Hylaeus eugeniellus
ef1af2	DQ884689	Hylaeus exleyae
ef1af2	DQ884690	Hylaeus extensus
ef1af2	DQ212158	Hylaeus globula
ef1af2	DQ212161	Hylaeus hula
ef1af2	DQ884675	Hylaeus hurdi
ef1af2	DQ884669	Hylaeus inquilina
ef1af2	DQ212163	Hylaeus kauaiensis
ef1af2	DQ212164	Hylaeus kokeensis
ef1af2	DQ212165	Hylaeus kona
ef1af2	DQ884671	Hylaeus leptocephalus
ef1af2	DQ884701	Hylaeus leptospermi
ef1af2	DQ212166	Hylaeus longiceps
ef1af2	DQ884685	Hylaeus microphenax
ef1af2	DQ884681	Hylaeus nubilosus
ef1af2	DQ884676	Hylaeus ofarrelli
ef1af2	DQ212167	Hylaeus pele
ef1af2	DQ884667	Hylaeus preposterosus
ef1af2	DQ884683	Hylaeus primulipictus
ef1af2	AY585130	Hylaeus proximus
ef1af2	DQ212168	Hylaeus pubescens
ef1af2	DQ884674	Hylaeus punctatus
ef1af2	DQ884705	Hylaeus quadratus
ef1af2	DQ884679	Hylaeus ruficeps
ef1af2	DQ884688	Hylaeus sculptus
ef1af2	DQ884664	Hylaeus simplus
ef1af2	DQ212169	Hylaeus solaris
ef1af2	DQ884666	Hylaeus sp. EABA-2006
ef1af2	DQ884700	Hylaeus trilobatus
ef1af2	DQ884665	Hylaeus vittatifrons
ef1af2	DQ884673	Hylaeus wootoni
ef1af2	DQ884691	Hyleoides concinna
ef1af2	HQ995709	Hypanthidioides marginata
ef1af2	HQ995710	Hypanthidium obscurius
ef1af2	GU244957	Hypotrigona gribodoi
ef1af2	DQ813122	Hypotrigona ruspolii
ef1af2	HQ995711	Icteranthidium ferrugineum
ef1af2	DQ149714	Inquilina excavata
ef1af2	DQ149715	Inquilina schwarzi
ef1af2	DQ149716	Inquilina sp. Adelaide
ef1af2	GU244952	Isepeolus atripilis
ef1af2	GU244951	Isepeolus cortesi
ef1af2	GU244953	Isepeolus luctuosus
ef1af2	GU244954	Isepeolus wagenknechti
ef1af2	AY585166	Isodontia mexicana
ef1af2	DQ884601	Kylopasiphae pruinosa
ef1af2	DQ884597	Kylopasiphae sp. EABA-2006
ef1af2	DQ884627	Lamprocolletes chalybeatus
ef1af2	AF264814	Lasioglossum albipes
ef1af2	AF272246	Lasioglossum albocinctum
ef1af2	AF264861	Lasioglossum alphenum
ef1af2	AF264815	Lasioglossum apristum
ef1af2	AF264856	Lasioglossum asteris
ef1af2	AF435390	Lasioglossum athabascense
ef1af2	AF264816	Lasioglossum boreale
ef1af2	AF435365	Lasioglossum brevicorne
ef1af2	AF435385	Lasioglossum calceatum
ef1af2	AF264841	Lasioglossum callizonium
ef1af2	AF264818	Lasioglossum cinctipes
ef1af2	AF264788	Lasioglossum cognatum
ef1af2	AF264819	Lasioglossum comagenense
ef1af2	AF264789	Lasioglossum conspicuum
ef1af2	AF264790	Lasioglossum convexum
ef1af2	AF264842	Lasioglossum coriaceum
ef1af2	AF264801	Lasioglossum cressonii
ef1af2	AF264843	Lasioglossum desertum
ef1af2	AF264850	Lasioglossum discum
ef1af2	AF264820	Lasioglossum duplex
ef1af2	AF264791	Lasioglossum erythrurum
ef1af2	AF264802	Lasioglossum figueresi
ef1af2	AF264792	Lasioglossum florale
ef1af2	AF264821	Lasioglossum fulvicorne
ef1af2	AF264844	Lasioglossum fuscipenne
ef1af2	AF264834	Lasioglossum gattaca
ef1af2	AF264803	Lasioglossum gundlachii
ef1af2	AF264804	Lasioglossum hyalinum
ef1af2	AF264857	Lasioglossum hybodinum
ef1af2	AF264805	Lasioglossum imitatum
ef1af2	AF435367	Lasioglossum inconditum
ef1af2	AF435366	Lasioglossum interruptum
ef1af2	AF264845	Lasioglossum laevigatum
ef1af2	AF264793	Lasioglossum lanarium
ef1af2	AF264822	Lasioglossum laticeps
ef1af2	AF264848	Lasioglossum lativentre
ef1af2	AF264846	Lasioglossum leucozonium
ef1af2	AF435368	Lasioglossum limbellum
ef1af2	AF264823	Lasioglossum lineare
ef1af2	AF435372	Lasioglossum lithuscum
ef1af2	AF435369	Lasioglossum lucidulum
ef1af2	AF435388	Lasioglossum lustrans
ef1af2	AF264849	Lasioglossum majus
ef1af2	AF264826	Lasioglossum malachurum
ef1af2	AF264825	Lasioglossum marginatum
ef1af2	AF264794	Lasioglossum mediopolitum
ef1af2	AF264824	Lasioglossum mediterraneum
ef1af2	AF264795	Lasioglossum mirandum
ef1af2	AF264827	Lasioglossum morio
ef1af2	EU203279	Lasioglossum nicolli
ef1af2	AF264828	Lasioglossum nigripes
ef1af2	AF264859	Lasioglossum noctivagum
ef1af2	AF264860	Lasioglossum oenotherae
ef1af2	AF264798	Lasioglossum olgae
ef1af2	AF264796	Lasioglossum parasphecodum
ef1af2	AF264806	Lasioglossum parvum
ef1af2	AF264829	Lasioglossum pauxillum
ef1af2	AF264851	Lasioglossum pavonotum
ef1af2	AF264830	Lasioglossum pectorale
ef1af2	AF264807	Lasioglossum pilosum
ef1af2	AF264831	Lasioglossum politum
ef1af2	AF264832	Lasioglossum puncticolle
ef1af2	AF264833	Lasioglossum quebecense
ef1af2	AF264808	Lasioglossum rohweri
ef1af2	AF435391	Lasioglossum scitulum
ef1af2	AF264853	Lasioglossum sexnotatum
ef1af2	AF264852	Lasioglossum sisymbrii
ef1af2	AF264858	Lasioglossum sp. 'Cobboboonee'
ef1af2	AF264799	Lasioglossum sp. NDA(1)-A
ef1af2	AF264835	Lasioglossum subtropicum
ef1af2	AF264797	Lasioglossum supralucens
ef1af2	AF264809	Lasioglossum tegulare
ef1af2	AF264854	Lasioglossum titusi
ef1af2	AF264836	Lasioglossum truncatum
ef1af2	AF264810	Lasioglossum umbripenne
ef1af2	AF264811	Lasioglossum vierecki
ef1af2	AF435370	Lasioglossum villosulum
ef1af2	AF435379	Lasioglossum zephyrum
ef1af2	AF264855	Lasioglossum zonulum
ef1af2	GU244969	Leiopodus abnormis
ef1af2	AY585113	Leiopodus singularis
ef1af2	GU244968	Leiopodus sp. JS-2010
ef1af2	GU244970	Leiopodus trochantericus
ef1af2	DQ884632	Leioproctus conospermi
ef1af2	AY585132	Leioproctus irroratus
ef1af2	DQ884633	Leioproctus lanceolatus
ef1af2	DQ884634	Leioproctus megachalcoides
ef1af2	DQ884631	Leioproctus pappus
ef1af2	DQ884635	Leioproctus platycephalus
ef1af2	AY585133	Leioproctus plumosus
ef1af2	AY585143	Leioproctus sp. BND-2004
ef1af2	DQ884637	Leioproctus sp. EABA-2006
ef1af2	DQ813125	Lepidotrigona terminata
ef1af2	AF492984	Lepidotrigona ventralis
ef1af2	FJ042307	Lestrimelitta aff. limao CR-2009
ef1af2	AY208287	Lestrimelitta limao
ef1af2	FJ042306	Lestrimelitta maracaia
ef1af2	GU244964	Lestrimelitta sp. JS-2010
ef1af2	EU163195	Lestrimelitta sp. MP115
ef1af2	FJ042310	Leurotrigona muelleri
ef1af2	FJ042309	Leurotrigona pusilla
ef1af2	DQ813127	Liotrigona madecassa
ef1af2	DQ813126	Liotrigona mahafalya
ef1af2	EU122152	Liotrigona sp. HS-2007
ef1af2	EU254243	Liotrigona sp. Ifaty
ef1af2	AF435395	Lipotriches australica
ef1af2	DQ813128	Lisotrigona furva
ef1af2	EU851523	Lithurgus chrysurus
ef1af2	DQ141116	Lithurgus echinocacti
ef1af2	HQ995690	Lithurgus pullatus
ef1af2	HQ995691	Lithurgus rubricatus
ef1af2	HQ995692	Lithurgus scabrosus
ef1af2	HQ995693	Lithurgus tibialis
ef1af2	DQ884622	Lonchopria robertsi
ef1af2	DQ884620	Lonchopria similis
ef1af2	DQ884621	Lonchopria sp. EABA-2006
ef1af2	DQ813129	Lophotrigona canifrons
ef1af2	DQ149724	Macrogalea antanosy
ef1af2	EF103601	Macrogalea berentyensis
ef1af2	EF103600	Macrogalea ellioti
ef1af2	EF103602	Macrogalea infernalis
ef1af2	EF190108	Macrogalea maizina
ef1af2	EF190110	Macrogalea scaevolae
ef1af2	EF190106	Macrogalea sp. Malawi
ef1af2	EF103603	Macrogalea sp. Ramena
ef1af2	DQ149723	Macrogalea zanzibarica
ef1af2	AY585154	Macropis europaea
ef1af2	EF594323	Macropis fulvipes
ef1af2	AY585155	Macropis nuda
ef1af2	EF599186	Macrotera echinocacti
ef1af2	EF599185	Macrotera latior
ef1af2	AF504527	Macrotera texana
ef1af2	GU245046	Manuelia gayatina
ef1af2	HQ995720	Megachile (Aethomegachile) sp. CJP-2011
[truncated: 3,256 more rows]
