# Supplementary material for: The bee tree of life: a supermatrix approach to apoid phylogeny and biogeography
Source: BMC Evol Biol. 2013 Jul 3;13:138. doi: 10.1186/1471-2148-13-138 (PMC3706286; doi:10.1186/1471-2148-13-138)
Supplement: Additional file 6 — Geographic distributions of bee genera. Presence/absence of each genus in each of seven geographic regions indicated with a 0 (absent) or 1 (present). Data from reference [3]. [file 1471-2148-13-138-S6.txt]

Genus	Family	Geographic region (0=absent, 1=present)
		Africa	Central America	Eastern Paleoartic	North America	Oceania	South America	Western Paleoartic
Alocandrena	Andrenidae	0	0	0	0	0	1	0
Andrena	Andrenidae	1	0	1	1	0	0	1
Arhysosage	Andrenidae	0	0	0	0	0	1	0
Calliopsis	Andrenidae	0	1	0	1	0	1	0
Callonychium	Andrenidae	0	0	0	0	0	1	0
Camptopoeum	Andrenidae	0	0	1	0	0	0	1
Clavipanurgus	Andrenidae	0	0	1	0	0	0	1
Euherbstia	Andrenidae	0	0	0	0	0	1	0
Macrotera	Andrenidae	0	0	0	1	0	0	0
Megandrena	Andrenidae	0	0	0	1	0	0	0
Melitturga	Andrenidae	1	0	1	0	0	0	1
Meliturgula	Andrenidae	1	0	0	0	0	0	0
Neffapis	Andrenidae	0	0	0	0	0	1	0
Nolanomelissa	Andrenidae	0	0	0	0	0	1	0
Orphana	Andrenidae	0	0	0	0	0	1	0
Panurginus	Andrenidae	0	0	1	1	0	0	1
Panurgus	Andrenidae	0	0	1	0	0	0	1
Perdita	Andrenidae	0	1	0	1	0	0	0
Plesiopanurgus	Andrenidae	0	0	0	0	0	0	1
Protandrena	Andrenidae	0	1	0	1	0	0	0
Protoxaea	Andrenidae	0	1	0	1	0	1	0
Pseudopanurgus	Andrenidae	0	1	0	1	0	0	0
Aglae	Apidae	0	0	0	0	0	1	0
Alepidosceles	Apidae	0	0	0	0	0	1	0
Allodape	Apidae	1	0	0	0	0	0	0
Allodapula	Apidae	1	0	0	0	0	0	0
Amegilla	Apidae	1	0	1	0	1	0	1
Ammobates	Apidae	0	0	1	0	0	0	1
Ammobatoides	Apidae	0	0	1	0	0	0	1
Ancyla	Apidae	0	0	0	0	0	0	1
Ancyloscelis	Apidae	0	1	0	1	0	1	0
Anthophora	Apidae	1	1	1	1	0	1	1
Anthophorula	Apidae	0	1	0	1	0	1	0
Aparatrigona	Apidae	0	1	0	0	0	1	0
Apis	Apidae	1	1	1	1	1	1	1
Apotrigona	Apidae	1	0	0	0	0	0	0
Arhysoceble	Apidae	0	0	0	0	0	1	0
Austroplebeia	Apidae	0	0	0	0	1	0	0
Axestotrigona	Apidae	1	0	0	0	0	0	0
Biastes	Apidae	0	0	0	0	0	0	1
Bombus	Apidae	0	1	1	1	0	1	1
Brachynomada	Apidae	0	1	0	1	0	1	0
Braunsapis	Apidae	1	0	1	0	1	0	0
Brevineura	Apidae	0	0	0	0	1	0	0
Caenonomada	Apidae	0	0	0	0	0	1	0
Caenoprosopina	Apidae	0	0	0	0	0	1	0
Caenoprosopis	Apidae	0	0	0	0	0	1	0
Celetrigona	Apidae	0	0	0	0	0	1	0
Centris	Apidae	0	1	0	1	0	1	0
Cephalotrigona	Apidae	0	1	0	1	0	1	0
Ceratina	Apidae	1	1	1	1	1	1	1
Coelioxoides	Apidae	0	1	0	1	0	1	0
Compsomelissa	Apidae	1	0	0	0	0	0	0
Ctenioschelus	Apidae	0	1	0	1	0	1	0
Ctenoplectra	Apidae	1	0	1	0	1	0	0
Ctenoplectrina	Apidae	1	0	0	0	0	0	0
Dactylurina	Apidae	1	0	0	0	0	0	0
Deltoptila	Apidae	0	1	0	1	0	0	0
Diadasia	Apidae	0	1	0	1	0	1	0
Diadasina	Apidae	0	0	0	0	0	1	0
Doeringiella	Apidae	0	0	0	0	0	1	0
Dolichotrigona	Apidae	0	0	0	0	0	1	0
Duckeola	Apidae	0	0	0	0	0	1	0
Epeoloides	Apidae	0	0	0	1	0	0	1
Epeolus	Apidae	1	1	1	1	0	1	1
Epicharis	Apidae	0	1	0	0	0	1	0
Epiclopus	Apidae	0	0	0	0	0	1	0
Ericrocis	Apidae	0	0	0	1	0	0	0
Eucera	Apidae	0	0	1	1	0	0	1
Eufriesea	Apidae	0	1	0	0	0	1	0
Euglossa	Apidae	0	1	0	1	0	1	0
Eulaema	Apidae	0	1	0	1	0	1	0
Exaerete	Apidae	0	1	0	1	0	1	0
Exomalopsis	Apidae	0	1	0	1	0	1	0
Exoneura	Apidae	0	0	0	0	1	0	0
Exoneurella	Apidae	0	0	0	0	1	0	0
Exoneuridia	Apidae	0	0	1	0	0	0	0
Florilegus	Apidae	0	1	0	1	0	1	0
Friesella	Apidae	0	0	0	0	0	1	0
Frieseomelitta	Apidae	0	1	0	0	0	1	0
Geniotrigona	Apidae	0	0	1	0	0	0	0
Geotrigona	Apidae	0	1	0	0	0	1	0
Halterapis	Apidae	1	0	0	0	0	0	0
Heterotrigona	Apidae	0	0	1	0	0	0	0
Hexepeolus	Apidae	0	0	0	1	0	0	0
Holcopasites	Apidae	0	1	0	1	0	0	0
Homotrigona	Apidae	0	0	1	0	0	0	0
Hopliphora	Apidae	0	0	0	0	0	1	0
Hypotrigona	Apidae	1	0	0	0	0	0	0
Inquilina	Apidae	0	0	0	0	1	0	0
Isepeolus	Apidae	0	0	0	0	0	1	0
Leiopodus	Apidae	0	1	0	1	0	1	0
Lepidotrigona	Apidae	0	0	1	0	0	0	0
Lestrimelitta	Apidae	0	1	0	0	0	1	0
Leurotrigona	Apidae	0	0	0	0	0	1	0
Liotrigona	Apidae	1	0	0	0	0	0	0
Lisotrigona	Apidae	0	0	1	0	0	0	0
Lophotrigona	Apidae	0	0	1	0	0	0	0
Macrogalea	Apidae	1	0	0	0	0	0	0
Manuelia	Apidae	0	0	0	0	0	1	0
Martinapis	Apidae	0	1	0	1	0	1	0
Melecta	Apidae	0	1	1	1	0	0	1
Melectoides	Apidae	0	0	0	0	0	1	0
Meliphilopsis	Apidae	0	0	0	0	0	1	0
Meliplebeia	Apidae	1	0	0	0	0	0	0
Melipona	Apidae	0	1	0	0	0	1	0
Meliponula	Apidae	1	0	0	0	0	0	0
Melissodes	Apidae	0	1	0	1	0	1	0
Melissoptila	Apidae	0	1	0	1	0	1	0
Melitoma	Apidae	0	1	0	1	0	1	0
Meliwillea	Apidae	0	1	0	0	0	0	0
Mesocheira	Apidae	0	1	0	1	0	1	0
Mesonychium	Apidae	0	0	0	0	0	1	0
Mesoplia	Apidae	0	1	0	1	0	1	0
Mourella	Apidae	0	0	0	0	0	1	0
Nannotrigona	Apidae	0	1	0	0	0	1	0
Nanorhathymus	Apidae	0	1	0	0	0	1	0
Neolarra	Apidae	0	1	0	1	0	0	0
Neopasites	Apidae	0	0	0	1	0	0	0
Nogueirapis	Apidae	0	0	0	0	0	1	0
Nomada	Apidae	1	1	1	1	1	1	1
Odontotrigona	Apidae	0	0	1	0	0	0	0
Odyneropsis	Apidae	0	1	0	1	0	1	0
Oreopasites	Apidae	0	1	0	1	0	0	0
Osiris	Apidae	0	1	0	0	0	1	0
Oxytrigona	Apidae	0	0	0	0	0	1	0
Pachymelus	Apidae	1	0	0	0	0	0	0
Paranomada	Apidae	0	0	0	1	0	0	0
Parapartamona	Apidae	0	1	0	0	0	1	0
Paratetrapedia	Apidae	0	1	0	0	0	1	0
Paratrigona	Apidae	0	1	0	0	0	1	0
Parepeolus	Apidae	0	0	0	0	0	1	0
Partamona	Apidae	0	1	0	0	0	1	0
Pasites	Apidae	1	0	1	0	0	0	1
Peponapis	Apidae	0	1	0	1	0	1	0
Platytrigona	Apidae	0	0	1	0	0	0	0
Plebeia	Apidae	0	1	0	0	0	1	0
Plebeiella	Apidae	1	0	0	0	0	0	0
Plebeina	Apidae	1	0	0	0	0	0	0
Ptilothrix	Apidae	0	1	0	1	0	1	0
Ptilotrigona	Apidae	0	0	0	0	0	1	0
Rhathymus	Apidae	0	1	0	0	0	1	0
Rhinepeolus	Apidae	0	0	0	0	0	1	0
Scaptotrigona	Apidae	0	1	0	0	0	1	0
Scaura	Apidae	0	1	0	1	0	1	0
Schwarziana	Apidae	0	0	0	0	0	1	0
Schwarzula	Apidae	0	1	0	1	0	1	0
Sphecodopsis	Apidae	1	0	0	0	0	0	0
Sundatrigona	Apidae	0	0	1	0	0	0	0
Svastra	Apidae	0	1	0	1	0	1	0
Svastrides	Apidae	0	0	0	0	0	1	0
Svastrina	Apidae	0	0	0	0	0	1	0
Tapinotaspidini	Apidae	0	1	0	0	0	1	0
Tapinotaspoides	Apidae	0	0	0	0	0	1	0
Tetragona	Apidae	0	1	0	0	0	1	0
Tetragonilla	Apidae	0	0	1	0	0	0	0
Tetragonisca	Apidae	0	1	0	0	0	1	0
Tetragonula	Apidae	0	0	1	0	1	0	0
Tetralonia	Apidae	1	0	1	0	0	0	1
Tetraloniella	Apidae	1	0	1	0	0	0	1
Tetralonioidella	Apidae	0	0	1	0	0	0	0
Tetrigona	Apidae	0	0	1	0	0	0	0
Thalestria	Apidae	0	1	0	0	0	1	0
Thygater	Apidae	0	1	0	0	0	1	0
Thyreus	Apidae	1	0	1	0	1	0	1
Townsendiella	Apidae	0	0	0	1	0	0	0
Trichotrigona	Apidae	0	0	0	0	0	1	0
Triepeolus	Apidae	0	1	1	1	0	1	1
Trigona	Apidae	0	1	0	0	0	1	0
Trigonisca	Apidae	0	0	0	0	0	1	0
Triopasites	Apidae	0	0	0	1	0	0	0
Xenoglossa	Apidae	0	1	0	1	0	0	0
Xeromelecta	Apidae	0	0	0	1	0	0	0
Xylocopa	Apidae	1	1	1	1	1	1	1
Zacosmia	Apidae	0	0	0	1	0	0	0
Amphylaeus	Colletidae	0	0	0	0	1	0	0
Andrenopsis	Colletidae	0	0	0	0	1	0	0
Belopria	Colletidae	0	0	0	0	0	1	0
Brachyglossula	Colletidae	0	0	0	0	0	1	0
Cadeguala	Colletidae	0	0	0	1	0	1	0
Cadegualina	Colletidae	0	0	0	0	0	1	0
Callohesma	Colletidae	0	0	0	0	1	0	0
Callomelitta	Colletidae	0	0	0	0	1	0	0
Caupolicana	Colletidae	0	1	0	1	0	1	0
Cephalocolletes	Colletidae	0	0	0	0	0	1	0
Chilicola	Colletidae	0	0	0	0	0	1	0
Chilicolletes	Colletidae	0	0	0	0	0	1	0
Chilimelissa	Colletidae	0	0	0	0	0	1	0
Colletellus	Colletidae	0	0	0	0	1	0	0
Colletes	Colletidae	1	1	1	1	0	1	1
Diphaglossa	Colletidae	0	0	0	0	0	1	0
Edwyniana	Colletidae	0	0	0	0	0	1	0
Euhesma	Colletidae	0	0	0	0	1	0	0
Eulonchopria	Colletidae	0	1	0	1	0	1	0
Euryglossa	Colletidae	0	0	0	0	1	0	0
Euryglossidia	Colletidae	0	0	0	0	1	0	0
Euryglossina	Colletidae	0	0	0	0	1	0	0
Excolletes	Colletidae	0	0	0	0	1	0	0
Geodiscelis	Colletidae	0	0	0	0	0	1	0
Glossurocolletes	Colletidae	0	0	0	0	1	0	0
Goniocolletes	Colletidae	0	0	0	0	1	0	0
Halictanthrena	Colletidae	0	0	0	0	0	1	0
Hemicotelles	Colletidae	0	0	0	0	0	1	0
Hexantheda	Colletidae	0	0	0	0	0	1	0
Hoplocolletes	Colletidae	0	0	0	0	0	1	0
Hylaeus	Colletidae	1	1	1	1	1	1	1
Hyleoides	Colletidae	0	0	0	0	1	0	0
Kylopasiphae	Colletidae	0	0	0	0	0	1	0
Lamprocolletes	Colletidae	0	0	0	0	1	0	0
Leioproctus	Colletidae	0	0	0	0	1	0	0
Meroglossa	Colletidae	0	0	0	0	1	0	0
Mourecotelles	Colletidae	0	0	0	0	0	1	0
Mydrosoma	Colletidae	0	1	0	1	0	1	0
Neopasiphae	Colletidae	0	0	0	0	1	0	0
Niltonia	Colletidae	0	0	0	0	0	1	0
Nomiocolletes	Colletidae	0	0	0	0	0	1	0
Odontocolletes	Colletidae	0	0	0	0	1	0	0
Palaeorhiza	Colletidae	0	0	1	0	1	0	0
Paracolletes	Colletidae	0	0	0	0	1	0	0
Perditomorpha	Colletidae	0	0	0	0	0	1	0
Phenacolletes	Colletidae	0	0	0	0	1	0	0
Protomorpha	Colletidae	0	0	0	0	1	0	0
Ptiloglossa	Colletidae	0	1	0	1	0	1	0
Ptiloglossidia	Colletidae	0	0	0	0	0	1	0
Reedapis	Colletidae	0	0	0	0	0	1	0
Scrapter	Colletidae	1	0	0	0	0	0	0
Spinolapis	Colletidae	0	0	0	0	0	1	0
Tetraglossula	Colletidae	0	0	0	0	0	1	0
Trichocolletes	Colletidae	0	0	0	0	1	0	0
Willinkapis	Colletidae	0	0	0	0	0	1	0
Xanthesma	Colletidae	0	0	0	0	1	0	0
Xanthocotelles	Colletidae	0	0	0	0	0	1	0
Xenochilicola	Colletidae	0	0	0	0	0	1	0
Xeromelissa	Colletidae	0	0	0	0	0	1	0
Zikanapis	Colletidae	0	1	0	1	0	1	0
Agapostemon	Halictidae	0	1	0	1	0	1	0
Augochlora	Halictidae	0	1	0	1	0	1	0
Augochlorella	Halictidae	0	1	0	1	0	1	0
Augochloropsis	Halictidae	0	1	0	1	0	1	0
Caenohalictus	Halictidae	0	1	0	0	0	1	0
Cellariella	Halictidae	1	0	0	0	0	0	0
Conanthalictus	Halictidae	0	0	0	1	0	0	0
Corynura	Halictidae	0	0	0	0	0	1	0
Curvinomia	Halictidae	0	0	0	1	0	0	0
Dieunomia	Halictidae	0	1	0	1	0	0	0
Dinagapostemon	Halictidae	0	1	0	1	0	1	0
Dufourea	Halictidae	0	0	1	1	0	0	1
Eupetersia	Halictidae	1	0	0	0	0	0	0
Goeletapis	Halictidae	0	0	0	0	0	1	0
Habralictus	Halictidae	0	1	0	0	0	1	0
Halictus	Halictidae	1	1	1	1	1	0	1
Homalictus	Halictidae	0	0	0	0	1	0	0
Hoplonomia	Halictidae	0	0	1	0	1	0	0
Lasioglossum	Halictidae	1	1	1	1	1	0	1
Lipotriches	Halictidae	1	0	1	0	1	0	0
Macronomia	Halictidae	1	0	0	0	0	0	0
Megalopta	Halictidae	0	1	0	0	0	1	0
Megaloptidia	Halictidae	0	0	0	0	0	1	0
Megommation	Halictidae	0	0	0	0	0	1	0
Mexalictus	Halictidae	0	1	0	1	0	0	0
Neocorynura	Halictidae	0	0	0	1	0	1	0
Nomia	Halictidae	1	0	1	1	1	0	1
Nomioides	Halictidae	1	0	1	0	0	0	1
Parathrincostoma	Halictidae	1	0	0	0	0	0	0
Patellapis	Halictidae	1	0	1	0	1	0	0
Penapis	Halictidae	0	0	0	0	0	1	0
Protodufourea	Halictidae	0	0	0	1	0	0	0
Pseudagapostemon	Halictidae	0	0	0	0	0	1	0
Pseudapis	Halictidae	1	0	1	0	0	0	1
Rhinetula	Halictidae	0	1	0	0	0	1	0
Rophites	Halictidae	0	0	1	0	0	0	1
Ruizantheda	Halictidae	0	0	0	0	0	1	0
Sphecodes	Halictidae	1	1	1	1	1	0	1
Sphecodosoma	Halictidae	0	0	0	1	0	0	0
Systropha	Halictidae	1	0	1	0	0	0	1
Thrinchostoma	Halictidae	1	0	1	0	0	0	0
Thrincohalictus	Halictidae	0	0	1	0	0	0	1
Xenochlora	Halictidae	0	0	0	0	0	1	0
Xeralictus	Halictidae	0	0	0	1	0	0	0
Afranthidium	Megachilidae	1	0	1	0	0	0	1
Afroheriades	Megachilidae	1	0	0	0	0	0	0
Aglaoapis	Megachilidae	1	0	1	0	0	0	1
Anthidiellum	Megachilidae	1	1	1	1	1	1	1
Anthidium	Megachilidae	1	1	1	1	0	1	1
Anthodioctes	Megachilidae	0	0	0	0	0	1	0
Ashmeadiella	Megachilidae	0	1	0	1	0	0	0
Aspidosmia	Megachilidae	1	0	0	0	0	0	0
Atoposmia	Megachilidae	0	1	0	1	0	0	0
Bathanthidium	Megachilidae	0	0	1	0	0	0	0
Benanthis	Megachilidae	1	0	0	0	0	0	0
Chelostoma	Megachilidae	0	0	1	1	0	0	1
Coelioxys	Megachilidae	1	1	1	1	1	1	1
Dianthidium	Megachilidae	0	1	0	1	0	0	0
Dioxys	Megachilidae	0	0	1	1	0	0	1
Duckeanthidium	Megachilidae	0	1	0	0	0	1	0
Eoanthidium	Megachilidae	1	0	1	0	0	0	1
Epanthidium	Megachilidae	0	0	0	0	0	1	0
Fidelia	Megachilidae	1	0	0	0	0	0	1
Fideliopsis	Megachilidae	1	0	0	0	0	0	0
Haetosmia	Megachilidae	0	0	1	0	0	0	1
Heriades	Megachilidae	1	1	1	1	1	0	1
Hofferia	Megachilidae	0	0	0	0	0	0	1
Hoplitis	Megachilidae	0	0	1	1	0	0	1
Hoplosmia	Megachilidae	1	0	0	0	0	0	1
Hypanthidioides	Megachilidae	0	0	0	0	0	1	0
Hypanthidium	Megachilidae	0	1	0	0	0	1	0
Icteranthidium	Megachilidae	1	0	1	0	0	0	1
Lithurgus	Megachilidae	1	1	1	1	1	1	1
Megachile	Megachilidae	1	1	1	1	1	1	1
Microthurge	Megachilidae	0	0	0	0	0	1	0
Neofidelia	Megachilidae	0	0	0	0	0	1	0
Notanthidium	Megachilidae	0	0	0	0	0	1	0
Noteriades	Megachilidae	1	0	1	0	0	0	0
Ochreriades	Megachilidae	1	0	0	0	0	0	1
Osmia	Megachilidae	0	1	1	1	0	0	1
Othinosmia	Megachilidae	1	0	0	0	0	0	0
Pachyanthidium	Megachilidae	1	0	1	0	0	0	0
Paradioxys	Megachilidae	0	0	0	0	0	0	1
Paranthidium	Megachilidae	0	1	0	1	0	0	0
Pararhophites	Megachilidae	0	0	1	0	0	0	1
Protosmia	Megachilidae	0	1	1	1	0	0	1
Pseudoanthidium	Megachilidae	1	0	1	0	0	0	1
Pseudoheriades	Megachilidae	1	0	1	0	0	0	1
Radoszkowskiana	Megachilidae	0	0	1	0	0	0	1
Rhodanthidium	Megachilidae	0	0	1	0	0	0	1
Serapista	Megachilidae	1	0	0	0	0	0	0
Stelis	Megachilidae	0	1	1	1	0	0	1
Stenoheriades	Megachilidae	1	0	0	0	0	0	1
Stenosmia	Megachilidae	1	0	0	0	0	0	1
Trachusa	Megachilidae	1	1	1	1	0	0	1
Trichothurgus	Megachilidae	0	0	0	0	0	1	0
Wainia	Megachilidae	1	0	0	0	0	0	1
Capicola	Melittidae	1	0	0	0	0	0	0
Dasypoda	Melittidae	0	0	1	0	0	0	1
Eremaphanta	Melittidae	0	0	1	0	0	0	0
Habropoda	Melittidae	0	1	1	1	0	0	1
Hesperapis	Melittidae	0	0	0	1	0	0	0
Macropis	Melittidae	0	0	1	1	0	0	1
Meganomia	Melittidae	1	0	0	0	0	0	0
Melitta	Melittidae	1	0	1	1	0	0	1
Promelitta	Melittidae	1	0	0	0	0	0	0
Rediviva	Melittidae	1	0	0	0	0	0	0
Redivivoides	Melittidae	1	0	0	0	0	0	0
Samba	Melittidae	1	0	0	0	0	0	0
Ctenocolletes	Stenotritidae	0	0	0	0	1	0	0
Stenotritus	Stenotritidae	0	0	0	0	1	0	0
0=absent; 1=present
